# Supplementary material for: Seasonal and Spatial Dynamics of Fungal Diversity and Communities in the Intertidal Zones of Qingdao, China
Source: J Fungi (Basel). 2023 Oct 14;9(10):1015. doi: 10.3390/jof9101015 (PMC10607781; doi:10.3390/jof9101015)
Supplement: Supplementary file 1 [file jof-09-01015-s001.zip › Supplementary Tables.xlsx]

## Sheet: README
Table S1: Information of the sampling locations and the alpha diversity of the investigated samples
Table S2: Statistical analyses of alpha diversity and community similarity
Table S3: Taxonomic annotation of fungal OTUs and the rarefied read number across different samples
Table S4: Numbers of fungal OTUs and reads at different taxonomic levels including phylum, class, order, family and genus
Table S5: Functional prediction of fungal OTUs using FUNGuild

## Sheet: Table S1
sample	OTU_number	Shannon_index	Pielou's evenness	Country	location	abbreviation of location	latitude	longitude	sample.type	abbreviation of sample.type	location_sample.type	location_sample.type_season	beach.type	season	location_season	habitat	date	TOC (%)	TN (mg/g)	TP (mg/g)	TOC/TN	salinity(psu)	pH	Temperature(℃)
QD_121	148	0.60853	0.121774	China	Eutary of Basha River	EBS	36.2461	120.317	seawater	SW	EBS_SW	EBS_SW_W	mud	W	EBS_W	eutary	12/27/2020	-	-	-	-	20.7	8.27	6
QD_122	142	0.389352	0.0785645	China	Eutary of Basha River	EBS	36.2461	120.317	seawater	SW	EBS_SW	EBS_SW_W	mud	W	EBS_W	eutary	12/27/2020	-	-	-	-	21	8.27	6
QD_123	162	2.40842	0.47339	China	Eutary of Basha River	EBS	36.2461	120.317	sediment	SS	EBS_SS	EBS_SS_W	mud	W	EBS_W	eutary	12/27/2020	0.118567	1.18442	0.018598	1.00106	21	8.27	6
QD_124	253	2.92243	0.528145	China	Eutary of Basha River	EBS	36.2494	120.316	sediment	SS	EBS_SS	EBS_SS_W	mud	W	EBS_W	eutary	12/27/2020	0.314216	1.1734	0.642346	2.67782	21	8.27	6
QD_125	32	0.345468	0.0996809	China	Eutary of Basha River	EBS	36.2569	120.322	sediment	SS	EBS_SS	EBS_SS_W	mud	W	EBS_W	eutary	12/27/2020	0.32161	2.33064	0.258941	1.37992	21	8.27	6
QD_168	42	0.748122	0.200157	China	Eutary of Basha River	EBS	36.2619	120.308	sediment	SS	EBS_SS	EBS_SS_Sp	mud	Sp	EBS_Sp	eutary	3/17/2021	1.03756	0.736223	0.9299	14.093	21.8	8.11	7.5
QD_169	192	2.91316	0.554097	China	Eutary of Basha River	EBS	36.2625	120.317	sediment	SS	EBS_SS	EBS_SS_Sp	mud	Sp	EBS_Sp	eutary	3/17/2021	1.03756	0.736223	0.9299	14.093	21.8	8.11	7.5
QD_171	110	2.19665	0.467324	China	Eutary of Basha River	EBS	36.2564	120.324	sediment	SS	EBS_SS	EBS_SS_Sp	mud	Sp	EBS_Sp	eutary	3/17/2021	1.0214	0.471712	0.782546	21.6531	21.8	8.11	7.5
QD_235	219	2.4865	0.461397	China	Eutary of Basha River	EBS	36.2619	120.308	sediment	SS	EBS_SS	EBS_SS_Su	mud	Su	EBS_Su	eutary	6/25/2021	0.445306	3.07274	0.429185	1.44921	22.9	7.9	24
QD_236	401	3.49728	0.583467	China	Eutary of Basha River	EBS	36.2625	120.317	sediment	SS	EBS_SS	EBS_SS_Su	mud	Su	EBS_Su	eutary	6/25/2021	0.740662	3.07274	0.240343	2.41043	22.9	7.9	24
QD_237	227	2.95513	0.544729	China	Eutary of Basha River	EBS	36.2617	120.307	sediment	SS	EBS_SS	EBS_SS_Su	mud	Su	EBS_Su	eutary	6/25/2021	0.495491	4.20426	0.258941	1.17855	22.9	7.9	24
QD_238	142	1.73748	0.350594	China	Eutary of Basha River	EBS	36.2564	120.324	sediment	SS	EBS_SS	EBS_SS_Su	mud	Su	EBS_Su	eutary	6/25/2021	0.495491	4.07935	0.258941	1.21463	22.9	7.9	24
QD_241	416	2.42788	0.402588	China	Eutary of Basha River	EBS	36.2506	120.32	seawater	SW	EBS_SW	EBS_SW_Su	mud	Su	EBS_Su	eutary	6/25/2021	-	-	-	-	22.9	7.9	24
QD_249	278	2.69	0.477999	China	Eutary of Basha River	EBS	36.2461	120.317	seawater	SW	EBS_SW	EBS_SW_Au	mud	Au	EBS_Au	eutary	9/15/2021	-	-	-	-	22.1	7.98	23
QD_251	163	1.14384	0.224558	China	Eutary of Basha River	EBS	36.2619	120.308	sediment	SS	EBS_SS	EBS_SS_Au	mud	Au	EBS_Au	eutary	9/15/2021	0.373582	0.95665	0.216023	3.9051	22.1	7.98	23
QD_252	180	1.77429	0.341672	China	Eutary of Basha River	EBS	36.2625	120.317	sediment	SS	EBS_SS	EBS_SS_Au	mud	Au	EBS_Au	eutary	9/15/2021	0.373582	0.938281	0.018598	3.98155	22.1	7.98	23
QD_253	109	1.91277	0.407723	China	Eutary of Basha River	EBS	36.2617	120.307	sediment	SS	EBS_SS	EBS_SS_Au	mud	Au	EBS_Au	eutary	9/15/2021	0.802909	0.383542	0.547926	20.9341	22.1	7.98	23
QD_254	350	3.32974	0.568416	China	Eutary of Basha River	EBS	36.2564	120.324	sediment	SS	EBS_SS	EBS_SS_Au	mud	Au	EBS_Au	eutary	9/15/2021	0.802909	0.383542	0.205293	20.9341	22.1	7.98	23
QD_131	91	1.37212	0.304182	China	Eutary of Dagu River	EDG	36.1701	120.125	sediment	SS	EDG_SS	EDG_SS_W	mud	W	EDG_W	eutary	12/27/2020	0.11994	0.519471	0.0922747	2.30889	25.7	8.34	6
QD_132	371	2.81023	0.475007	China	Eutary of Dagu River	EDG	36.1764	120.123	seawater	SW	EDG_SW	EDG_SW_W	mud	W	EDG_W	eutary	12/27/2020	-	-	-	-	25.7	8.34	6
QD_133	165	0.808592	0.158363	China	Eutary of Dagu River	EDG	36.1701	120.125	sediment	SS	EDG_SS	EDG_SS_W	mud	W	EDG_W	eutary	12/27/2020	0.149925	2.22043	0.220315	0.675209	25.7	8.34	6
QD_135	18	0.0138501	0.00479179	China	Eutary of Dagu River	EDG	36.1764	120.123	sediment	SS	EDG_SS	EDG_SS_W	mud	W	EDG_W	eutary	12/27/2020	0.17991	0.699486	0.155937	2.57204	25.7	8.34	6
QD_163	13	0.0128401	0.00500597	China	Eutary of Dagu River	EDG	36.1717	120.124	sediment	SS	EDG_SS	EDG_SS_Sp	mud	Sp	EDG_Sp	eutary	3/17/2021	0.389369	2.32329	0.0944206	1.67594	22.7	8.14	7.5
QD_164	123	2.13375	0.443407	China	Eutary of Dagu River	EDG	36.1717	120.124	sediment	SS	EDG_SS	EDG_SS_Sp	mud	Sp	EDG_Sp	eutary	3/17/2021	0.377369	2.32917	0.0844206	1.62019	22.7	8.14	7.5
QD_165	179	1.89401	0.365118	China	Eutary of Dagu River	EDG	36.1717	120.124	sediment	SS	EDG_SS	EDG_SS_Sp	mud	Sp	EDG_Sp	eutary	3/17/2021	0.377369	2.32917	0.0844206	1.62019	22.7	8.14	7.5
QD_242	98	1.01354	0.221057	China	Eutary of Dagu River	EDG	36.1717	120.124	sediment	SS	EDG_SS	EDG_SS_Su	mud	Su	EDG_Su	eutary	6/25/2021	0.0526387	1.50771	0.0729614	0.349129	27.4	8.01	24
QD_243	64	2.3639	0.568398	China	Eutary of Dagu River	EDG	36.1717	120.124	sediment	SS	EDG_SS	EDG_SS_Su	mud	Su	EDG_Su	eutary	6/25/2021	0.0526387	1.47098	0.0622318	0.357849	27.4	8.01	24
QD_244	72	0.789728	0.18466	China	Eutary of Dagu River	EDG	36.1717	120.124	sediment	SS	EDG_SS	EDG_SS_Su	mud	Su	EDG_Su	eutary	6/25/2021	0.136714	2.56576	0.103004	0.532842	27.4	8.01	24
QD_245	213	1.14549	0.213659	China	Eutary of Dagu River	EDG	36.1717	120.124	sediment	SS	EDG_SS	EDG_SS_Su	mud	Su	EDG_Su	eutary	6/25/2021	0.136714	2.23512	0.0708155	0.611664	27.4	8.01	24
QD_248	458	3.96009	0.646347	China	Eutary of Dagu River	EDG	36.0922	120.467	seawater	SW	EDG_SW	EDG_SW_Su	mud	Su	EDG_Su	eutary	6/25/2021	-	-	-	-	27.4	8.01	24
QD_250	392	2.30653	0.386271	China	Eutary of Dagu River	EDG	36.0922	120.467	seawater	SW	EDG_SW	EDG_SW_Au	mud	Au	EDG_Au	eutary	9/15/2021	-	-	-	-	19.2	7.77	23
QD_257	146	0.862855	0.173139	China	Eutary of Dagu River	EDG	36.1717	120.124	sediment	SS	EDG_SS	EDG_SS_Au	mud	Au	EDG_Au	eutary	9/15/2021	1.03289	0.552535	0.397711	18.6936	19.2	7.77	23
QD_258	103	1.99899	0.431306	China	Eutary of Dagu River	EDG	36.1717	120.124	sediment	SS	EDG_SS	EDG_SS_Au	mud	Au	EDG_Au	eutary	9/15/2021	1.03289	0.476267	0.39628	21.6871	19.2	7.77	23
QD_259	157	2.78587	0.550977	China	Eutary of Dagu River	EDG	36.1717	120.124	sediment	SS	EDG_SS	EDG_SS_Au	mud	Au	EDG_Au	eutary	9/15/2021	1.21098	1.11095	0.0844063	10.9005	19.2	7.77	23
QD_290	249	3.35472	0.608019	China	Eutary of Dagu River	EDG	36.0922	120.467	seawater	SW	EDG_SW	EDG_SW_Sp	mud	Sp	EDG_Sp	eutary	3/17/2021	-	-	-	-	22.7	8.14	7.5
QD_100	261	3.20831	0.576566	China	First Swimming Beach	FSB	36.05	120.341	sediment	SS	FSB_SS	FSB_SS_W	sand	W	FSB_W	beach	12/27/2020	0.0279631	0.111683	0.300429	2.5038	31.3	8.12	6
QD_101	442	3.46351	0.568599	China	First Swimming Beach	FSB	36.05	120.341	sediment	SS	FSB_SS	FSB_SS_W	sand	W	FSB_W	beach	12/27/2020	0.172452	0.50845	0.0400572	3.39171	31.3	8.12	6
QD_102	369	3.26354	0.552132	China	First Swimming Beach	FSB	36.05	120.341	sediment	SS	FSB_SS	FSB_SS_W	sand	W	FSB_W	beach	12/27/2020	0.172452	0.31374	0.0207439	5.49664	31.3	8.12	6
QD_103	287	3.25185	0.574584	China	First Swimming Beach	FSB	36.05	120.341	sediment	SS	FSB_SS	FSB_SS_W	sand	W	FSB_W	beach	12/27/2020	0.172452	0.50845	0.0400572	3.39171	31.3	8.12	6
QD_104	295	3.19425	0.561679	China	First Swimming Beach	FSB	36.05	120.341	sediment	SS	FSB_SS	FSB_SS_W	sand	W	FSB_W	beach	12/27/2020	0.0247672	0.486407	0.00715308	0.509187	31.3	8.12	6
QD_105	449	3.76136	0.615906	China	First Swimming Beach	FSB	36.05	120.341	sediment	SS	FSB_SS	FSB_SS_W	sand	W	FSB_W	beach	12/27/2020	0.0247672	0.486407	0.00715308	0.509187	31.3	8.12	6
QD_106	419	3.56886	0.591079	China	First Swimming Beach	FSB	36.05	120.341	sediment	SS	FSB_SS	FSB_SS_W	sand	W	FSB_W	beach	12/27/2020	0.0247672	0.515797	0.00715308	0.480174	31.3	8.12	6
QD_111	493	4.35883	0.702979	China	First Swimming Beach	FSB	36.05	120.341	seawater	SW	FSB_SW	FSB_SW_W	sand	W	FSB_W	beach	12/27/2020	-	-	-	-	29.6	8.27	6
QD_136	252	2.86571	0.518266	China	First Swimming Beach	FSB	36.0556	120.339	sediment	SS	FSB_SS	FSB_SS_Sp	sand	Sp	FSB_Sp	beach	3/12/2021	0.047795	0.0168993	0.0457797	28.2822	31.2	8.08	10
QD_137	135	2.01757	0.411306	China	First Swimming Beach	FSB	36.0556	120.339	sediment	SS	FSB_SS	FSB_SS_Sp	sand	Sp	FSB_Sp	beach	3/12/2021	0.047795	0.0168993	0.0407725	28.2822	31.2	8.08	10
QD_138	344	3.41682	0.585007	China	First Swimming Beach	FSB	36.0556	120.339	sediment	SS	FSB_SS	FSB_SS_Sp	sand	Sp	FSB_Sp	beach	3/12/2021	0.047795	0.00146951	0.0457797	325.245	31.2	8.08	10
QD_139	237	2.98916	0.546659	China	First Swimming Beach	FSB	36.0556	120.339	sediment	SS	FSB_SS	FSB_SS_Sp	sand	Sp	FSB_Sp	beach	3/12/2021	0.0620775	0.214548	0.127325	2.89341	31.2	8.08	10
QD_141	208	2.30897	0.43259	China	First Swimming Beach	FSB	36.0556	120.339	sediment	SS	FSB_SS	FSB_SS_Sp	sand	Sp	FSB_Sp	beach	3/12/2021	0.0620775	0.17781	0.0958512	3.49122	31.2	8.08	10
QD_142	274	2.73699	0.487605	China	First Swimming Beach	FSB	36.0556	120.339	sediment	SS	FSB_SS	FSB_SS_Sp	sand	Sp	FSB_Sp	beach	3/12/2021	0.12034	0.405584	0.0257511	2.96707	31.2	8.08	10
QD_143	303	3.33674	0.583985	China	First Swimming Beach	FSB	36.0556	120.339	sediment	SS	FSB_SS	FSB_SS_Sp	sand	Sp	FSB_Sp	beach	3/12/2021	0.12034	0.402792	0.0257511	2.98764	31.2	8.08	10
QD_144	346	3.34088	0.571439	China	First Swimming Beach	FSB	36.0556	120.339	sediment	SS	FSB_SS	FSB_SS_Sp	sand	Sp	FSB_Sp	beach	3/12/2021	0.12034	0.405584	0.0257511	2.96707	31.2	8.08	10
QD_149	225	0.62801	0.115952	China	First Swimming Beach	FSB	36.0556	120.339	seawater	SW	FSB_SW	FSB_SW_Sp	sand	Sp	FSB_Sp	beach	3/12/2021	-	-	-	-	31.2	8.08	10
QD_210	120	1.95631	0.408629	China	First Swimming Beach	FSB	36.0556	120.339	sediment	SS	FSB_SS	FSB_SS_Su	sand	Su	FSB_Su	beach	6/23/2021	0.0267828	0.133725	0.055794	2.00283	31.2	8.1	22.5
QD_212	93	1.6378	0.361337	China	First Swimming Beach	FSB	36.0556	120.339	sediment	SS	FSB_SS	FSB_SS_Su	sand	Su	FSB_Su	beach	6/23/2021	0.0267828	0.108009	0.046495	2.47969	31.2	8.1	22.5
QD_213	83	1.39534	0.315771	China	First Swimming Beach	FSB	36.0556	120.339	sediment	SS	FSB_SS	FSB_SS_Su	sand	Su	FSB_Su	beach	6/23/2021	0.120648	0.17781	0.0271817	6.78523	31.2	8.1	22.5
QD_214	56	1.39232	0.345889	China	First Swimming Beach	FSB	36.0556	120.339	sediment	SS	FSB_SS	FSB_SS_Su	sand	Su	FSB_Su	beach	6/23/2021	0.120648	0.17781	0.018598	6.78523	31.2	8.1	22.5
QD_215	262	2.48308	0.445928	China	First Swimming Beach	FSB	36.0556	120.339	sediment	SS	FSB_SS	FSB_SS_Su	sand	Su	FSB_Su	beach	6/23/2021	0.120648	0.17781	0.0271817	6.78523	31.2	8.1	22.5
QD_216	129	1.83468	0.377521	China	First Swimming Beach	FSB	36.0556	120.339	sediment	SS	FSB_SS	FSB_SS_Su	sand	Su	FSB_Su	beach	6/23/2021	0.161421	0.251286	0.110157	6.4238	31.2	8.1	22.5
QD_217	83	1.5529	0.351428	China	First Swimming Beach	FSB	36.0556	120.339	sediment	SS	FSB_SS	FSB_SS_Su	sand	Su	FSB_Su	beach	6/23/2021	0.161421	0.236591	0.0822604	6.82279	31.2	8.1	22.5
QD_218	97	2.05773	0.449806	China	First Swimming Beach	FSB	36.0556	120.339	sediment	SS	FSB_SS	FSB_SS_Su	sand	Su	FSB_Su	beach	6/23/2021	0.161421	0.236591	0.0822604	6.82279	31.2	8.1	22.5
QD_275	321	3.12898	0.542149	China	First Swimming Beach	FSB	36.0556	120.339	sediment	SS	FSB_SS	FSB_SS_Au	sand	Au	FSB_Au	beach	9/17/2021	0.0191068	0.08964	0.572246	2.1315	30	8.27	23
QD_276	306	2.97322	0.519468	China	First Swimming Beach	FSB	36.0556	120.339	sediment	SS	FSB_SS	FSB_SS_Au	sand	Au	FSB_Au	beach	9/17/2021	0.0191068	0.04482	0.572246	4.263	30	8.27	23
QD_278	367	3.09962	0.524882	China	First Swimming Beach	FSB	36.0556	120.339	sediment	SS	FSB_SS	FSB_SS_Au	sand	Au	FSB_Au	beach	9/17/2021	0.128431	0.95665	0.751073	1.34251	30	8.27	23
QD_280	319	2.78739	0.483486	China	First Swimming Beach	FSB	36.0556	120.339	sediment	SS	FSB_SS	FSB_SS_Au	sand	Au	FSB_Au	beach	9/17/2021	0.128431	0.864805	0.751073	1.48508	30	8.27	23
QD_282	270	2.57602	0.460133	China	First Swimming Beach	FSB	36.0556	120.339	sediment	SS	FSB_SS	FSB_SS_Au	sand	Au	FSB_Au	beach	9/17/2021	0.137317	0.0264511	0.00143062	51.9134	30	8.27	23
QD_283	120	2.14388	0.447808	China	First Swimming Beach	FSB	36.0556	120.339	sediment	SS	FSB_SS	FSB_SS_Au	sand	Au	FSB_Au	beach	9/17/2021	0.137317	0.0529023	0.00143062	25.9567	30	8.27	23
QD_288	676	4.1659	0.639315	China	First Swimming Beach	FSB	36.0556	120.339	seawater	SW	FSB_SW	FSB_SW_Au	sand	Au	FSB_Au	beach	9/17/2021	-	-	-	-	30	8.27	23
QD_98	303	3.09216	0.541181	China	First Swimming Beach	FSB	36.05	120.341	sediment	SS	FSB_SS	FSB_SS_W	sand	W	FSB_W	beach	12/27/2020	0.0279631	0.0929023	0.228183	3.00995	31.3	8.12	6
QD_99	255	2.70349	0.487882	China	First Swimming Beach	FSB	36.05	120.341	sediment	SS	FSB_SS	FSB_SS_W	sand	W	FSB_W	beach	12/27/2020	0.0279631	0.111683	0.300429	2.5038	31.3	8.12	6
QD_110	433	3.84517	0.633394	China	Shilaoren Swimming Beach	SSB	36.0919	120.461	seawater	SW	SSB_SW	SSB_SW_W	sand	W	SSB_W	beach	12/27/2020	-	-	-	-	30.3	8.22	6
QD_112	209	2.92612	0.547723	China	Shilaoren Swimming Beach	SSB	36.0919	120.461	sediment	SS	SSB_SS	SSB_SS_W	sand	W	SSB_W	beach	12/27/2020	0.0633582	0.159442	0.186695	3.97376	30.3	8.22	6
QD_113	216	2.92818	0.54475	China	Shilaoren Swimming Beach	SSB	36.0919	120.461	sediment	SS	SSB_SS	SSB_SS_W	sand	W	SSB_W	beach	12/27/2020	0.0633582	0.17781	0.344778	3.56324	30.3	8.22	6
QD_115	151	1.77258	0.353296	China	Shilaoren Swimming Beach	SSB	36.0919	120.461	sediment	SS	SSB_SS	SSB_SS_W	sand	W	SSB_W	beach	12/27/2020	0.337326	0.199853	0.0829757	16.8787	30.3	8.22	6
QD_117	143	1.98642	0.400259	China	Shilaoren Swimming Beach	SSB	36.0919	120.461	sediment	SS	SSB_SS	SSB_SS_W	sand	W	SSB_W	beach	12/27/2020	0.0351549	0.222068	0.204578	1.58307	30.3	8.22	6
QD_148	306	3.23043	0.564407	China	Shilaoren Swimming Beach	SSB	36.0922	120.467	seawater	SW	SSB_SW	SSB_SW_Sp	sand	Sp	SSB_Sp	beach	3/12/2021	-	-	-	-	31.43	8.06	10
QD_150	45	0.251673	0.0661139	China	Shilaoren Swimming Beach	SSB	36.0922	120.467	sediment	SS	SSB_SS	SSB_SS_Sp	sand	Sp	SSB_Sp	beach	3/12/2021	0.740547	0.280676	0.0171674	26.3844	31.43	8.06	10
QD_151	75	0.993921	0.230208	China	Shilaoren Swimming Beach	SSB	36.0922	120.467	sediment	SS	SSB_SS	SSB_SS_Sp	sand	Sp	SSB_Sp	beach	3/12/2021	0.740547	0.265981	0.0171674	27.8421	31.43	8.06	10
QD_152	135	2.18768	0.445986	China	Shilaoren Swimming Beach	SSB	36.0922	120.467	sediment	SS	SSB_SS	SSB_SS_Sp	sand	Sp	SSB_Sp	beach	3/12/2021	0.740547	0.265981	0.0171674	27.8421	31.43	8.06	10
QD_153	19	0.0719182	0.0244251	China	Shilaoren Swimming Beach	SSB	36.0922	120.467	sediment	SS	SSB_SS	SSB_SS_Sp	sand	Sp	SSB_Sp	beach	3/12/2021	0.0215209	0.390889	0.143062	0.550563	31.43	8.06	10
QD_154	192	2.12414	0.404022	China	Shilaoren Swimming Beach	SSB	36.0922	120.467	sediment	SS	SSB_SS	SSB_SS_Sp	sand	Sp	SSB_Sp	beach	3/12/2021	0.0215209	0.390889	0.143062	0.550563	31.43	8.06	10
QD_155	55	1.19065	0.297118	China	Shilaoren Swimming Beach	SSB	36.0922	120.467	sediment	SS	SSB_SS	SSB_SS_Sp	sand	Sp	SSB_Sp	beach	3/12/2021	0.0215209	0.390889	0.143062	0.550563	31.43	8.06	10
QD_156	105	1.03633	0.222677	China	Shilaoren Swimming Beach	SSB	36.0922	120.467	sediment	SS	SSB_SS	SSB_SS_Sp	sand	Sp	SSB_Sp	beach	3/12/2021	0.0355265	0.434974	0.0944206	0.81675	31.43	8.06	10
QD_157	159	2.93051	0.578135	China	Shilaoren Swimming Beach	SSB	36.0922	120.467	sediment	SS	SSB_SS	SSB_SS_Sp	sand	Sp	SSB_Sp	beach	3/12/2021	0.0355265	0.398274	0.129471	0.892011	31.43	8.06	10
QD_158	78	1.78186	0.408991	China	Shilaoren Swimming Beach	SSB	36.0922	120.467	sediment	SS	SSB_SS	SSB_SS_Sp	sand	Sp	SSB_Sp	beach	3/12/2021	0.0355265	0.434974	0.0944206	0.81675	31.43	8.06	10
QD_222	142	1.82342	0.367934	China	Shilaoren Swimming Beach	SSB	36.0922	120.467	sediment	SS	SSB_SS	SSB_SS_Su	sand	Su	SSB_Su	beach	6/23/2021	0.0941207	0.0675974	0.0801144	13.9237	30.5	8.24	23
QD_230	122	0.840231	0.174902	China	Shilaoren Swimming Beach	SSB	36.0922	120.467	sediment	SS	SSB_SS	SSB_SS_Su	sand	Su	SSB_Su	beach	6/23/2021	0.0315209	0.229243	0.16309	1.375	30.5	8.24	23
QD_265	241	3.06366	0.558572	China	Shilaoren Swimming Beach	SSB	36.0922	120.467	sediment	SS	SSB_SS	SSB_SS_Au	sand	Au	SSB_Au	beach	9/17/2021	0.130677	0.00881705	0.692418	148.21	29.7	8.21	23
QD_266	214	2.90662	0.541676	China	Shilaoren Swimming Beach	SSB	36.0922	120.467	sediment	SS	SSB_SS	SSB_SS_Au	sand	Au	SSB_Au	beach	9/17/2021	0.0622865	0.170463	0.513591	3.65396	29.7	8.21	23
QD_267	267	2.94947	0.527893	China	Shilaoren Swimming Beach	SSB	36.0922	120.467	sediment	SS	SSB_SS	SSB_SS_Au	sand	Au	SSB_Au	beach	9/17/2021	0.0622865	0.170463	0.513591	3.65396	29.7	8.21	23
QD_268	259	2.7117	0.487995	China	Shilaoren Swimming Beach	SSB	36.0922	120.467	sediment	SS	SSB_SS	SSB_SS_Au	sand	Au	SSB_Au	beach	9/17/2021	0.0622865	0.170463	0.513591	3.65396	29.7	8.21	23
QD_269	305	2.22401	0.388792	China	Shilaoren Swimming Beach	SSB	36.0922	120.467	sediment	SS	SSB_SS	SSB_SS_Au	sand	Au	SSB_Au	beach	9/17/2021	0.0622865	0.218222	0.104435	2.85427	29.7	8.21	23
QD_270	258	3.19941	0.576164	China	Shilaoren Swimming Beach	SSB	36.0922	120.467	sediment	SS	SSB_SS	SSB_SS_Au	sand	Au	SSB_Au	beach	9/17/2021	0.0757632	0.196914	0.273247	3.84753	29.7	8.21	23
QD_271	266	2.39551	0.429033	China	Shilaoren Swimming Beach	SSB	36.0922	120.467	sediment	SS	SSB_SS	SSB_SS_Au	sand	Au	SSB_Au	beach	9/17/2021	0.0757632	0.196914	0.273247	3.84753	29.7	8.21	23
QD_287	132	2.52116	0.516334	China	Shilaoren Swimming Beach	SSB	36.0922	120.467	seawater	SW	SSB_SW	SSB_SW_Au	sand	Au	SSB_Au	beach	9/17/2021	-	-	-	-	29.7	8.21	23
QD_297	435	3.31307	0.54533	China	Shilaoren Swimming Beach	SSB	36.0922	120.467	seawater	SW	SSB_SW	SSB_SW_Su	sand	Su	SSB_Su	beach	6/23/2021	-	-	-	-	30.5	8.24	23

## Sheet: Table S2
Levene test, if p >0.05, One-way ANOVA test and TukeyHSD with bonferroni method with adjusted p values
if p < 0.05, Welch's ANOVA and Games-Howell test with p values
alpha diversity		LogOTU				Shannon index
	Group	Levene test	ANOVA	Multicomparison		Levene test	One-way ANOVA	Multicomparison
	Total_SS_SW	0.1972	0.000997*	NA		0.2519	0.0735	NA
	SW_Season	0.2062	0.604	NA		0.4598	0.825	NA
	SS_Season	0.1217	0.0141 *	Sp-Au,p=0.0265188		0.2798	0.0554	NA
	EBS_SW_SS	0.8007	0.344	NA		0.3575	0.277	NA
	EBS_SS_Season	0.6848	0.346	NA		0.9415	0.715	NA
	EDG_SW_SS	0.2237	0.00599 **	NA		0.599	0.00201 **	NA
	EDG_SS_Season	0.5996	0.733	NA		0.9356	0.499	NA
	FSB_SW_SS	0.8327	0.0693	NA		0.08891	0.492	NA
	FSB_SS_Season	0.8546	1.76e-06 ***	Su-Au, p=0.0001796;Su-Sp, p=0.0001547;W-Su, p=0.0000014		0.4624	2.9e-07 ***	Su-Au, p=0.0004152;Su-Sp, p=0.0000450;W-Su, p=0.0000001
	SSB_SW_SS	0.6334	0.0532	NA		0.1814	0.0203 *	NA
	SSB_SS_Season	0.02839 *	0.003**	Au-Sp, p=0.004730664;Sp-W,p=0.047325248		0.1787	0.00602 **	Sp-Au,p=0.0066777
community similarity
	EBS_SS_Season	0.517	0.0186*	Au-Sp, p=0.0172
	EDG_SS_Season	0.273	0.05	NA
	FSB_SS_Season	2.649e-07***	7.08e-46	Sp-Su, p=3.286260e-14; Sp-W, p=1.703986e-05; Su-Au, p=2.298631e-08; Su-W, p=3.108624e-14; Au-W, p=1.584690e-02
	SSB_SS_Season	1.384e-06***	7.97e-23	Au-Sp, p=2.575717e-13; Au-W, p=1.836129e-09; Sp-W, p=2.421838e-04
	Total_SS_SW	0.002669**	0.435	NA
	SW_Season	0.9375	0.733	NA
	SS_Season	2.2e-16***	2.19e-66	Au-Sp, p=0.000000e+00; Au-Su, p=0.000000e+00;Au-W, p=9.543628e-03; Sp-Su, p=4.615266e-04; Sp-W, p=4.122950e-10; Su-W, p=2.308314e-10
	SS_Sp_Site	5.433e-12***	7.92e-11	EBS-FSB, p=1.030511e-03;EDG-FSB, p=7.114395e-03; FSB-SSB, p=1.364486e-11
	SS_Su_site	0.7143	9.51e-08***	EBS-EDG, p=0.0000037; EBS-FSB, p=0.0000001; EBS-SSB, p=0.0164015
	SS_Au_site	0.0001588***	6.9e-12	EBS-EDG,p=5.083168e-03; EBS-SSB, p=7.662105e-03; EDG-FSB, p=8.461552e-06; EDG-SSB, p= 1.097930e-07
	SS_W_site	0.003152**	6.49e-19	EBS-EDG, p=2.250168e-02; EBS-FSB, p=1.507488e-02; EDG-FSB, p= 0.000000e+00; EDG-SSB, p=2.745394e-04; FSB-SSB, p=6.132761e-12
Note: SW: seawater; SS: sediment; Sp: spring; Su: summer; Au: autumn; W: winter; EDG and EBS mean the estuaries of Dagu and Baisha rivers, respectively; FSB and SSB mean First and Shilaoren swimming beaches, respectively.

## Sheet: Table S3
OTUID	kingdom	phylum	class	order	family	genus	QD_100	QD_101	QD_102	QD_103	QD_104	QD_105	QD_106	QD_110	QD_111	QD_112	QD_113	QD_115	QD_117	QD_121	QD_122	QD_123	QD_124	QD_125	QD_131	QD_132	QD_133	QD_135	QD_136	QD_137	QD_138	QD_139	QD_141	QD_142	QD_143	QD_144	QD_148	QD_149	QD_150	QD_151	QD_152	QD_153	QD_154	QD_155	QD_156	QD_157	QD_158	QD_163	QD_164
8527	Fungi	Ascomycota	Pezizomycotina_cls_Incertae_sedis	Pezizomycotina_ord_Incertae_sedis	Pezizomycotina_fam_Incertae_sedis	Ciliophora	0	2	0	0	0	0	0	0	0	0	0	0	33	1	17286	0	0	0	0	1967	0	0	0	0	0	0	0	0	0	0	5	16418	0	0	0	0	0	0	0	0	0	0	0
9236	Fungi	Ascomycota	Dothideomycetes	Capnodiales	Cladosporiaceae	Cladosporium	1844	1620	2254	789	2408	1792	2571	2	33	1125	17	1049	0	15	0	735	2931	6847	0	0	0	1	3899	2	1928	1116	2359	3426	1505	1750	5	1	0	3	0	0	0	4	14100	0	0	0	0
19381	Fungi	Ascomycota	Eurotiomycetes	Eurotiales	Trichocomaceae	Penicillium	1676	3055	3214	2161	2479	2127	2039	0	4	1376	1450	3	3	0	0	2636	2592	2	0	4	0	2	1073	3593	2435	233	80	4683	2355	3453	0	0	0	0	0	0	2	0	0	0	2	0	65
739	Fungi	Basidiomycota	Exobasidiomycetes	Robbauerales	Robbaueraceae	Robbauera	0	27	13	0	207	183	10	0	0	0	1	3768	0	0	0	0	0	0	0	0	11349	0	0	29	0	71	0	93	0	46	0	0	0	0	0	0	0	0	5	639	1	0	0
11902	Fungi	Ascomycota	Dothideomycetes	Pleosporales	Pleosporaceae	Alternaria	1077	2858	2864	2443	2415	1950	2356	329	111	25	1	7	0	0	0	715	1864	0	7399	12	1	1	2768	1404	2410	3226	6401	1852	1674	1986	0	0	0	0	0	0	28	0	0	1251	0	0	556
134	Fungi	Basidiomycota	Exobasidiomycetes	Robbauerales	Robbaueraceae	Robbauera	0	21	44	0	73	32	48	0	0	0	0	5321	0	0	0	0	0	0	0	0	6697	0	0	30	1	271	0	449	0	45	0	0	0	0	0	0	8	0	1	509	0	0	0
17150	Fungi	Ascomycota	Leotiomycetes	Helotiales	Helotiales_fam_Incertae_sedis	Cadophora	913	880	1002	565	445	1443	568	468	5	0	2064	3	5868	1	0	4482	251	0	0	2	0	1	266	2	303	201	0	694	1253	570	2	8	0	0	3	0	0	0	788	0	0	0	0
8555	Fungi	Basidiomycota	Tremellomycetes	Tremellales	Bulleribasidiaceae	Hannaella	0	0	0	0	0	0	0	0	0	0	0	0	0	0	0	0	0	0	0	0	0	0	0	0	0	0	0	0	0	0	0	0	0	0	0	0	0	0	0	35	0	18317	0
12349	Fungi	Ascomycota	Sordariomycetes	Hypocreales	Cordycipitaceae	Parengyodontium	0	27	0	0	0	0	0	0	0	0	0	0	0	12484	0	0	0	0	0	2	0	0	0	0	0	0	0	0	0	0	269	0	0	0	1	18137	72	0	0	0	0	0	0
11597	Fungi	Ascomycota	Eurotiomycetes	Eurotiales	Aspergillaceae	Penicillium	0	0	0	0	0	0	0	0	0	1	0	0	0	0	0	0	0	0	0	0	0	0	0	0	0	0	0	0	0	0	0	2	17536	0	0	0	0	0	0	0	32	0	0
24023	Fungi	Ascomycota	Dothideomycetes	Dothideales	Aureobasidiaceae	Aureobasidium	597	0	0	57	4	0	0	0	40	0	0	0	0	0	0	0	0	0	1	2	0	18315	1822	0	0	1	0	0	0	0	0	0	0	0	0	0	0	0	0	0	1698	0	5
20174	Fungi	Ascomycota	Sordariomycetes	Hypocreales	Hypocreales_fam_Incertae_sedis	Emericellopsis	421	519	656	566	0	591	382	105	10	657	3	3	1	2	1	0	559	2	1	2	0	0	241	0	516	425	882	589	83	784	4	2	0	0	2509	0	0	0	0	0	0	0	0
18332	Fungi	Ascomycota	Eurotiomycetes	Eurotiales	Trichocomaceae	Aspergillus	0	0	1	0	0	0	1	0	0	0	2	0	0	0	0	0	0	0	0	0	0	0	298	0	0	0	0	22	0	1	0	0	0	0	0	0	0	0	0	0	9750	0	0
19543	Fungi	Ascomycota	Eurotiomycetes	Eurotiales	Aspergillaceae	Aspergillus	0	46	0	0	0	101	0	71	33	33	0	0	0	1	0	0	0	0	0	349	0	0	0	0	0	0	0	0	0	0	1	0	0	0	0	0	5	0	0	0	0	0	1248
17055	Fungi	Ascomycota	Eurotiomycetes	Eurotiales	Trichocomaceae	Eupenicillium	173	268	166	188	470	408	466	0	40	2486	272	2	443	0	0	0	415	1	0	0	4	0	583	1	341	182	181	1191	765	316	0	0	0	0	0	0	0	0	0	0	0	0	0
10358	Fungi	Basidiomycota	Agaricomycetes	Polyporales	Ganodermataceae	Ganoderma	276	290	660	1839	8	597	293	0	4	27	459	3488	0	0	0	0	208	0	0	1	0	0	844	246	680	626	75	345	1546	519	1	1	0	0	0	0	0	0	0	0	0	0	0
12035	Fungi	Ascomycota	Dothideomycetes	Pleosporales	Didymellaceae	Epicoccum	1169	688	566	602	396	588	339	0	43	0	0	3879	0	0	0	0	145	1	4	1	1	1	0	3	735	0	359	0	653	1345	0	0	0	2	0	0	217	0	0	0	0	0	0
20343	Fungi	Ascomycota	Eurotiomycetes	Eurotiales	Trichocomaceae	Talaromyces	0	0	0	0	0	0	0	0	0	0	0	0	0	0	0	0	0	0	0	0	0	0	0	0	0	0	0	0	0	0	0	0	0	0	6	5	0	0	0	0	0	0	0
25333	Fungi	Basidiomycota	Tremellomycetes	Tremellales	Bulleribasidiaceae	Vishniacozyma	0	0	0	0	0	0	0	0	0	0	0	0	0	0	0	0	0	0	0	0	0	0	0	0	0	0	0	0	0	0	0	0	0	0	0	0	0	0	0	0	0	0	0
1233	Fungi	Basidiomycota	Microbotryomycetes	Sporidiobolales	Sporidiobolales_Incertae sedis	Rhodotorula	0	0	0	0	0	0	0	0	0	0	0	0	0	0	0	0	0	0	0	0	0	0	0	0	0	0	0	0	0	0	0	0	0	0	0	0	0	0	0	0	0	0	0
9725	Fungi	Ascomycota	Saccharomycetes	Saccharomycetales	Saccharomycetales_fam_Incertae_sedis	Candida	1034	278	276	201	21	138	198	307	2	1532	0	0	0	0	0	3377	376	0	0	1	0	1	0	4806	389	1	1	0	135	100	1	0	0	0	0	0	0	0	0	0	0	0	0
11335	Fungi	Basidiomycota	unidentified	unidentified	unidentified	unidentified	711	528	420	761	114	310	337	0	0	30	157	0	2275	0	0	967	342	2	0	0	0	1	1371	0	367	24	281	47	439	439	0	1	0	2	0	0	0	0	0	0	0	0	0
5690	Fungi	Ascomycota	Eurotiomycetes	Eurotiales	Trichocomaceae	Talaromyces	0	63	107	0	0	174	180	0	8	0	1805	0	0	1	0	0	0	0	0	0	0	0	0	1124	11	0	0	2	0	141	8	0	0	0	0	0	0	0	0	0	0	0	0
12487	Fungi	Ascomycota	Eurotiomycetes	Eurotiales	Aspergillaceae	unidentified	478	0	0	0	0	0	0	0	0	0	1	0	0	0	0	0	0	0	0	0	0	0	0	0	0	0	0	345	0	0	0	0	0	0	0	0	0	0	0	0	0	0	0
23648	Fungi	Ascomycota	Dothideomycetes	Pleosporales	Didymellaceae	Epicoccum	2	0	3	0	0	0	155	0	0	0	0	5	0	0	0	0	0	0	0	0	0	0	0	0	0	0	0	0	0	3	0	0	0	9430	0	0	2	0	0	0	0	0	0
143	Fungi	Ascomycota	Eurotiomycetes	Eurotiales	Aspergillaceae	Aspergillus	0	0	0	0	0	0	0	0	0	1	0	0	0	0	0	0	0	0	0	0	0	0	0	0	0	0	0	0	0	0	1	0	0	0	0	0	0	0	0	0	0	0	6733
25235	Fungi	Ascomycota	Dothideomycetes	Capnodiales	Cladosporiaceae	Cladosporium	0	0	0	0	0	10	13	0	1	1019	0	0	0	0	0	1058	0	0	0	0	0	0	0	0	292	0	480	0	378	9	16	0	0	0	0	0	0	0	0	9	0	0	0
18955	Fungi	Basidiomycota	Agaricomycetes	Polyporales	Ganodermataceae	Ganoderma	137	463	266	856	129	710	211	0	1	0	3	30	0	0	0	1775	545	2	0	1	1	0	2	4	359	2	675	720	301	693	0	0	0	5	0	0	0	0	0	0	0	0	0
8650	Fungi	Basidiomycota	unidentified	unidentified	unidentified	unidentified	0	418	114	0	79	94	295	93	11	0	0	0	0	0	0	0	0	0	0	0	0	0	413	1	604	0	0	0	0	122	0	0	0	6422	0	0	0	0	0	0	0	0	0
25247	Fungi	Ascomycota	Dothideomycetes	Capnodiales	Mycosphaerellaceae	Davidiella	0	0	1	0	0	0	0	0	54	0	0	0	0	1	0	0	0	0	0	10	0	0	0	0	0	0	0	0	0	0	4	0	0	0	0	0	9545	0	0	0	0	0	0
18788	Fungi	Ascomycota	Eurotiomycetes	Eurotiales	Aspergillaceae	Penicillium	8	17	0	0	0	197	0	0	6	0	0	0	0	1	0	0	0	0	4464	3	0	0	0	2	0	0	0	0	0	0	1	0	0	0	0	0	0	0	0	0	4	0	0
8052	Fungi	Ascomycota	Pezizomycotina_cls_Incertae_sedis	Pezizomycotina_ord_Incertae_sedis	Pezizomycotina_fam_Incertae_sedis	Ciliophora	0	5	0	0	0	0	0	204	412	0	0	0	0	130	130	0	0	0	0	3032	0	0	0	0	0	0	0	0	0	0	1113	47	0	0	3226	0	0	0	0	0	0	0	0
20516	Fungi	Ascomycota	Sordariomycetes	Hypocreales	Hypocreaceae	Hypocrea	0	0	0	0	0	0	0	0	0	0	0	0	0	6	0	0	0	0	0	0	5	0	0	0	0	0	0	0	52	0	0	0	0	0	0	0	0	5131	0	793	350	0	0
8287	Fungi	Ascomycota	Pezizomycotina_cls_Incertae_sedis	Pezizomycotina_ord_Incertae_sedis	Pezizomycotina_fam_Incertae_sedis	Ciliophora	0	0	0	0	0	0	0	0	0	0	0	0	0	0	0	0	0	0	0	0	0	0	0	0	0	0	0	0	0	0	0	0	0	0	0	0	0	0	0	0	0	0	0
10488	Fungi	Basidiomycota	Cystobasidiomycetes	unidentified	unidentified	unidentified	0	0	0	0	0	0	0	0	1	0	0	0	0	0	0	0	0	0	0	0	0	0	0	0	0	0	0	0	0	0	0	0	0	0	0	0	0	0	0	0	0	0	0
16066	Fungi	Ascomycota	Dothideomycetes	Dothideales	Aureobasidiaceae	Aureobasidium	0	0	0	0	0	0	0	0	26	0	0	0	0	0	0	0	0	0	0	2	0	0	0	0	0	0	0	0	0	0	0	0	0	0	0	0	0	0	0	1	1526	0	1926
12334	Fungi	Ascomycota	Eurotiomycetes	Eurotiales	Trichocomaceae	Talaromyces	131	35	493	430	1	151	283	220	2	0	448	0	0	0	0	0	365	2	0	3	0	0	0	0	336	2112	0	1	9	343	0	0	0	0	0	0	0	0	0	0	0	0	1321
9234	Fungi	Ascomycota	unidentified	unidentified	unidentified	unidentified	0	0	0	0	0	0	0	0	0	0	0	0	0	0	0	0	0	0	0	0	0	0	0	0	0	0	0	0	0	0	0	0	0	0	477	0	0	0	0	0	0	0	0
9386	Fungi	Ascomycota	Sordariomycetes	Xylariales	Sporocadaceae	Pestalotiopsis	0	0	0	0	0	0	0	0	0	0	0	0	0	0	0	0	0	0	0	0	0	0	0	0	0	0	0	0	0	0	0	0	0	0	0	0	153	0	0	0	0	0	3315
8663	Fungi	Ascomycota	unidentified	unidentified	unidentified	unidentified	0	0	0	0	0	0	0	0	0	0	0	0	0	0	0	0	0	0	0	0	0	0	0	0	0	0	0	0	0	0	0	0	0	0	39	0	0	0	0	1221	0	0	0
6032	Fungi	Ascomycota	unidentified	unidentified	unidentified	unidentified	0	0	0	0	0	0	0	0	0	0	0	0	0	0	0	0	0	0	0	0	0	0	0	0	0	0	0	0	0	0	0	0	0	0	0	0	0	0	0	0	0	0	0
6617	Fungi	Basidiomycota	unidentified	unidentified	unidentified	unidentified	0	0	0	0	0	0	0	1125	494	0	0	0	0	612	2	0	0	0	0	87	0	0	0	0	0	1	0	0	0	0	1030	11	0	0	0	0	0	0	0	2891	0	0	0
6311	Fungi	Ascomycota	Eurotiomycetes	Eurotiales	Aspergillaceae	Aspergillus	0	0	0	0	0	0	0	0	0	0	0	0	0	0	0	0	0	0	0	5	0	0	0	0	0	0	0	0	0	0	0	0	0	0	0	0	135	0	0	0	0	0	0
25043	Fungi	Ascomycota	Dothideomycetes	Capnodiales	Cladosporiaceae	Cladosporium	95	125	126	29	167	139	251	0	4	80	186	45	0	0	0	64	161	302	1	0	0	0	179	0	369	50	129	180	119	167	2	0	0	0	0	0	0	0	620	0	0	0	0
10353	Fungi	Basidiomycota	Agaricomycetes	Polyporales	Irpicaceae	Emmia	0	0	0	0	0	0	0	0	0	0	0	0	0	0	0	0	0	0	0	0	0	0	0	0	0	0	0	0	0	0	0	0	0	0	0	0	0	0	0	0	0	0	0
19023	Fungi	Ascomycota	Eurotiomycetes	Eurotiales	Trichocomaceae	unidentified	0	23	0	0	0	111	0	0	0	0	0	0	0	0	0	0	0	0	0	0	0	0	0	0	0	0	0	0	0	0	0	0	0	0	0	3	0	0	0	0	0	0	0
11595	Fungi	Mucoromycota	Mucoromycotina_Incertae sedis	Mucorales	Syncephalastraceae	Syncephalastrum	0	0	0	0	0	0	0	0	0	0	0	0	0	0	0	0	0	0	0	0	0	0	0	0	0	0	0	0	0	0	0	0	0	0	0	0	0	0	0	0	0	0	0
8427	Fungi	Chytridiomycota	unidentified	unidentified	unidentified	unidentified	0	78	0	0	0	6	132	32	0	0	0	0	0	0	0	0	2	0	0	0	0	0	56	0	799	624	0	0	86	70	0	0	0	4	0	0	0	0	0	0	0	0	0
20864	Fungi	Ascomycota	Sordariomycetes	Hypocreales	Hypocreaceae	Trichoderma	0	0	0	0	0	0	0	0	0	0	0	0	0	0	0	0	0	0	0	0	0	0	0	0	0	0	0	0	0	0	0	0	0	0	0	0	0	0	0	0	0	0	0
12526	Fungi	Ascomycota	Saccharomycetes	Saccharomycetales	Debaryomycetaceae	Meyerozyma	0	0	0	0	0	0	0	0	3	0	0	0	0	0	0	0	0	0	0	0	0	0	0	0	0	0	0	0	0	0	0	0	0	0	0	0	0	0	0	0	0	0	0
5169	Fungi	Ascomycota	Pezizomycotina_cls_Incertae_sedis	Pezizomycotina_ord_Incertae_sedis	Pezizomycotina_fam_Incertae_sedis	Ciliophora	0	2	4	0	0	46	0	0	0	0	0	0	0	0	0	0	0	0	0	2674	0	0	0	0	0	0	0	0	0	0	17	4	0	0	0	0	0	0	0	0	0	0	0
7938	Fungi	Basidiomycota	Agaricomycetes	Atheliales	Tylosporaceae	Amphinema	0	0	0	0	0	117	0	1432	795	0	0	0	0	8	0	0	0	0	0	1	0	0	0	0	0	1	0	0	228	0	207	0	0	0	0	0	0	0	0	0	0	0	0
6773	Fungi	Basidiomycota	unidentified	unidentified	unidentified	unidentified	0	0	0	0	0	169	0	0	0	0	0	0	0	0	0	0	0	0	0	0	0	0	0	0	0	0	0	0	0	0	0	0	0	0	0	0	0	0	0	0	0	0	0
9754	Fungi	Ascomycota	Saccharomycetes	Saccharomycetales	Debaryomycetaceae	Yamadazyma	0	237	175	172	737	272	54	0	0	0	138	0	0	0	0	0	0	0	0	2	0	0	2	1	138	1016	0	0	308	26	0	0	0	0	0	0	0	0	0	0	0	0	0
10510	Fungi	Basidiomycota	Cystobasidiomycetes	Cystobasidiales	Cystobasidiaceae	Cystobasidium	0	0	0	0	0	0	0	0	0	0	0	0	0	0	0	0	0	0	0	0	0	0	0	0	0	0	0	0	0	0	0	0	0	0	0	0	0	0	0	0	0	0	0
23934	Fungi	Ascomycota	Dothideomycetes	Dothideales	Dothideales_fam_Incertae_sedis	Hortaea	0	0	4	0	0	4	2	0	0	0	0	1	0	0	0	0	0	0	0	0	0	0	0	0	5	0	0	0	0	284	0	0	0	0	0	0	0	5	0	0	0	0	0
8331	Fungi	Basidiomycota	unidentified	unidentified	unidentified	unidentified	0	0	0	0	0	0	0	0	0	0	0	0	0	0	0	0	0	0	0	0	0	0	0	0	0	0	0	0	0	0	0	0	0	0	0	0	0	0	0	0	0	0	0
9543	Fungi	Basidiomycota	unidentified	unidentified	unidentified	unidentified	0	0	0	0	0	0	0	0	0	0	0	0	0	0	0	0	0	0	0	0	0	0	0	0	0	0	0	0	0	0	0	0	0	0	0	0	0	0	0	0	0	0	0
23360	Fungi	Ascomycota	Dothideomycetes	Capnodiales	Neodevriesiaceae	Neodevriesia	0	0	0	0	0	2	0	0	0	0	0	0	0	0	0	0	0	0	0	0	0	0	0	4763	0	0	0	0	0	0	0	0	0	0	0	0	0	0	0	0	0	0	0
18709	Fungi	Ascomycota	Dothideomycetes	Pleosporales	Phaeosphaeriaceae	Phaeosphaeria	0	0	0	0	0	0	0	0	0	0	0	0	0	0	0	0	0	0	0	0	0	0	0	0	0	0	0	0	0	0	0	0	0	0	0	1	0	0	0	0	1	0	0
25081	Fungi	Ascomycota	Dothideomycetes	Capnodiales	Mycosphaerellaceae	Phaeophleospora	0	0	0	0	0	0	0	0	1	0	0	0	0	0	0	0	0	0	0	0	0	0	0	0	0	0	0	0	0	0	0	0	0	0	0	0	0	4715	0	0	0	0	0
19484	Fungi	Ascomycota	Eurotiomycetes	Eurotiales	Trichocomaceae	Eurotium	0	0	0	0	0	0	0	0	0	0	0	0	0	0	0	0	0	0	0	0	0	0	0	0	0	0	0	0	0	0	0	0	0	0	0	0	0	0	0	0	0	0	0
4030	Fungi	Basidiomycota	unidentified	unidentified	unidentified	unidentified	0	0	0	0	0	0	0	0	0	0	0	0	0	0	0	0	0	0	0	0	0	0	0	0	0	0	0	0	0	0	0	0	0	0	0	0	0	0	0	0	0	0	0
10260	Fungi	Ascomycota	Sordariomycetes	Hypocreales	Nectriaceae	Gibberella	0	0	0	0	0	0	0	0	0	0	0	0	0	0	0	0	0	0	0	0	0	0	0	0	0	0	0	0	0	0	0	0	0	0	0	0	269	0	0	0	0	0	0
25410	Fungi	Ascomycota	Leotiomycetes	Helotiales	Helotiales_fam_Incertae_sedis	Cadophora	57	112	119	33	30	94	86	24	1	0	92	0	2192	0	0	212	20	0	0	1	0	0	8	0	58	15	0	35	81	26	0	0	0	0	1	0	0	0	168	0	0	0	0
11707	Fungi	Basidiomycota	Agaricomycetes	Polyporales	Ganodermataceae	Ganoderma	67	154	78	698	0	113	247	0	0	627	5	10	0	0	0	0	13	0	0	1	0	0	4	1011	117	230	43	63	6	73	0	0	0	0	0	0	0	0	0	0	0	0	95
6038	Fungi	Basidiomycota	unidentified	unidentified	unidentified	unidentified	0	0	0	0	0	0	0	34	1	0	0	0	0	0	0	0	0	0	0	0	0	0	0	0	0	0	0	0	0	0	0	0	0	0	0	0	0	0	0	0	0	0	0
26609	Fungi	Ascomycota	Dothideomycetes	Capnodiales	Mycosphaerellaceae	Passalora	0	0	0	0	0	0	0	0	0	0	0	0	0	0	0	0	0	0	0	0	0	0	0	0	0	0	0	0	0	0	0	0	0	0	0	0	0	0	0	0	0	0	0
3747	Fungi	Basidiomycota	Microbotryomycetes	Sporidiobolales	Sporidiobolaceae	Rhodotorula	4	0	0	0	0	0	15	0	0	0	0	0	0	0	0	0	0	0	3859	0	0	0	0	0	120	0	0	0	0	0	0	0	0	0	0	0	0	0	0	0	0	0	0
12339	Fungi	Basidiomycota	unidentified	unidentified	unidentified	unidentified	2435	29	149	161	100	0	118	1	0	0	0	0	0	0	0	0	0	0	4	0	0	0	124	0	137	594	0	0	0	2	0	0	0	0	0	0	0	0	0	0	0	0	0
9662	Fungi	Ascomycota	Dothideomycetes	Capnodiales	Mycosphaerellaceae	Cladosporium	0	161	268	0	287	464	261	0	5	0	149	0	0	0	0	0	0	0	0	0	1	0	834	2	18	102	0	0	614	54	0	0	0	0	0	0	0	0	1	0	0	0	0
20743	Fungi	Ascomycota	Eurotiomycetes	Eurotiales	Trichocomaceae	Talaromyces	0	2	7	0	0	5	8	0	0	0	25	0	0	0	0	0	0	0	0	0	0	0	0	2	1	0	0	0	0	7	0	0	0	0	0	0	0	0	0	0	0	0	0
23951	Fungi	Ascomycota	Dothideomycetes	Pleosporales	Phaeosphaeriaceae	Phaeosphaeria	0	0	0	0	0	0	0	0	0	0	0	0	0	0	0	0	0	0	0	0	0	0	0	0	0	0	0	0	0	0	0	0	0	0	0	0	0	0	0	0	0	0	0
17470	Fungi	Ascomycota	Sordariomycetes	Hypocreales	Hypocreaceae	Trichoderma	48	221	67	187	0	59	318	0	0	0	2	1	0	0	0	0	0	0	0	0	0	1	0	0	0	37	0	452	688	489	0	0	0	0	0	0	0	0	0	0	0	0	0
23723	Fungi	Ascomycota	unidentified	unidentified	unidentified	unidentified	0	0	0	623	0	7	305	89	203	0	1983	0	0	0	0	0	0	0	0	0	0	0	0	0	0	0	0	1	133	0	3	0	0	0	0	0	0	0	0	0	0	0	0
23594	Fungi	Ascomycota	Dothideomycetes	Pleosporales	Pleosporaceae	Alternaria	0	3	0	0	0	126	0	0	0	0	338	0	0	0	0	0	0	0	0	0	0	0	0	0	0	0	0	5	0	0	0	0	0	0	0	0	0	0	0	0	0	0	0
6854	Fungi	Ascomycota	Pezizomycotina_cls_Incertae_sedis	Pezizomycotina_ord_Incertae_sedis	Pezizomycotina_fam_Incertae_sedis	Ciliophora	0	0	0	0	1027	0	97	0	0	1147	0	0	0	0	0	0	0	0	0	0	0	0	0	0	249	0	654	0	0	0	0	0	0	0	0	0	0	0	0	0	0	0	0
23301	Fungi	Ascomycota	Sordariomycetes	Hypocreales	Nectriaceae	Fusarium	0	58	442	0	0	0	0	0	11	0	0	0	2192	0	0	0	0	0	0	0	0	0	0	0	0	0	0	0	0	0	0	2	0	0	0	0	0	0	0	0	0	0	0
23960	Fungi	Ascomycota	Dothideomycetes	Pleosporales	Cucurbitariaceae	Pyrenochaeta	0	0	0	0	0	0	0	0	0	0	0	0	0	0	0	0	0	0	0	0	6	0	0	0	0	0	0	0	0	0	0	0	0	0	0	1	0	0	0	0	1386	0	0
6226	Fungi	Mucoromycota	Mucoromycotina_Incertae sedis	Mucorales	Mucoraceae	Mucor	0	0	0	0	0	0	0	0	0	0	0	0	0	0	0	0	0	0	0	0	0	0	0	0	0	0	0	0	0	0	0	0	0	0	0	0	0	0	0	0	0	0	0
20920	Fungi	Basidiomycota	Tremellomycetes	Trichosporonales	Trichosporonaceae	Cutaneotrichosporon	0	0	0	0	0	0	0	0	0	0	0	0	0	0	0	0	0	0	0	0	0	0	0	0	0	0	0	0	0	0	0	0	0	0	0	0	3148	0	0	0	0	0	0
6071	Fungi	Ascomycota	unidentified	unidentified	unidentified	unidentified	0	0	0	0	0	0	0	0	0	0	0	0	0	0	0	0	0	0	0	0	0	0	0	0	0	0	0	0	0	0	0	0	0	0	0	0	0	0	0	0	0	0	0
19664	Fungi	Ascomycota	Eurotiomycetes	Eurotiales	Trichocomaceae	Talaromyces	10	55	80	28	0	15	36	10	0	0	44	0	0	0	0	0	331	0	0	0	0	0	0	0	26	155	0	0	3	82	0	0	0	0	0	0	0	0	0	0	0	0	125
17132	Fungi	Ascomycota	Pezizomycotina_cls_Incertae_sedis	Pezizomycotina_ord_Incertae_sedis	Pezizomycotina_fam_Incertae_sedis	Ciliophora	0	0	0	0	0	0	0	13	2	0	0	0	0	0	0	0	0	0	0	0	0	0	0	0	0	0	0	0	0	0	0	0	0	0	2941	0	0	0	0	0	0	0	0
10900	Fungi	Ascomycota	Sordariomycetes	Hypocreales	Hypocreales_Incertae sedis	Sarocladium	0	0	0	0	0	0	0	0	0	0	0	0	0	0	0	0	0	0	0	0	0	0	0	0	0	0	0	0	1	0	0	0	0	0	0	0	0	13	0	7	2	0	0
6122	Fungi	Basidiomycota	unidentified	unidentified	unidentified	unidentified	892	0	0	0	0	0	0	0	0	0	0	0	0	0	0	0	0	0	1	0	0	0	0	0	0	0	0	0	0	0	0	0	0	0	0	0	0	0	0	0	0	0	0
24050	Fungi	Ascomycota	Pezizomycotina_cls_Incertae_sedis	Pezizomycotina_ord_Incertae_sedis	Pezizomycotina_fam_Incertae_sedis	Ciliophora	0	5	0	0	0	0	0	0	0	0	0	0	0	0	0	0	0	0	0	0	0	0	0	0	0	0	0	0	0	0	0	0	0	2	0	0	0	0	0	0	0	0	0
12261	Fungi	Basidiomycota	Agaricomycetes	unidentified	unidentified	unidentified	0	18	0	0	0	0	0	0	0	0	0	0	0	0	0	0	0	0	0	0	0	0	0	0	0	0	0	0	0	0	0	0	0	0	0	0	0	0	0	0	0	0	0
20338	Fungi	Basidiomycota	Agaricomycetes	unidentified	unidentified	unidentified	0	0	2	248	216	2	11	0	0	0	0	0	0	0	0	0	0	0	0	0	0	0	0	0	0	0	0	0	294	1	0	0	0	0	0	0	0	0	0	0	0	0	0
13796	Fungi	Ascomycota	Sordariomycetes	Hypocreales	Nectriaceae	Fusarium	0	0	0	0	0	0	0	0	12	0	0	0	0	4	0	0	0	0	0	3	0	0	0	0	0	0	0	0	0	0	8	1	0	0	0	0	0	0	0	0	0	0	0
9665	Fungi	Basidiomycota	unidentified	unidentified	unidentified	unidentified	0	0	0	0	0	0	0	0	0	0	0	0	0	0	0	0	0	0	0	0	0	0	0	0	0	0	0	0	0	0	0	0	0	0	2716	0	0	0	0	0	0	0	0
20605	Fungi	Ascomycota	Sordariomycetes	Hypocreales	Hypocreales_fam_Incertae_sedis	Acremonium	297	27	270	0	527	93	207	0	0	0	1	0	0	2	0	0	0	0	0	0	0	0	303	1	22	0	0	317	0	101	0	0	0	0	0	0	0	0	0	0	0	0	0
16080	Fungi	Ascomycota	Eurotiomycetes	Eurotiales	Aspergillaceae	Aspergillus	44	109	69	79	65	57	62	0	0	44	39	1	0	0	0	69	96	0	1	0	1	0	74	103	50	10	8	112	85	235	0	0	0	0	0	0	0	0	0	0	0	0	6
10887	Fungi	Basidiomycota	Agaricomycetes	unidentified	unidentified	unidentified	0	0	0	0	0	0	0	0	0	0	0	0	0	0	0	0	0	0	0	0	0	0	0	0	0	0	0	0	0	0	0	0	0	0	0	0	0	0	0	0	0	0	0
6478	Fungi	Basidiomycota	unidentified	unidentified	unidentified	unidentified	0	0	0	0	0	0	0	0	0	0	0	0	0	0	0	0	0	0	0	0	0	0	0	0	0	0	0	0	0	0	0	0	0	0	0	0	0	0	0	0	0	0	0
23361	Fungi	Ascomycota	Dothideomycetes	Pleosporales	Pleosporaceae	Alternaria	21	51	62	34	713	238	101	8	5	0	0	0	0	0	0	8	39	0	85	0	0	0	54	21	65	47	90	30	23	146	0	0	0	0	0	0	2	0	0	30	0	0	7
12085	Fungi	Ascomycota	unidentified	unidentified	unidentified	unidentified	0	0	0	0	0	169	0	0	0	0	0	0	0	0	0	0	0	0	0	0	0	0	0	0	0	0	0	0	0	0	0	0	0	0	0	0	0	0	0	0	0	0	0
24324	Fungi	Ascomycota	Dothideomycetes	Capnodiales	Cladosporiaceae	Cladosporium	0	5	94	0	0	7	0	0	89	0	0	0	0	0	0	0	0	0	0	9	0	0	0	0	0	0	0	0	0	0	4	0	0	0	0	0	17	0	0	0	0	0	0
15597	Fungi	Ascomycota	Dothideomycetes	Dothideales	Dothideales_fam_Incertae_sedis	Hortaea	0	0	67	0	0	131	75	0	0	0	0	0	0	1	0	0	0	0	0	0	0	0	0	0	0	0	0	0	0	298	0	0	0	0	0	0	0	0	0	0	0	0	0
16045	Fungi	Basidiomycota	Agaricomycetes	unidentified	unidentified	unidentified	0	0	0	0	0	0	0	0	1	5	0	0	0	0	0	0	0	0	0	0	0	0	0	0	0	0	2186	0	0	0	0	0	0	0	0	0	0	0	0	0	0	0	0
5667	Fungi	Basidiomycota	Exobasidiomycetes	Microstromatales	Microstromatales_fam_Incertae_sedis	Sympodiomycopsis	0	0	0	0	0	0	0	0	0	0	0	0	0	0	0	0	0	0	0	0	0	0	0	0	0	0	0	0	0	0	0	0	0	0	0	0	0	0	0	0	0	0	0
6351	Fungi	Basidiomycota	Agaricomycetes	Agaricales	Psathyrellaceae	Coprinopsis	318	0	87	269	234	0	1	0	0	0	0	0	0	0	0	0	0	0	2	0	0	1	1	0	228	499	0	0	159	150	0	0	0	0	0	0	0	0	0	0	0	0	0
4182	Fungi	Ascomycota	unidentified	unidentified	unidentified	unidentified	0	0	0	0	0	0	0	0	0	0	0	0	0	0	0	0	0	0	0	0	0	0	0	0	0	0	0	0	0	0	0	0	0	0	0	0	0	0	0	0	0	0	0
6086	Fungi	Ascomycota	unidentified	unidentified	unidentified	unidentified	0	0	0	0	0	0	0	369	0	0	0	0	0	8	0	0	0	0	0	1594	0	0	0	0	0	0	0	0	0	0	30	0	0	0	0	0	0	0	0	0	0	0	0
25943	Fungi	Ascomycota	Dothideomycetes	Pleosporales	Leptosphaeriaceae	Leptosphaeria	0	0	0	0	0	0	0	0	0	0	0	0	0	0	0	0	0	0	0	0	0	0	0	0	0	0	0	0	0	0	0	0	0	0	0	0	0	0	0	1893	0	0	0
27166	Fungi	Ascomycota	unidentified	unidentified	unidentified	unidentified	0	0	0	0	0	0	0	0	0	0	0	0	0	0	0	0	0	0	0	0	0	0	0	0	0	0	0	5	0	0	0	0	0	0	0	0	0	0	0	0	0	0	0
12529	Fungi	Ascomycota	Eurotiomycetes	Eurotiales	Aspergillaceae	unidentified	0	0	0	0	0	0	0	0	0	0	0	0	0	0	0	0	0	0	0	0	0	0	0	0	0	0	0	0	0	0	0	0	0	1	0	0	0	0	0	0	0	0	1167
13029	Fungi	Ascomycota	unidentified	unidentified	unidentified	unidentified	0	0	0	0	0	0	0	0	131	0	0	0	0	0	0	0	0	0	0	0	0	0	0	0	0	0	0	0	0	198	11	0	0	0	0	0	0	0	0	0	0	0	0
23933	Fungi	Ascomycota	Sordariomycetes	Trichosphaeriales	Trichosphaeriaceae	Nigrospora	0	1	0	0	0	0	75	0	1	0	0	0	0	0	0	0	0	0	0	0	0	0	0	0	91	0	0	0	104	0	0	0	0	0	0	0	0	0	0	0	443	0	0
23462	Fungi	Ascomycota	Dothideomycetes	Pleosporales	Didymellaceae	Epicoccum	65	37	42	29	26	31	126	5	13	0	0	173	0	0	0	0	7	0	0	0	0	0	0	0	44	0	23	0	35	172	0	0	0	465	0	0	29	0	0	0	0	0	0
24701	Fungi	Ascomycota	Dothideomycetes	Pleosporales	Didymellaceae	Epicoccum	0	0	0	0	0	0	0	0	0	0	0	0	0	0	0	0	0	0	0	0	0	0	0	0	0	0	0	0	0	0	0	0	0	9	0	0	398	0	0	0	0	0	0
13151	Fungi	Ascomycota	Eurotiomycetes	Eurotiales	Trichocomaceae	Penicillium	9	11	23	48	0	35	12	0	0	2	1004	4	0	0	0	0	445	1	0	0	0	0	23	1	35	21	1	16	77	19	0	0	0	0	0	0	0	0	0	0	0	0	0
22574	Fungi	Ascomycota	Pezizomycotina_cls_Incertae_sedis	Pezizomycotina_ord_Incertae_sedis	Pezizomycotina_fam_Incertae_sedis	Ciliophora	0	0	0	0	0	0	0	326	0	0	0	0	0	0	0	0	0	0	0	0	0	0	0	0	0	1172	0	0	0	0	0	0	0	0	0	0	0	0	0	0	0	0	0
6528	Fungi	Ascomycota	unidentified	unidentified	unidentified	unidentified	0	46	0	0	126	212	45	42	9	0	0	0	0	0	0	689	0	0	0	0	0	0	0	0	89	0	11	0	0	19	0	0	0	0	0	0	0	0	0	0	0	0	0
5861	Fungi	Basidiomycota	Agaricomycetes	Polyporales	Ganodermataceae	Ganoderma	19	40	89	152	1	52	34	0	0	2	141	240	0	0	0	0	47	0	0	0	0	0	57	26	52	70	6	54	215	38	0	0	0	0	0	0	0	0	0	0	0	0	0
20822	Fungi	Ascomycota	Eurotiomycetes	Eurotiales	Aspergillaceae	Aspergillus	0	0	0	0	0	0	0	0	0	0	0	0	0	0	0	0	0	0	0	0	0	0	0	0	0	0	0	0	0	0	0	0	0	0	0	0	0	0	0	0	0	0	0
7671	Fungi	Basidiomycota	unidentified	unidentified	unidentified	unidentified	0	0	0	0	0	0	0	0	0	0	0	0	0	0	0	0	0	0	0	0	0	0	0	0	0	0	0	0	0	0	0	0	0	0	0	0	0	0	0	0	0	0	0
7719	Fungi	Basidiomycota	Exobasidiomycetes	Georgefischeriales	Gjaerumiaceae	Gjaerumia	0	16	0	0	0	0	13	0	0	0	0	0	0	0	0	0	0	0	0	0	0	0	96	0	1	828	0	0	0	0	0	0	0	0	0	0	0	0	0	0	0	0	0
23249	Fungi	Ascomycota	Sordariomycetes	Hypocreales	Ophiocordycipitaceae	Purpureocillium	0	0	0	0	0	0	0	2	0	0	0	0	0	0	0	0	0	0	0	0	0	0	0	0	0	0	0	0	0	0	0	0	0	0	0	0	0	0	0	0	0	0	0
7173	Fungi	Ascomycota	unidentified	unidentified	unidentified	unidentified	0	0	0	0	0	0	0	0	0	0	0	0	0	0	0	0	0	0	0	0	0	0	0	0	0	0	0	0	0	0	0	0	0	0	0	0	0	0	0	0	0	0	0
15317	Fungi	Ascomycota	Pezizomycotina_cls_Incertae_sedis	Pezizomycotina_ord_Incertae_sedis	Pezizomycotina_fam_Incertae_sedis	Ciliophora	0	0	0	0	0	0	0	0	0	0	0	0	1	0	65	0	0	0	0	14	0	0	0	0	0	0	0	0	0	0	0	101	0	0	0	0	0	0	0	0	0	0	0
24195	Fungi	Ascomycota	Dothideomycetes	Capnodiales	Cladosporiaceae	Cladosporium	20	19	20	3	20	16	32	0	0	15	0	15	0	0	0	7	36	28	0	0	0	0	48	0	26	14	45	52	21	28	0	0	0	0	0	0	0	0	320	0	0	0	0
25228	Fungi	Ascomycota	Dothideomycetes	Capnodiales	Cladosporiaceae	Cladosporium	0	2	1	1	1	0	3	0	0	1	0	1	0	0	0	1	1536	3	0	0	0	0	0	0	0	0	2	1	0	0	0	0	0	0	0	0	0	0	4	0	0	0	0
19663	Fungi	Basidiomycota	Agaricomycetes	unidentified	unidentified	unidentified	19	49	15	0	0	78	25	3	0	0	0	1	8	0	0	0	0	0	0	0	0	0	0	0	26	0	0	0	48	86	0	0	0	0	0	0	0	0	0	0	1	0	0
5995	Fungi	Basidiomycota	Ustilaginomycotina_Incertae sedis	Malasseziales	Malasseziales_Incertae sedis	Malassezia	0	0	0	0	0	0	0	0	0	0	0	0	0	0	0	0	0	0	0	0	0	0	0	0	0	0	0	0	0	0	0	0	0	0	0	0	0	0	0	0	0	0	0
3945	Fungi	Basidiomycota	Agaricomycetes	unidentified	unidentified	unidentified	0	0	0	0	0	0	0	0	0	0	0	0	0	0	0	0	0	0	0	0	0	0	0	0	0	0	0	0	0	0	0	0	0	0	0	0	0	0	0	1504	0	0	0
8294	Fungi	Ascomycota	Pezizomycotina_cls_Incertae_sedis	Pezizomycotina_ord_Incertae_sedis	Pezizomycotina_fam_Incertae_sedis	Ciliophora	0	0	0	0	0	0	0	0	0	0	0	0	0	0	0	0	0	0	0	0	0	0	0	0	0	0	0	0	0	0	0	0	0	0	0	0	0	0	0	0	0	0	0
23889	Fungi	Ascomycota	Dothideomycetes	Pleosporales	Didymellaceae	Phoma	0	0	0	0	0	0	0	0	1	0	0	0	0	0	0	0	0	0	0	0	0	0	0	0	0	0	0	0	0	0	0	0	0	0	0	0	0	0	0	1496	0	0	0
5789	Fungi	Mortierellomycota	Mortierellomycetes	Mortierellales	Mortierellaceae	Mortierella	0	0	0	0	0	165	0	0	0	1	0	0	0	0	0	0	0	0	0	0	0	0	0	0	0	0	867	0	0	3	0	0	0	0	0	0	0	0	0	0	0	0	0
8693	Fungi	Ascomycota	unidentified	unidentified	unidentified	unidentified	0	0	0	0	0	0	0	0	0	0	0	0	0	0	0	0	0	0	0	0	0	0	0	0	0	0	0	0	0	0	0	0	0	0	0	0	0	0	0	0	0	0	0
11394	Fungi	Basidiomycota	unidentified	unidentified	unidentified	unidentified	194	78	13	345	154	0	49	0	0	0	0	0	0	0	0	0	194	0	0	0	0	0	0	0	53	0	0	34	62	67	0	0	0	0	0	0	0	0	0	0	0	0	0
12824	Fungi	Ascomycota	Saccharomycetes	Saccharomycetales	Saccharomycetales_fam_Incertae_sedis	Candida	103	34	40	22	6	15	19	29	2	129	0	1	0	0	0	302	53	0	0	0	0	0	0	443	39	0	0	0	13	42	1	0	0	0	0	0	0	0	0	0	0	0	0
15331	Fungi	Ascomycota	Pezizomycotina_cls_Incertae_sedis	Pezizomycotina_ord_Incertae_sedis	Pezizomycotina_fam_Incertae_sedis	Ciliophora	0	0	0	0	0	0	0	0	0	0	0	0	0	0	114	0	0	0	0	20	0	0	0	0	0	0	0	0	0	0	0	107	0	0	0	0	0	0	0	0	0	0	0
9505	Fungi	Chytridiomycota	Rhizophydiomycetes	Rhizophydiales	unidentified	unidentified	0	17	0	0	0	0	0	0	1	0	1383	0	0	0	0	0	0	0	0	0	0	0	0	0	0	0	0	3	0	0	0	0	0	0	0	0	0	0	0	0	0	0	0
19700	Fungi	Ascomycota	Eurotiomycetes	Eurotiales	Trichocomaceae	Talaromyces	0	0	0	0	0	0	0	0	0	0	0	0	0	0	0	0	0	0	0	0	0	0	0	0	0	0	0	0	0	0	0	0	0	0	0	0	0	0	0	0	0	0	0
22312	Fungi	Ascomycota	Sordariomycetes	Hypocreales	Cordycipitaceae	Engyodontium	0	0	0	0	0	0	0	0	0	0	0	0	0	0	0	0	0	0	0	0	0	0	0	0	0	0	0	0	0	0	0	0	0	0	0	0	0	0	0	0	0	0	0
22292	Fungi	Ascomycota	Eurotiomycetes	Eurotiales	Trichocomaceae	Talaromyces	0	0	0	0	0	0	0	0	0	0	0	0	0	0	0	0	0	0	0	0	0	0	0	0	0	0	0	0	0	0	0	0	0	0	0	0	0	0	0	0	1	0	0
20742	Fungi	Ascomycota	Eurotiomycetes	Eurotiales	Aspergillaceae	Penicillium	0	0	0	0	0	0	0	0	0	0	0	0	0	0	0	0	0	0	0	0	0	0	0	0	0	0	0	0	0	0	0	0	0	0	0	0	0	0	0	0	0	0	0
21127	Fungi	Ascomycota	Eurotiomycetes	unidentified	unidentified	unidentified	0	1	0	0	2	8	0	2	2	1	0	0	0	0	0	0	0	0	0	27	0	0	0	0	0	0	0	0	0	0	0	0	0	0	0	0	0	0	0	0	0	0	54
10262	Fungi	Basidiomycota	Agaricomycetes	Agaricales	Pleurotaceae	Pleurotus	0	0	0	0	0	0	0	0	0	0	0	0	0	0	0	0	0	0	0	0	0	0	0	0	0	0	0	0	0	0	0	0	0	0	0	0	199	0	1067	0	0	0	0
7276	Fungi	Ascomycota	unidentified	unidentified	unidentified	unidentified	0	59	168	0	0	0	0	20	9	0	40	0	0	0	1	0	0	0	0	1	0	0	0	0	0	0	0	0	0	5	0	0	0	0	0	0	0	0	0	0	0	0	0
24153	Fungi	Ascomycota	Pezizomycotina_cls_Incertae_sedis	Pezizomycotina_ord_Incertae_sedis	Pezizomycotina_fam_Incertae_sedis	Ciliophora	0	0	0	0	0	0	0	150	419	0	0	0	0	0	4	0	0	0	0	0	0	0	0	0	0	0	0	0	0	0	0	10	0	0	0	0	0	0	0	0	0	0	0
9352	Fungi	Ascomycota	Eurotiomycetes	Eurotiales	Aspergillaceae	Penicillium	0	23	0	0	0	0	0	0	0	0	0	0	0	0	0	0	212	2	0	0	0	0	452	0	0	237	0	0	243	29	0	0	0	0	0	0	0	0	0	0	0	0	0
6101	Fungi	Ascomycota	unidentified	unidentified	unidentified	unidentified	0	0	0	0	0	0	0	0	0	0	0	0	0	89	0	0	0	0	0	0	0	0	0	0	0	0	0	0	0	0	631	0	0	0	0	0	0	0	0	0	0	0	0
21464	Fungi	Ascomycota	Eurotiomycetes	Eurotiales	Trichocomaceae	Talaromyces	0	0	0	0	0	0	0	0	0	0	0	0	0	0	0	0	0	0	0	0	0	0	0	0	0	0	0	0	0	0	0	0	0	0	0	0	0	0	0	0	0	0	0
19631	Fungi	Basidiomycota	Agaricomycetes	Polyporales	Ganodermataceae	Ganoderma	7	21	47	36	15	33	24	0	0	561	22	0	0	0	0	5	33	1	0	0	0	0	9	10	17	6	1	46	58	34	0	0	0	0	0	0	0	0	0	0	0	0	0
24462	Fungi	Ascomycota	Dothideomycetes	Pleosporales	Cucurbitariaceae	Pyrenochaeta	0	0	0	0	0	0	0	0	0	0	0	0	0	0	0	0	0	0	0	0	0	0	0	0	0	0	0	0	0	0	0	0	0	0	0	0	0	0	0	0	1114	0	0
17122	Fungi	Ascomycota	Pezizomycotina_cls_Incertae_sedis	Pezizomycotina_ord_Incertae_sedis	Pezizomycotina_fam_Incertae_sedis	Ciliophora	0	0	0	0	0	0	0	10	33	0	0	0	0	22	20	0	0	0	0	358	0	0	0	0	0	0	0	0	0	0	290	19	0	0	297	0	0	0	0	0	0	0	0
10380	Fungi	Ascomycota	Pezizomycotina_cls_Incertae_sedis	Pezizomycotina_ord_Incertae_sedis	Pezizomycotina_fam_Incertae_sedis	Ciliophora	0	1	1	0	0	4	0	0	0	0	0	0	0	0	0	0	0	0	0	375	0	0	0	0	0	0	0	0	0	0	1	0	0	0	0	0	0	0	0	0	0	0	0
22217	Fungi	Ascomycota	Eurotiomycetes	Eurotiales	Trichocomaceae	Talaromyces	0	0	0	0	0	0	0	0	0	0	0	0	0	0	0	0	0	0	0	0	0	0	15	0	0	0	0	2	0	0	0	0	0	0	0	0	0	0	0	0	604	0	0
7727	Fungi	Basidiomycota	unidentified	unidentified	unidentified	unidentified	0	0	0	0	0	0	16	100	37	0	0	0	0	13	0	0	0	0	0	1	0	0	0	0	0	0	0	809	0	19	61	0	0	0	0	0	0	0	0	9	0	0	0
26733	Fungi	Basidiomycota	Tremellomycetes	Tremellales	Bulleribasidiaceae	Vishniacozyma	0	0	0	0	0	0	0	0	0	0	0	0	0	0	0	0	0	0	0	0	0	0	0	0	0	0	0	0	0	0	0	0	0	0	0	0	0	0	0	0	0	0	0
7324	Fungi	Ascomycota	unidentified	unidentified	unidentified	unidentified	0	0	0	0	0	0	0	387	28	0	0	0	0	0	0	0	0	0	0	0	0	0	0	0	0	0	0	0	0	0	0	0	0	0	0	0	0	0	0	0	0	0	0
27192	Fungi	Ascomycota	Pezizomycotina_cls_Incertae_sedis	Pezizomycotina_ord_Incertae_sedis	Pezizomycotina_fam_Incertae_sedis	Ciliophora	0	0	0	0	0	0	0	0	0	0	0	0	0	0	0	0	0	0	0	0	0	0	0	0	0	0	0	0	0	0	0	0	0	0	0	0	0	0	0	0	0	0	0
20611	Fungi	Ascomycota	Sordariomycetes	Hypocreales	Hypocreales_fam_Incertae_sedis	Emericellopsis	14	23	12	23	0	18	9	6	0	23	0	0	3	0	0	3	23	0	0	1	0	0	11	0	15	18	25	18	3	25	0	0	0	0	86	0	0	0	0	0	0	0	0
20879	Fungi	Ascomycota	Sordariomycetes	Hypocreales	Nectriaceae	Calcarisporium	0	37	0	0	0	0	0	0	0	1016	0	0	0	0	0	0	0	0	0	0	0	0	0	0	0	0	1	0	0	0	0	0	0	0	0	0	0	0	0	0	0	0	0
4428	Fungi	Ascomycota	unidentified	unidentified	unidentified	unidentified	0	0	0	0	0	0	0	0	0	0	0	0	0	0	0	0	0	0	0	0	0	0	0	0	0	0	0	0	0	0	1	0	0	0	0	0	0	0	0	0	0	0	0
9804	Fungi	Basidiomycota	Agaricomycetes	Agaricales	Psathyrellaceae	Coprinellus	0	0	0	0	0	0	0	0	0	0	0	0	0	0	0	0	0	0	0	0	0	0	0	0	0	0	0	0	0	0	0	0	0	0	0	0	0	0	0	0	255	0	0
12363	Fungi	unidentified	unidentified	unidentified	unidentified	unidentified	0	0	0	0	0	150	47	0	0	0	0	0	0	0	0	0	0	0	0	0	0	0	0	0	145	0	0	0	268	0	0	0	0	0	0	0	0	0	0	0	0	0	0
19600	Fungi	Ascomycota	Sordariomycetes	Hypocreales	Cordycipitaceae	Simplicillium	0	0	0	0	0	0	0	0	0	0	0	0	0	0	0	0	0	0	0	0	0	0	0	0	0	497	0	0	0	0	0	0	0	0	0	0	0	0	0	0	0	0	0
16103	Fungi	Ascomycota	Eurotiomycetes	Eurotiales	Aspergillaceae	Aspergillus	43	48	62	29	26	43	24	0	0	44	14	0	0	0	0	32	32	0	0	0	0	0	30	34	21	4	1	66	28	50	0	0	0	0	0	0	0	0	0	0	0	0	0
25031	Fungi	Ascomycota	Dothideomycetes	Capnodiales	Cladosporiaceae	Cladosporium	29	15	39	11	39	11	33	0	0	15	0	14	0	0	0	12	28	104	0	0	0	0	45	0	21	11	23	52	17	18	0	0	0	0	0	0	0	0	134	0	0	0	0
7546	Fungi	Ascomycota	unidentified	unidentified	unidentified	unidentified	0	91	0	0	0	0	0	0	23	0	0	0	0	0	0	0	0	0	0	0	0	0	0	0	0	0	0	0	0	0	0	0	0	0	0	0	0	0	0	0	0	0	0
22977	Fungi	Ascomycota	Dothideomycetes	Pleosporales	Pleosporaceae	Alternaria	8	50	40	26	62	48	27	3	1	0	1	0	0	0	0	5	27	0	75	0	0	0	24	15	25	47	84	23	12	29	0	0	0	0	0	0	0	0	0	31	0	0	7
7024	Fungi	unidentified	unidentified	unidentified	unidentified	unidentified	0	0	0	0	0	0	0	0	29	0	0	0	0	0	0	0	0	0	0	0	0	0	0	0	0	0	0	0	0	0	0	0	0	0	0	0	0	0	0	0	0	0	0
25531	Fungi	Ascomycota	Dothideomycetes	Capnodiales	Mycosphaerellaceae	Sphaerulina	0	57	14	0	0	0	18	0	0	0	441	0	0	0	0	0	0	0	0	0	0	0	0	0	0	0	0	0	75	0	0	0	0	0	0	0	0	0	0	0	0	0	0
8469	Fungi	Chytridiomycota	unidentified	unidentified	unidentified	unidentified	0	0	0	0	0	0	0	0	46	0	0	0	0	0	0	0	0	0	0	0	0	0	0	0	0	0	0	0	0	0	0	0	0	0	0	0	0	0	0	0	0	0	0
20591	Fungi	Ascomycota	Sordariomycetes	Hypocreales	Hypocreales_Incertae sedis	Acremonium	0	1	0	0	0	0	0	0	122	0	0	0	0	17	5	0	0	0	0	36	0	0	0	0	0	0	0	0	0	0	27	1	0	0	0	0	31	0	0	0	0	0	0
23062	Fungi	Ascomycota	Sordariomycetes	Xylariales	Diatrypaceae	Peroneutypa	0	0	0	0	0	0	0	0	0	0	0	0	0	0	0	0	0	0	0	0	0	0	0	0	0	0	0	0	0	0	0	0	0	0	0	0	0	0	861	0	0	0	0
13160	Fungi	Ascomycota	Pezizomycotina_cls_Incertae_sedis	Pezizomycotina_ord_Incertae_sedis	Pezizomycotina_fam_Incertae_sedis	Ciliophora	0	0	0	0	0	0	0	6	13	0	0	0	0	1	63	0	0	0	0	379	0	0	0	0	0	0	0	0	0	0	15	25	0	0	60	0	0	0	0	0	0	0	0
24568	Fungi	Ascomycota	Sordariomycetes	Sordariales	Chaetomiaceae	Chaetomium	0	0	0	0	0	0	0	0	0	0	0	0	0	0	0	0	0	0	0	0	0	0	0	0	0	0	0	0	0	0	0	0	0	0	0	0	0	0	0	0	0	0	0
6208	Fungi	Chytridiomycota	unidentified	unidentified	unidentified	unidentified	0	21	15	0	0	45	14	0	0	0	1	0	3	0	0	9	0	0	0	0	0	0	0	0	0	0	0	0	27	16	0	0	0	0	0	0	0	0	0	0	0	0	0
19855	Fungi	Ascomycota	Eurotiomycetes	Eurotiales	Aspergillaceae	Aspergillus	0	0	0	0	0	0	0	0	51	0	0	0	0	0	0	0	0	0	0	0	0	0	0	0	0	0	0	0	0	0	1	0	0	0	0	0	0	0	0	0	0	0	0
25771	Fungi	Ascomycota	Dothideomycetes	Capnodiales	Cladosporiaceae	Cladosporium	0	0	0	0	217	144	0	0	0	0	0	0	0	0	0	0	0	0	0	0	0	0	0	0	32	0	0	0	70	0	0	0	0	0	0	0	0	0	0	0	0	0	0
4127	Fungi	Chytridiomycota	unidentified_Chytridiomycota	unidentified_Chytridiomycota	unidentified_Chytridiomycota	unidentified_Chytridiomycota	0	0	0	0	0	0	0	0	0	0	0	0	0	0	0	0	0	0	0	0	0	0	0	0	0	0	0	0	0	0	11	0	0	0	0	0	0	0	0	0	0	0	0
9322	Fungi	Ascomycota	unidentified	unidentified	unidentified	unidentified	0	0	0	0	0	0	0	0	0	0	0	0	0	0	0	0	0	0	0	0	0	0	0	0	0	0	0	0	0	0	0	0	0	0	0	0	0	496	0	0	0	0	0
19604	Fungi	Ascomycota	Leotiomycetes	Thelebolales	Pseudeurotiaceae	Pseudogymnoascus	0	0	0	0	0	0	0	0	0	0	0	0	0	0	0	0	0	0	0	0	0	0	0	0	0	0	0	0	0	0	0	0	0	0	0	0	0	0	0	0	0	0	0
1232	Fungi	Basidiomycota	unidentified	unidentified	unidentified	unidentified	0	0	0	0	0	0	0	0	0	0	0	0	0	0	0	0	0	0	0	0	0	0	0	0	0	0	0	0	0	0	0	0	0	0	0	0	0	0	0	0	0	0	0
10343	Fungi	Basidiomycota	Agaricomycetes	Agaricales	Pleurotaceae	Pleurotus	0	0	0	0	0	0	0	0	2	0	0	0	0	0	0	0	0	0	0	0	0	0	0	0	0	0	0	0	0	0	0	0	0	0	0	0	791	0	0	0	0	0	0
5898	Fungi	Ascomycota	Pezizomycotina_cls_Incertae_sedis	Pezizomycotina_ord_Incertae_sedis	Pezizomycotina_fam_Incertae_sedis	Ciliophora	0	0	0	0	0	0	0	0	0	0	0	0	0	0	0	0	0	0	0	0	0	0	0	0	0	0	0	0	0	0	0	0	0	0	0	0	0	0	0	0	0	0	0
21513	Fungi	Ascomycota	Eurotiomycetes	Eurotiales	Aspergillaceae	Penicillium	0	0	0	0	0	0	0	0	0	0	0	0	0	0	0	0	0	0	0	0	0	0	0	0	0	0	0	0	0	0	0	0	512	0	0	0	0	0	0	0	2	0	0
7129	Fungi	Basidiomycota	unidentified	unidentified	unidentified	unidentified	0	0	0	0	0	0	0	0	0	0	0	0	0	0	0	0	0	0	0	0	0	0	0	0	0	0	0	0	0	0	0	0	0	0	0	0	0	0	0	0	0	0	0
24709	Fungi	Basidiomycota	unidentified	unidentified	unidentified	unidentified	0	114	0	0	0	0	0	0	0	0	601	0	0	0	0	0	0	0	0	0	0	0	0	0	0	0	0	1	0	0	26	0	0	0	0	0	0	0	0	0	0	0	0
12303	Fungi	Ascomycota	unidentified	unidentified	unidentified	unidentified	0	0	0	0	0	0	0	0	0	0	0	0	0	0	0	0	0	0	0	0	0	0	0	0	0	0	0	0	0	0	0	0	0	0	0	0	0	0	0	0	0	0	0
20520	Fungi	Ascomycota	Sordariomycetes	Hypocreales	Hypocreales_fam_Incertae_sedis	Sarocladium	0	0	0	0	0	0	0	0	0	0	0	0	0	3	0	0	0	0	0	0	0	0	0	0	0	0	0	0	3	0	0	0	0	0	0	0	0	355	0	66	28	0	0
24646	Fungi	Ascomycota	Pezizomycotina_cls_Incertae_sedis	Pezizomycotina_ord_Incertae_sedis	Pezizomycotina_fam_Incertae_sedis	Ciliophora	0	0	0	0	0	0	0	15	22	0	0	0	0	0	0	0	0	0	0	0	0	0	0	0	0	0	0	0	0	0	0	1	0	0	0	0	0	0	0	0	0	0	0
9712	Fungi	Basidiomycota	Cystobasidiomycetes	Cystobasidiomycetes_ord_Incertae_sedis	Symmetrosporaceae	Symmetrospora	0	2	0	0	0	0	34	0	0	0	0	0	0	0	0	0	0	0	0	0	0	0	0	0	0	0	0	0	0	0	0	0	0	0	0	0	0	0	0	0	0	0	0
16046	Fungi	Ascomycota	Eurotiomycetes	Eurotiales	Aspergillaceae	Aspergillus	9	24	47	53	0	50	17	0	0	3	44	5	0	0	0	0	49	0	0	0	0	0	31	9	49	16	5	60	101	41	0	1	0	0	0	0	0	0	0	0	0	0	0
20292	Fungi	Ascomycota	Eurotiomycetes	Eurotiales	Aspergillaceae	unidentified	0	0	0	0	0	0	0	0	0	0	0	0	0	0	0	0	0	0	0	0	0	0	0	0	0	0	0	0	0	0	0	0	0	0	0	0	0	0	0	0	0	0	0
9004	Fungi	Basidiomycota	unidentified	unidentified	unidentified	unidentified	0	0	0	0	0	0	0	674	27	0	0	0	0	0	0	0	1	0	0	0	0	0	0	0	0	0	0	0	0	0	26	0	0	0	0	0	0	0	0	0	0	0	0
1062	Fungi	Ascomycota	unidentified	unidentified	unidentified	unidentified	0	0	0	0	0	8	33	0	11	577	0	0	0	0	0	0	0	0	0	0	0	0	0	0	0	0	1	0	0	88	0	0	0	0	0	0	0	0	0	0	0	0	0
5064	Fungi	Basidiomycota	Microbotryomycetes	Sporidiobolales	Sporidiobolales_Incertae sedis	Rhodotorula	0	0	0	0	0	0	0	0	0	0	0	0	0	0	0	0	0	0	0	0	0	0	0	0	0	0	0	0	0	0	0	0	0	0	0	0	0	0	0	0	0	0	0
22355	Fungi	Basidiomycota	unidentified	unidentified	unidentified	unidentified	366	7	91	124	0	11	14	0	0	0	0	0	0	0	0	0	0	0	2	0	0	1	0	0	81	0	0	0	0	0	0	0	0	0	0	0	0	0	0	0	0	0	0
40	Fungi	Ascomycota	unidentified	unidentified	unidentified	unidentified	0	72	0	593	0	7	0	0	0	0	0	0	0	0	0	0	0	0	0	0	0	1	0	0	2	0	0	0	0	0	0	0	0	0	0	0	0	0	0	0	0	0	0
18705	Fungi	Basidiomycota	unidentified	unidentified	unidentified	unidentified	0	0	0	0	0	2	2	0	0	0	0	0	623	0	0	0	0	0	0	0	0	0	0	0	1	0	0	0	2	3	0	1	0	0	0	0	0	0	0	0	0	0	0
9597	Fungi	Basidiomycota	Agaricomycetes	Trechisporales	Hydnodontaceae	Trechispora	0	0	0	0	0	0	0	0	0	0	0	0	0	0	0	0	0	0	0	0	0	0	0	0	0	0	0	0	0	0	0	0	0	0	0	0	0	0	0	0	0	0	0
18994	Fungi	Ascomycota	Eurotiomycetes	Eurotiales	Aspergillaceae	Aspergillus	0	0	0	0	0	0	0	0	0	0	0	0	0	0	0	0	0	0	0	0	0	0	0	0	0	0	0	0	0	0	0	0	0	0	0	0	0	0	0	0	0	0	451
5062	Fungi	Basidiomycota	Microbotryomycetes	Sporidiobolales	Sporidiobolales_Incertae sedis	Rhodotorula	0	0	0	0	0	0	0	0	0	0	0	0	0	0	0	0	0	0	0	0	0	0	0	0	0	0	0	0	0	0	0	0	0	0	0	0	0	0	0	0	0	0	0
22388	Fungi	Ascomycota	Sordariomycetes	Hypocreales	Ophiocordycipitaceae	Purpureocillium	0	0	0	0	0	0	0	152	3	0	0	0	0	0	0	0	0	0	0	0	0	0	0	0	0	1	0	0	0	0	0	0	0	0	0	0	0	0	0	0	0	0	0
5696	Fungi	Basidiomycota	unidentified	unidentified	unidentified	unidentified	0	0	0	0	0	0	0	0	0	0	0	0	0	0	0	0	0	0	0	0	0	0	0	0	0	0	0	0	0	0	0	0	0	0	0	0	0	0	0	0	0	0	0
4143	Fungi	Basidiomycota	unidentified	unidentified	unidentified	unidentified	0	0	0	0	0	0	0	0	0	0	0	0	0	0	0	0	0	0	0	0	0	0	0	0	0	0	0	0	0	0	0	0	0	0	0	0	0	0	0	631	0	0	0
1132	Fungi	unidentified	unidentified	unidentified	unidentified	unidentified	0	0	0	0	0	70	0	0	0	0	0	0	0	0	0	0	0	0	0	0	0	0	0	0	0	0	0	0	0	0	0	0	0	0	0	0	0	0	0	0	0	0	0
25187	Fungi	Ascomycota	Dothideomycetes	Capnodiales	Cladosporiaceae	Cladosporium	0	0	5	0	10	8	0	0	5	52	0	0	0	0	0	43	0	0	0	1	0	0	0	0	14	0	22	0	15	0	4	0	0	0	0	0	50	0	0	0	0	0	0
21015	Fungi	Ascomycota	Eurotiomycetes	Eurotiales	Aspergillaceae	Aspergillus	3	12	9	8	7	146	4	0	0	5	2	0	0	0	0	3	7	0	0	0	0	0	2	16	4	1	0	10	221	16	0	0	0	0	0	0	1	0	0	0	0	0	0
19695	Fungi	Ascomycota	Eurotiomycetes	Eurotiales	Aspergillaceae	Aspergillus	0	0	0	0	0	0	0	0	4	0	0	0	0	0	0	0	0	0	0	2	0	0	0	0	0	0	0	0	0	0	0	0	0	0	0	0	0	0	0	0	575	0	0
18631	Fungi	Ascomycota	unidentified	unidentified	unidentified	unidentified	0	0	0	0	0	0	0	0	0	0	0	0	0	0	0	0	0	0	0	0	0	0	0	0	0	0	0	0	0	0	0	0	0	0	590	0	0	0	0	0	0	0	0
23982	Fungi	Ascomycota	Dothideomycetes	Pleosporales	Didymosphaeriaceae	Paraconiothyrium	0	2	0	0	0	0	0	0	0	0	0	0	0	1	24	0	0	0	0	2	0	0	0	0	0	0	0	0	0	0	0	10	0	0	0	0	0	0	0	0	0	0	0
19022	Fungi	Ascomycota	Eurotiomycetes	Eurotiales	Aspergillaceae	Aspergillus	2	15	14	22	12	20	6	0	0	2	0	1	0	0	0	58	77	0	0	0	0	0	31	6	11	24	14	29	55	31	0	0	0	0	0	0	0	0	0	0	0	0	1
15718	Fungi	Basidiomycota	Agaricomycetes	Polyporales	Ganodermataceae	Ganoderma	5	27	25	23	23	59	15	0	0	10	36	9	0	0	0	0	49	1	0	0	0	0	19	7	15	4	0	51	25	24	0	0	0	0	0	0	0	0	0	0	0	0	2
21889	Fungi	Ascomycota	Eurotiomycetes	Eurotiales	Trichocomaceae	Eupenicillium	0	1	4	0	2	7	3	0	0	29	3	0	422	0	0	0	6	0	0	0	0	0	10	0	2	4	2	0	7	2	0	0	0	0	0	0	0	0	0	0	0	0	0
20636	Fungi	Ascomycota	Sordariomycetes	Hypocreales	Hypocreaceae	Trichoderma	0	0	0	0	0	0	0	0	0	0	0	0	0	1	0	0	0	0	0	0	0	0	0	0	0	0	0	0	0	0	0	0	0	0	0	0	112	0	0	0	0	0	148
695	Fungi	Ascomycota	unidentified	unidentified	unidentified	unidentified	275	10	0	0	50	155	2	8	4	0	0	0	0	0	0	0	0	0	0	0	0	0	0	0	0	0	0	0	0	0	0	0	0	0	0	0	0	0	0	0	0	0	0
18693	Fungi	Basidiomycota	Agaricomycetes	Polyporales	Ganodermataceae	Ganoderma	0	0	0	1	0	1	0	0	0	1	1	0	0	0	0	0	0	0	0	0	0	0	9	0	0	0	0	0	1	1	0	0	0	0	0	0	0	0	0	0	0	0	92
148	Fungi	Ascomycota	unidentified	unidentified	unidentified	unidentified	0	0	0	0	0	0	0	0	0	0	0	0	0	0	0	0	0	0	0	0	0	0	0	0	0	0	0	0	0	0	0	0	0	0	0	0	0	0	0	0	0	0	0
25878	Fungi	Ascomycota	Dothideomycetes	Capnodiales	Cladosporiaceae	Cladosporium	0	0	1	0	0	0	0	0	2	0	0	0	0	0	0	0	0	0	0	0	0	0	0	0	0	0	0	0	0	0	0	0	0	0	0	0	30	0	0	0	0	0	0
21256	Fungi	Ascomycota	Sordariomycetes	Hypocreales	Hypocreales_fam_Incertae_sedis	Emericellopsis	0	0	0	0	0	0	1	0	0	0	0	0	550	0	0	0	0	0	0	0	0	0	0	0	0	0	0	0	0	0	0	0	0	0	3	0	0	0	0	0	0	0	0
11036	Fungi	Ascomycota	Pezizomycotina_Incertae sedis	Pezizomycotina_Incertae sedis	Pezizomycotina_Incertae sedis	Ochroconis	0	6	0	59	0	0	0	20	0	0	0	0	0	0	0	0	0	0	0	0	0	0	0	0	0	0	0	0	0	3	0	0	0	0	0	0	0	0	0	0	0	0	0
21874	Fungi	Ascomycota	Sordariomycetes	Hypocreales	Nectriaceae	Fusarium	0	0	0	0	0	0	0	0	0	0	0	0	0	0	0	0	0	0	0	0	0	0	0	0	0	0	0	0	0	0	0	0	0	0	0	0	0	0	0	0	0	0	0
7055	Fungi	Ascomycota	unidentified	unidentified	unidentified	unidentified	0	0	0	0	0	0	0	0	0	0	0	0	0	0	0	0	0	0	0	0	0	0	0	0	1	0	0	0	0	0	0	0	0	0	0	0	0	0	0	0	0	0	0
20427	Fungi	Ascomycota	Eurotiomycetes	Eurotiales	Aspergillaceae	Aspergillus	3	28	14	7	17	13	9	0	1	122	9	0	9	0	0	0	24	0	0	0	1	0	20	0	8	9	6	30	26	22	0	0	0	0	0	0	0	0	0	0	0	0	0
20542	Fungi	Ascomycota	Eurotiomycetes	Eurotiales	Aspergillaceae	Aspergillus	0	0	0	0	0	0	0	0	0	0	0	0	0	0	0	0	0	0	0	0	0	0	0	0	0	0	0	0	0	0	0	0	0	0	0	0	29	0	0	0	0	0	0
18966	Fungi	Ascomycota	Eurotiomycetes	Eurotiales	Aspergillaceae	Aspergillus	3	16	17	34	143	34	6	0	0	1	0	1	0	0	0	31	34	0	0	0	0	0	4	0	20	0	12	31	14	27	0	0	0	0	0	0	0	0	0	0	0	0	0
20770	Fungi	Ascomycota	Eurotiomycetes	Chaetothyriales	Herpotrichiellaceae	Exophiala	0	87	0	0	0	0	0	0	0	0	0	0	0	0	0	0	0	0	0	0	0	0	0	0	0	0	0	0	0	0	0	0	0	0	0	0	0	0	0	0	0	0	0
18881	Fungi	Ascomycota	unidentified	unidentified	unidentified	unidentified	0	0	0	0	0	0	0	18	313	0	0	0	0	0	0	0	0	0	0	0	0	0	0	0	0	0	0	0	0	0	119	0	0	0	0	0	0	0	0	0	0	0	0
22886	Fungi	Ascomycota	Eurotiomycetes	Onygenales	Onygenales_fam_Incertae_sedis	Chrysosporium	0	0	0	0	0	0	0	0	0	0	0	0	0	0	0	0	0	0	0	0	0	0	0	0	0	0	0	0	0	0	0	0	0	0	0	0	0	0	0	0	0	0	0
8973	Fungi	Ascomycota	Pezizomycotina_cls_Incertae_sedis	Pezizomycotina_ord_Incertae_sedis	Pezizomycotina_fam_Incertae_sedis	Ciliophora	0	0	0	0	0	0	0	0	0	0	0	0	0	0	0	0	0	0	0	0	0	0	0	0	0	0	0	0	0	0	0	0	0	0	0	0	0	0	0	0	0	0	0
18923	Fungi	Basidiomycota	unidentified	unidentified	unidentified	unidentified	8	1	24	0	0	4	6	3	0	0	3	0	9	0	0	0	0	0	0	0	0	0	0	0	8	0	0	30	3	4	0	0	0	0	0	0	0	0	0	0	0	0	0
16061	Fungi	Ascomycota	Leotiomycetes	Helotiales	Dermateaceae	Mollisia	0	0	0	0	0	0	0	0	0	0	0	0	0	0	0	0	0	0	0	0	0	0	0	0	0	0	0	0	0	0	0	0	0	0	0	0	0	0	0	0	0	0	510
12841	Fungi	Basidiomycota	Agaricomycetes	Polyporales	Ganodermataceae	Ganoderma	24	16	37	47	2	23	19	0	0	0	26	0	0	0	0	0	40	0	0	0	0	0	7	13	43	8	0	56	48	31	0	0	0	0	0	0	0	0	0	0	0	0	0
8512	Fungi	Ascomycota	Pezizomycetes	Pezizales	Pyronemataceae	Genabea	0	0	0	0	0	11	0	115	51	0	0	0	0	2	0	0	0	0	0	0	0	0	0	0	0	0	0	0	9	0	28	0	0	0	0	0	0	0	0	0	0	0	0
12715	Fungi	Ascomycota	Eurotiomycetes	Eurotiales	Aspergillaceae	Aspergillus	24	0	0	0	0	0	0	0	0	0	0	0	0	0	0	0	0	0	0	0	0	0	0	0	0	0	0	13	0	0	0	0	0	0	0	0	0	0	0	0	0	0	0
21004	Fungi	Ascomycota	unidentified	unidentified	unidentified	unidentified	0	0	0	0	0	0	0	0	115	0	0	0	0	1	0	0	0	0	0	0	0	0	0	0	0	0	0	0	0	0	0	0	0	0	0	0	0	0	0	0	0	0	0
24101	Fungi	Ascomycota	Dothideomycetes	Pleosporales	Periconiaceae	Periconia	0	0	0	0	0	0	0	0	0	0	0	0	0	0	0	0	0	0	0	0	0	0	0	0	0	0	0	0	0	0	0	0	0	0	0	0	0	0	0	0	0	0	0
11780	Fungi	Basidiomycota	unidentified	unidentified	unidentified	unidentified	1	4	0	1	0	2	27	0	0	0	410	0	4	0	0	1	0	0	0	0	0	0	4	0	0	0	0	0	0	0	0	0	0	0	0	0	0	0	0	0	0	0	0
5866	Fungi	Ascomycota	unidentified	unidentified	unidentified	unidentified	0	0	0	0	0	0	0	0	0	0	0	0	0	0	0	0	0	0	0	0	0	0	0	0	0	0	0	0	0	0	0	0	0	0	0	0	0	0	0	473	0	0	0
25096	Fungi	Ascomycota	Sordariomycetes	Hypocreales	Nectriaceae	Fusarium	0	0	0	0	0	0	0	0	0	0	0	0	0	2	0	0	0	0	0	0	0	0	0	0	0	0	0	0	0	0	0	0	0	0	0	0	0	0	0	0	0	0	0
25437	Fungi	Ascomycota	Dothideomycetes	Capnodiales	Cladosporiaceae	Cladosporium	0	1	0	0	447	1	0	0	0	2	0	0	0	0	0	0	0	1	0	0	0	0	2	0	0	0	0	2	0	0	0	0	0	0	0	0	0	0	3	0	0	0	0
12519	Fungi	Ascomycota	Eurotiomycetes	Eurotiales	Trichocomaceae	Eurotium	1	17	0	6	0	1	0	0	0	5	0	0	0	0	0	0	0	0	0	0	0	0	0	0	0	0	1	1	0	2	0	0	0	0	0	0	0	0	0	0	0	0	1
5720	Fungi	Ascomycota	unidentified	unidentified	unidentified	unidentified	0	0	0	0	0	0	0	0	0	0	0	0	0	0	0	0	0	0	0	0	0	0	0	0	0	0	0	0	0	0	0	0	0	0	0	0	0	0	0	0	0	0	0
9356	Fungi	Basidiomycota	Agaricomycetes	Polyporales	Ganodermataceae	Ganoderma	0	0	0	1	0	0	0	0	0	0	1	0	0	0	0	0	0	0	0	0	0	0	1	0	0	0	0	439	0	0	0	0	0	0	0	0	0	0	0	0	0	0	0
23937	Fungi	Ascomycota	Dothideomycetes	Pleosporales	unidentified	unidentified	0	0	0	0	0	0	0	0	0	0	0	0	0	0	0	0	0	0	0	0	0	0	0	0	0	0	0	0	0	0	0	0	0	0	0	0	0	0	0	0	0	0	0
20785	Fungi	Ascomycota	Eurotiomycetes	Eurotiales	Aspergillaceae	Penicillium	0	0	0	0	0	0	0	0	0	0	0	0	0	0	0	0	0	0	0	0	0	0	0	0	0	0	0	0	0	0	0	0	0	0	0	0	0	0	0	424	0	0	0
4815	Fungi	Basidiomycota	Microbotryomycetes	Sporidiobolales	Sporidiobolales_Incertae sedis	Rhodotorula	0	0	0	0	0	0	0	0	0	0	0	0	0	0	0	0	0	0	0	0	0	0	0	0	0	0	0	0	0	0	0	0	0	0	0	0	0	0	0	0	0	0	0
2174	Fungi	Basidiomycota	Agaricomycetes	unidentified	unidentified	unidentified	0	0	0	0	1	0	0	0	0	415	0	0	0	0	0	0	0	0	0	0	0	0	0	0	0	0	0	0	0	0	0	0	0	0	0	0	0	0	0	0	0	0	0
4529	Fungi	Chytridiomycota	unidentified	unidentified	unidentified	unidentified	0	0	0	0	0	0	0	0	394	0	0	0	0	0	0	0	0	0	0	18	0	0	0	0	0	0	0	0	0	0	0	2	0	0	0	0	0	0	0	0	0	0	0
8317	Fungi	Ascomycota	Pezizomycotina_cls_Incertae_sedis	Pezizomycotina_ord_Incertae_sedis	Pezizomycotina_fam_Incertae_sedis	Ciliophora	0	0	0	0	0	0	0	0	0	0	0	0	0	0	0	0	0	0	0	0	0	0	0	0	0	0	0	0	0	0	0	0	0	0	0	0	0	0	0	0	0	0	0
20846	Fungi	Basidiomycota	Tremellomycetes	Tremellales	Rhynchogastremataceae	Papiliotrema	0	0	0	0	0	0	0	0	3	0	0	0	0	0	0	0	0	0	0	0	0	0	0	0	0	0	0	0	0	0	0	0	0	0	0	0	0	0	0	0	0	0	0
6649	Fungi	Ascomycota	unidentified	unidentified	unidentified	unidentified	0	0	0	0	0	0	0	0	0	0	0	0	0	0	0	0	0	0	0	0	0	0	0	0	0	0	0	0	0	0	0	0	0	0	0	0	0	0	0	0	0	0	0
25205	Fungi	Ascomycota	Pezizomycotina_cls_Incertae_sedis	Pezizomycotina_ord_Incertae_sedis	Pezizomycotina_fam_Incertae_sedis	Ciliophora	0	0	0	0	0	0	0	0	0	0	0	0	0	0	0	0	0	0	0	0	0	0	0	0	0	0	0	0	0	4	0	0	0	0	0	0	0	0	0	0	0	0	0
9228	Fungi	Basidiomycota	Microbotryomycetes	Microbotryomycetes_ord_Incertae_sedis	Chrysozymaceae	Sampaiozyma	0	0	0	0	0	0	48	0	0	0	0	0	0	0	0	0	0	0	0	0	0	0	0	0	0	350	0	0	0	0	1	2	0	0	0	0	0	0	0	0	0	0	0
6498	Fungi	Basidiomycota	Agaricomycetes	Atheliales	Tylosporaceae	Amphinema	0	0	0	0	0	0	0	20	19	0	0	0	0	2	0	0	0	0	0	10	0	0	0	0	0	0	0	0	0	0	2	0	0	0	0	0	0	0	0	0	0	0	0
23507	Fungi	Ascomycota	Dothideomycetes	Pleosporales	Didymellaceae	Epicoccum	1	1	2	2	2	1	95	0	0	0	0	6	0	0	0	0	0	0	0	0	0	0	0	0	1	0	0	0	1	5	0	0	0	0	0	0	0	0	0	0	0	0	0
25108	Fungi	Ascomycota	Dothideomycetes	Pleosporales	Sporormiaceae	Westerdykella	0	0	0	0	0	0	0	0	0	0	0	0	0	0	0	0	0	0	0	0	0	0	0	0	0	0	0	0	0	0	0	0	0	0	0	0	0	0	0	0	0	0	0
20922	Fungi	Ascomycota	Eurotiomycetes	Eurotiales	Aspergillaceae	Aspergillus	5	15	12	11	13	4	7	0	0	10	7	0	0	0	0	8	18	0	0	0	0	0	11	18	13	1	0	19	12	17	0	0	0	0	0	0	0	0	0	0	0	0	0
21519	Fungi	Ascomycota	Sordariomycetes	Hypocreales	Hypocreales_fam_Incertae_sedis	Emericellopsis	6	10	12	9	0	19	10	3	0	11	0	0	1	0	0	0	11	0	0	0	0	0	8	0	9	6	21	14	3	9	0	0	0	0	33	0	0	0	0	0	0	0	0
12805	Fungi	Basidiomycota	unidentified	unidentified	unidentified	unidentified	0	0	0	0	0	0	0	0	23	0	0	0	0	0	0	0	0	0	0	0	0	0	0	0	0	0	0	0	0	0	0	0	0	0	0	0	0	0	0	0	0	0	0
18914	Fungi	Basidiomycota	unidentified	unidentified	unidentified	unidentified	0	0	27	0	0	0	5	0	0	0	4	0	0	0	0	0	0	0	0	0	0	0	0	0	4	0	0	18	0	7	0	0	0	0	0	0	0	0	0	0	0	0	0
7749	Fungi	Basidiomycota	Agaricomycetes	Atheliales	Tylosporaceae	Amphinema	0	0	0	0	0	0	0	158	76	0	0	0	0	3	0	0	0	0	0	11	0	0	0	0	0	0	0	0	0	0	27	5	0	0	0	0	0	0	0	13	0	0	0
20793	Fungi	Ascomycota	Sordariomycetes	Hypocreales	Hypocreaceae	Trichoderma	0	0	0	0	0	0	0	0	0	0	0	0	0	2	0	0	0	0	0	0	0	0	0	0	0	0	0	0	0	0	4	0	0	0	0	0	1	0	0	0	0	0	9
21437	Fungi	Ascomycota	Sordariomycetes	Hypocreales	Hypocreales_fam_Incertae_sedis	Emericellopsis	0	0	0	1	0	0	0	0	0	1	0	0	0	0	0	379	0	0	0	0	0	0	0	0	0	0	1	0	0	0	0	0	0	0	1	0	0	0	0	0	0	0	0
6433	Fungi	Basidiomycota	unidentified	unidentified	unidentified	unidentified	0	0	0	0	0	0	0	0	0	0	0	0	0	0	0	0	0	0	0	0	0	0	0	0	0	0	0	0	0	0	0	0	0	0	0	0	0	0	0	0	0	0	0
21017	Fungi	Ascomycota	Sordariomycetes	Hypocreales	Hypocreales_fam_Incertae_sedis	Emericellopsis	0	0	0	0	0	0	0	0	0	377	0	0	0	0	0	0	0	0	0	0	0	0	0	0	1	0	0	0	0	1	0	0	0	0	0	0	0	0	0	0	0	0	0
20732	Fungi	Ascomycota	Sordariomycetes	Hypocreales	Hypocreales_fam_Incertae_sedis	Acremonium	20	76	21	0	27	12	151	0	0	0	0	0	0	0	0	0	0	0	0	0	0	0	17	0	0	0	0	14	0	12	0	0	0	0	0	0	0	0	0	0	0	0	0
4207	Fungi	Basidiomycota	Agaricomycetes	Atheliales	Tylosporaceae	Amphinema	0	0	0	0	0	0	0	0	0	0	0	0	0	0	0	0	0	0	0	0	0	0	0	0	0	0	0	0	0	0	0	0	0	0	0	0	0	0	0	0	0	0	0
23959	Fungi	Ascomycota	Dothideomycetes	Pleosporales	Cucurbitariaceae	Pyrenochaeta	0	0	0	0	0	0	0	0	0	0	0	0	0	0	0	0	0	0	0	0	0	0	0	0	0	0	0	0	0	0	0	0	0	0	0	0	0	0	0	0	265	0	0
23659	Fungi	Ascomycota	Eurotiomycetes	Eurotiales	Trichocomaceae	Talaromyces	0	0	0	0	0	0	0	0	0	0	0	0	0	0	0	0	0	0	0	0	0	0	0	0	0	0	0	0	0	0	0	0	0	0	0	0	0	0	0	0	0	0	0
21071	Fungi	Ascomycota	Eurotiomycetes	Eurotiales	Aspergillaceae	Aspergillus	0	0	0	0	2	0	0	0	0	0	0	0	0	0	0	0	0	0	0	0	0	0	360	0	0	0	0	0	0	0	0	0	0	0	0	0	0	0	0	0	0	0	0
20374	Fungi	Ascomycota	Eurotiomycetes	Eurotiales	Aspergillaceae	Aspergillus	0	0	0	0	0	0	0	0	0	0	0	0	0	0	0	0	0	0	0	0	0	0	0	0	0	0	0	0	0	0	0	0	0	0	0	0	0	0	0	0	0	0	0
26909	Fungi	Rozellomycota	unidentified	unidentified	unidentified	unidentified	0	0	0	0	0	0	0	0	0	0	0	0	0	0	0	0	0	0	0	0	0	0	0	0	0	0	0	0	0	0	0	0	0	0	0	0	0	0	0	0	0	0	0
16558	Fungi	Ascomycota	Pezizomycotina_cls_Incertae_sedis	Pezizomycotina_ord_Incertae_sedis	Pezizomycotina_fam_Incertae_sedis	Ciliophora	0	0	0	0	0	0	0	0	0	0	0	0	0	0	30	0	0	0	0	3	0	0	0	0	0	0	0	0	0	0	0	78	0	0	0	0	0	0	0	0	0	0	0
13024	Fungi	Ascomycota	Pezizomycotina_cls_Incertae_sedis	Pezizomycotina_ord_Incertae_sedis	Pezizomycotina_fam_Incertae_sedis	Ciliophora	0	0	0	0	0	0	0	1	0	0	0	0	0	2	31	0	0	0	0	9	0	0	0	0	0	0	0	0	0	0	1	53	0	0	1	0	0	0	0	0	0	0	0
1252	Fungi	Ascomycota	unidentified	unidentified	unidentified	unidentified	0	36	37	19	73	12	78	0	0	0	0	0	0	0	0	0	0	0	0	0	0	0	0	0	0	0	0	0	0	56	0	0	0	0	0	0	0	0	0	0	0	0	0
20716	Fungi	Ascomycota	Sordariomycetes	Hypocreales	Hypocreaceae	Trichoderma	0	0	0	0	0	0	0	0	0	0	0	0	0	0	0	0	0	0	0	0	0	0	0	0	0	0	0	0	0	0	0	0	0	0	0	0	0	0	0	0	0	0	0
24065	Fungi	Ascomycota	Dothideomycetes	Pleosporales	Phaeosphaeriaceae	Phaeosphaeria	0	0	0	0	0	0	0	0	0	0	0	0	0	0	0	0	0	0	0	0	0	0	0	0	0	0	0	0	0	0	0	0	0	0	0	0	0	0	0	0	0	0	0
24219	Fungi	Ascomycota	unidentified	unidentified	unidentified	unidentified	0	0	0	0	0	0	0	0	0	0	0	0	0	0	0	0	0	0	0	0	0	0	0	0	0	0	0	0	0	0	0	0	0	0	0	0	0	0	0	0	0	0	0
9394	Fungi	Basidiomycota	unidentified	unidentified	unidentified	unidentified	0	4	0	0	0	0	0	0	0	0	0	0	0	0	0	0	0	0	0	0	0	0	0	275	0	0	0	0	0	0	0	0	0	0	0	0	0	0	0	0	0	0	0
13142	Fungi	Ascomycota	unidentified	unidentified	unidentified	unidentified	0	0	0	0	0	0	0	17	86	0	0	0	0	0	0	0	0	0	0	0	0	0	0	0	0	0	0	0	0	0	240	0	0	0	0	0	0	0	0	0	0	0	0
20989	Fungi	Ascomycota	Eurotiomycetes	Eurotiales	Aspergillaceae	Aspergillus	0	0	0	0	0	0	0	0	0	0	0	0	0	0	0	0	0	0	0	0	0	0	0	0	0	0	0	0	0	0	0	0	0	0	0	0	0	0	0	0	0	0	0
6622	Fungi	Ascomycota	unidentified	unidentified	unidentified	unidentified	1	0	0	0	0	1	0	0	6	0	0	0	0	0	0	0	0	0	36	0	0	0	0	0	0	0	0	0	0	0	1	0	0	0	0	0	0	0	0	0	0	0	0
6619	Fungi	Basidiomycota	Agaricomycetes	Atheliales	Tylosporaceae	Amphinema	0	0	0	0	0	0	0	128	123	0	0	0	0	2	0	0	0	0	0	1	0	0	0	0	0	0	0	0	0	0	0	0	0	0	0	0	0	0	0	0	0	0	0
7905	Fungi	Ascomycota	unidentified	unidentified	unidentified	unidentified	0	0	0	0	0	0	0	0	0	0	0	0	0	0	0	0	0	0	0	0	0	0	0	0	0	0	0	0	0	0	0	0	0	0	0	0	0	0	0	0	0	0	0
22766	Fungi	Ascomycota	Dothideomycetes	Pleosporales	Corynesporascaceae	Corynespora	0	0	0	0	0	0	0	0	0	0	0	0	0	0	0	0	0	0	0	0	0	0	0	0	0	0	0	0	0	0	0	0	0	0	0	0	328	0	0	0	0	0	0
9048	Fungi	Chytridiomycota	unidentified	unidentified	unidentified	unidentified	0	0	0	0	0	0	0	0	0	0	0	0	0	0	0	0	0	0	0	0	0	0	0	0	0	0	0	0	0	0	0	0	0	0	0	0	0	0	0	0	0	0	0
20129	Fungi	Basidiomycota	Agaricomycetes	unidentified	unidentified	unidentified	0	0	0	0	0	4	11	0	0	0	0	0	5	0	0	0	0	0	0	0	0	0	0	0	2	0	0	0	0	2	0	0	0	0	0	0	0	0	0	0	0	0	0
25238	Fungi	Ascomycota	Dothideomycetes	Capnodiales	Mycosphaerellaceae	Cladosporium	0	21	28	0	20	47	19	0	0	1	14	0	0	0	0	0	0	0	0	0	0	0	50	0	5	8	1	0	52	2	0	0	0	0	0	0	0	0	0	0	0	0	0
21228	Fungi	Ascomycota	Dothideomycetes	Pleosporales	Pleosporaceae	Curvularia	0	0	0	0	0	0	0	0	0	0	0	0	0	0	0	0	0	0	0	0	0	0	0	0	0	0	0	0	0	0	0	0	0	0	0	0	0	0	0	0	0	0	0
173	Fungi	Ascomycota	unidentified	unidentified	unidentified	unidentified	0	0	0	0	0	0	0	6	4	0	0	0	0	0	0	0	0	0	0	1	0	0	0	0	0	0	0	0	0	0	0	0	0	0	0	0	0	0	0	0	0	0	0
2703	Fungi	Chytridiomycota	Spizellomycetes	Spizellomycetales	Powellomycetaceae	Powellomyces	0	0	0	0	0	0	0	0	0	0	0	0	0	0	0	0	0	0	0	305	0	0	0	0	0	0	0	0	0	0	0	0	0	0	0	0	0	0	0	0	0	0	0
2711	Fungi	Ascomycota	unidentified	unidentified	unidentified	unidentified	0	0	55	0	4	0	1	0	0	0	0	0	0	0	0	0	0	0	0	0	0	0	0	0	0	3	0	0	15	2	0	0	0	0	0	0	0	0	0	0	0	0	0
9341	Fungi	Basidiomycota	unidentified	unidentified	unidentified	unidentified	0	0	0	0	0	0	0	0	0	0	0	0	0	0	0	0	0	0	0	0	0	0	0	0	0	0	0	0	0	1	0	0	0	0	0	0	0	0	0	0	0	0	0
19704	Fungi	Ascomycota	Sordariomycetes	Hypocreales	unidentified	unidentified	0	0	0	0	0	0	0	0	0	0	0	0	0	0	0	0	0	0	0	0	0	0	0	0	0	0	0	0	0	0	0	0	0	0	0	0	0	0	0	107	0	0	0
13322	Fungi	Basidiomycota	unidentified	unidentified	unidentified	unidentified	0	0	0	0	0	0	0	3	0	0	0	0	0	0	0	0	0	0	0	0	0	0	0	0	0	0	0	0	0	0	0	0	0	0	0	0	0	0	0	0	0	0	0
21024	Fungi	Ascomycota	Sordariomycetes	Hypocreales	Hypocreales_fam_Incertae_sedis	Acremonium	0	2	0	0	0	0	97	0	1	0	0	0	0	1	0	0	0	0	0	0	0	0	0	0	0	0	0	0	0	184	0	0	0	0	0	0	0	0	0	0	0	0	0
7295	Fungi	Ascomycota	unidentified	unidentified	unidentified	unidentified	0	0	0	0	0	3	4	59	71	0	0	0	0	25	0	0	0	0	0	0	0	0	0	0	0	0	0	5	0	0	43	0	0	0	0	0	0	0	0	0	0	0	0
9548	Fungi	Basidiomycota	unidentified	unidentified	unidentified	unidentified	0	0	0	0	0	0	0	0	0	0	0	0	0	0	0	0	0	0	0	0	0	0	0	0	0	0	0	0	0	0	0	0	0	0	0	0	0	0	0	0	0	0	0
21463	Fungi	Ascomycota	Leotiomycetes	Helotiales	Vibrisseaceae	Phialocephala	0	0	0	0	283	0	0	0	4	0	0	0	0	0	0	0	0	0	0	0	0	0	0	0	0	0	0	0	0	0	0	0	0	0	0	0	0	0	0	0	0	0	0
15592	Fungi	Ascomycota	unidentified	unidentified	unidentified	unidentified	0	0	0	0	0	140	0	0	0	0	0	0	0	0	0	0	0	0	0	0	0	0	0	0	146	0	0	0	0	0	0	0	0	0	0	0	0	0	0	0	0	0	0
4922	Fungi	Ascomycota	unidentified	unidentified	unidentified	unidentified	0	0	0	0	0	0	0	0	0	0	0	0	0	0	0	0	0	0	0	0	0	0	0	0	0	0	0	0	0	0	0	0	0	0	0	0	0	0	0	0	0	0	0
7020	Fungi	Ascomycota	Pezizomycotina_cls_Incertae_sedis	Pezizomycotina_ord_Incertae_sedis	Pezizomycotina_fam_Incertae_sedis	Ciliophora	0	0	0	0	0	0	280	0	0	0	0	0	0	0	0	0	0	0	0	0	0	0	0	0	0	0	0	0	0	0	0	0	0	0	0	0	0	0	0	0	0	0	0
23880	Fungi	Ascomycota	Dothideomycetes	Pleosporales	Didymellaceae	Peyronellaea	0	0	118	0	0	0	0	89	23	0	0	2	0	0	0	0	0	0	0	0	0	0	0	0	0	0	0	0	0	0	0	0	0	4	0	0	0	0	0	0	0	0	0
6986	Fungi	Basidiomycota	Agaricomycetes	Atheliales	Tylosporaceae	Amphinema	0	8	0	0	16	36	7	0	0	0	0	0	0	0	0	115	0	0	0	0	0	0	0	0	4	0	0	0	0	1	0	0	0	1	0	0	0	0	0	0	0	0	0
21601	Fungi	Ascomycota	Sordariomycetes	Hypocreales	Cordycipitaceae	Engyodontium	0	0	0	0	0	0	0	0	0	0	0	0	0	102	0	0	0	0	0	0	0	0	0	0	0	0	0	0	0	0	1	0	0	0	0	160	1	0	0	0	0	0	0
24172	Fungi	Ascomycota	Dothideomycetes	Capnodiales	Cladosporiaceae	Cladosporium	6	4	7	3	8	6	11	0	0	4	0	4	0	0	0	2	17	0	0	0	0	0	9	0	21	4	8	9	8	3	0	0	0	0	0	0	0	0	32	0	0	0	0
374	Fungi	Ascomycota	unidentified	unidentified	unidentified	unidentified	0	0	0	0	0	0	0	0	0	0	0	0	0	0	0	0	0	0	0	0	0	0	0	0	0	0	0	0	0	0	0	0	0	0	0	0	0	0	0	0	0	0	0
8726	Fungi	Ascomycota	unidentified	unidentified	unidentified	unidentified	0	0	0	1	0	0	0	1	0	0	0	0	0	0	0	0	0	0	0	0	0	0	0	0	0	0	0	0	0	0	0	0	0	111	0	0	0	0	0	0	0	0	0
6858	Fungi	Basidiomycota	Agaricomycetes	Atheliales	Tylosporaceae	Amphinema	0	0	0	0	37	0	0	14	3	0	0	0	0	0	0	0	0	0	0	0	0	0	0	0	3	0	0	0	5	2	1	0	0	0	0	0	0	0	0	0	0	0	0
25254	Fungi	Ascomycota	Sordariomycetes	Xylariales	Sporocadaceae	Pestalotiopsis	0	0	0	0	0	0	0	0	0	0	0	0	0	0	0	0	0	0	0	0	0	0	0	0	0	0	0	0	0	0	0	0	0	0	0	0	118	0	0	0	0	0	0
20233	Fungi	Ascomycota	Eurotiomycetes	Eurotiales	Trichocomaceae	Talaromyces	0	0	0	0	0	0	0	0	0	0	0	0	0	0	0	0	0	0	0	0	0	0	0	0	0	0	0	0	0	0	0	0	0	0	0	0	0	0	0	0	0	0	0
7550	Fungi	Basidiomycota	unidentified	unidentified	unidentified	unidentified	0	0	0	0	0	0	0	0	0	0	0	0	1	0	10	0	0	0	0	0	0	0	0	0	0	0	0	0	0	0	0	252	0	0	0	0	0	0	0	0	0	0	0
12154	Fungi	Basidiomycota	unidentified	unidentified	unidentified	unidentified	181	2	0	5	0	0	28	0	0	0	0	0	13	0	0	3	0	0	0	0	0	0	5	0	1	2	0	0	1	0	0	0	0	0	0	0	0	0	0	0	0	0	0
20244	Fungi	Ascomycota	Eurotiomycetes	Eurotiales	Aspergillaceae	Aspergillus	4	11	6	14	2	67	7	0	0	3	5	0	0	0	0	3	7	0	0	0	0	0	3	8	13	1	0	24	16	8	0	0	0	0	0	0	0	0	0	0	0	0	0
11598	Fungi	Basidiomycota	unidentified	unidentified	unidentified	unidentified	25	6	4	7	2	3	8	0	0	2	8	0	48	0	0	12	5	0	0	0	0	0	18	0	8	1	2	3	2	8	0	0	0	0	0	0	0	0	0	0	0	0	0
21029	Fungi	Ascomycota	Eurotiomycetes	Eurotiales	Aspergillaceae	Aspergillus	0	0	0	0	2	0	0	0	0	0	0	0	0	0	0	1	0	0	0	0	0	0	254	0	0	0	0	0	0	1	0	0	0	0	0	0	0	0	0	0	0	0	0
17726	Fungi	Ascomycota	Pezizomycotina_cls_Incertae_sedis	Pezizomycotina_ord_Incertae_sedis	Pezizomycotina_fam_Incertae_sedis	Ciliophora	0	0	0	0	0	0	0	0	0	0	0	0	0	0	16	0	0	0	0	3	0	0	0	0	0	0	0	0	0	0	0	29	0	0	0	0	0	0	0	0	0	0	0
5853	Fungi	Basidiomycota	unidentified	unidentified	unidentified	unidentified	0	0	0	0	0	0	0	0	0	0	0	0	0	10	0	0	0	0	0	0	0	0	0	0	0	0	0	0	0	0	52	0	0	0	0	0	0	0	0	0	0	0	0
9079	Fungi	Ascomycota	unidentified	unidentified	unidentified	unidentified	0	0	0	0	0	0	0	0	0	0	0	0	0	0	0	0	0	0	0	0	0	0	0	0	0	0	0	0	0	0	0	0	0	0	25	0	0	0	0	0	0	0	0
8284	Fungi	Ascomycota	unidentified	unidentified	unidentified	unidentified	0	0	0	0	0	0	0	0	0	0	0	0	0	0	0	0	0	0	0	0	0	0	0	0	0	0	0	0	0	0	0	0	0	0	0	0	0	0	0	0	0	0	0
17194	Fungi	Ascomycota	Eurotiomycetes	Eurotiales	Aspergillaceae	Aspergillus	0	0	0	0	0	0	0	0	0	0	0	0	0	1	1	0	0	0	0	0	0	0	0	0	0	0	0	0	0	0	0	0	0	0	0	0	0	0	0	0	0	0	0
24606	Fungi	Ascomycota	Leotiomycetes	Helotiales	Helotiales_fam_Incertae_sedis	Cadophora	0	0	2	0	1	153	0	0	0	0	2	0	2	0	0	3	0	0	0	0	0	0	0	0	0	0	0	2	1	1	0	0	0	0	0	0	0	0	0	0	0	0	0
16085	Fungi	Basidiomycota	Agaricomycetes	Polyporales	Ganodermataceae	Ganoderma	2	2	11	25	0	8	4	0	0	0	12	48	0	0	0	0	4	0	0	0	0	0	19	1	9	7	1	4	16	9	0	1	0	0	0	0	0	0	0	0	0	0	0
6653	Fungi	Ascomycota	unidentified	unidentified	unidentified	unidentified	0	0	0	0	0	0	0	0	0	0	0	0	0	0	0	0	0	0	0	0	0	0	0	0	0	0	0	0	0	0	0	0	0	0	0	0	0	0	0	0	0	0	0
16600	Fungi	Ascomycota	Eurotiomycetes	Onygenales	Arthrodermataceae	Microsporum	0	0	0	0	0	0	0	0	0	0	0	0	0	0	0	0	0	0	0	1	0	0	0	0	0	0	0	0	0	0	0	0	0	0	0	0	0	0	0	0	0	0	10
1007	Fungi	Ascomycota	unidentified	unidentified	unidentified	unidentified	0	90	0	0	0	38	0	0	0	0	0	0	0	0	0	0	0	0	0	1	0	0	0	0	2	0	0	0	0	0	0	0	0	0	0	0	0	0	0	0	0	0	0
5894	Fungi	Ascomycota	unidentified	unidentified	unidentified	unidentified	0	0	0	0	0	0	0	0	0	0	0	0	0	1	0	0	0	0	0	0	0	0	0	0	0	0	0	0	0	0	0	0	0	0	0	0	0	0	0	0	0	0	0
17195	Fungi	Ascomycota	Eurotiomycetes	Eurotiales	Trichocomaceae	Talaromyces	0	0	0	0	0	0	0	0	0	0	0	0	0	0	0	0	0	0	0	0	0	0	0	0	0	0	0	0	0	0	0	0	0	0	0	0	0	0	0	0	0	0	0
26631	Fungi	Basidiomycota	unidentified	unidentified	unidentified	unidentified	0	0	0	0	0	0	0	0	0	0	0	0	0	0	0	0	0	0	0	0	0	0	0	0	0	0	0	0	0	0	0	0	0	0	0	0	0	0	0	0	0	0	0
10720	Fungi	Basidiomycota	Agaricomycetes	Agaricales	Psathyrellaceae	Coprinopsis	17	27	5	31	22	0	1	0	0	0	0	0	0	0	0	0	0	0	0	0	0	0	0	0	24	39	0	0	16	17	0	0	0	0	0	0	0	0	0	0	0	0	0
23967	Fungi	Ascomycota	Dothideomycetes	Pleosporales	Pleosporaceae	Alternaria	0	0	0	0	0	15	0	0	0	0	1	0	0	0	0	0	194	0	0	0	0	0	0	0	0	0	0	1	0	0	0	0	0	0	0	0	0	0	0	0	0	0	0
12710	Fungi	Ascomycota	Eurotiomycetes	Eurotiales	unidentified	unidentified	25	7	3	26	0	12	2	0	0	0	12	36	0	0	0	0	6	0	0	0	0	0	7	5	5	4	1	4	16	3	0	0	0	0	0	0	0	0	0	0	0	0	0
13434	Fungi	Ascomycota	unidentified	unidentified	unidentified	unidentified	0	13	0	0	0	0	1	0	0	0	0	0	0	0	0	0	0	0	0	0	0	0	0	0	186	0	0	0	0	0	0	0	0	0	0	0	0	0	0	0	0	0	0
12177	Fungi	Basidiomycota	unidentified	unidentified	unidentified	unidentified	0	0	0	0	0	7	0	0	0	0	0	0	0	0	0	0	0	0	0	0	0	0	0	0	0	0	0	0	0	0	0	0	0	0	0	0	0	0	0	0	0	0	0
12955	Fungi	Ascomycota	Saccharomycetes	Saccharomycetales	Debaryomycetaceae	Yamadazyma	0	0	0	0	0	0	0	0	0	0	0	0	0	0	0	0	0	0	0	0	0	0	0	0	0	1	0	0	0	0	0	0	0	0	0	0	0	0	0	0	0	0	0
6908	Fungi	Basidiomycota	Agaricomycetes	Atheliales	Tylosporaceae	Amphinema	0	0	0	0	0	0	0	0	0	0	0	0	0	0	0	0	0	0	0	0	0	0	0	0	0	0	0	0	0	0	0	0	0	0	0	0	0	0	0	0	0	0	0
22055	Fungi	Ascomycota	Sordariomycetes	Xylariales	Xylariaceae	Ascotricha	0	0	44	0	0	0	24	141	0	0	0	0	0	0	0	0	0	0	0	0	0	0	0	0	0	0	0	0	0	0	0	0	0	0	0	0	0	0	0	0	0	0	0
9069	Fungi	Basidiomycota	unidentified	unidentified	unidentified	unidentified	0	56	0	0	0	0	0	74	75	0	0	0	0	0	0	0	0	0	0	0	0	0	0	0	0	0	0	0	0	0	0	0	0	0	0	0	0	0	0	0	0	0	0
12350	Fungi	unidentified	unidentified	unidentified	unidentified	unidentified	0	0	0	0	0	0	0	0	0	0	0	0	0	0	0	0	0	0	0	0	0	0	0	0	0	0	0	0	0	0	0	0	0	0	0	0	0	0	0	215	0	0	0
20196	Fungi	Ascomycota	Eurotiomycetes	Eurotiales	Aspergillaceae	Aspergillus	0	0	0	0	0	0	0	0	0	0	0	0	0	0	0	0	0	0	0	0	0	0	0	0	0	0	0	0	0	0	0	0	0	0	0	0	0	0	0	0	0	0	0
25028	Fungi	Basidiomycota	Agaricomycetes	unidentified	unidentified	unidentified	0	0	0	0	0	0	0	0	105	0	0	0	0	0	0	0	0	0	0	0	0	0	0	0	0	0	0	0	0	0	1	0	0	0	0	0	0	0	0	0	0	0	0
20022	Fungi	Basidiomycota	Tremellomycetes	Tremellales	Rhynchogastremataceae	Papiliotrema	0	0	0	0	0	0	0	0	0	0	0	0	0	0	0	0	0	0	0	0	0	0	0	0	0	0	0	0	0	0	0	0	0	0	0	0	0	0	0	0	0	0	0
23872	Fungi	Ascomycota	unidentified	unidentified	unidentified	unidentified	0	0	0	0	0	0	0	0	0	0	0	0	0	96	0	0	0	0	0	0	0	0	0	0	0	0	0	0	0	0	114	0	0	0	0	0	0	0	0	0	0	0	0
21026	Fungi	Ascomycota	Orbiliomycetes	Orbiliales	Orbiliaceae	Arthrobotrys	0	0	0	0	0	0	0	0	0	0	0	0	0	0	0	0	0	0	0	0	2	0	0	1	0	0	0	0	0	0	0	0	0	0	0	0	0	0	0	0	0	0	0
12474	Fungi	Ascomycota	Eurotiomycetes	Eurotiales	Trichocomaceae	Eurotium	0	10	6	21	0	9	12	0	0	52	0	0	0	0	0	0	2	0	0	0	0	0	0	23	8	10	0	5	0	6	0	0	0	0	0	0	0	0	0	0	0	0	6
23311	Fungi	Ascomycota	Dothideomycetes	Pleosporales	unidentified	unidentified	0	0	0	0	0	0	0	0	0	0	0	0	0	0	0	0	0	0	0	0	0	0	0	0	0	0	0	0	0	0	0	0	0	0	0	0	0	0	0	0	0	0	0
4420	Fungi	Ascomycota	unidentified	unidentified	unidentified	unidentified	0	0	0	0	0	0	0	0	0	0	0	0	0	0	0	0	0	0	0	0	0	0	0	0	0	0	0	0	0	0	0	0	0	0	0	0	0	0	0	0	0	0	0
6155	Fungi	Basidiomycota	Exobasidiomycetes	Microstromatales	Microstromatales_fam_Incertae_sedis	Sympodiomycopsis	0	0	0	0	0	0	0	0	0	0	0	0	0	0	0	0	0	0	0	0	0	0	0	0	0	0	0	0	0	0	0	0	0	0	0	0	0	0	0	0	0	0	0
24950	Fungi	Ascomycota	Pezizomycotina_cls_Incertae_sedis	Pezizomycotina_ord_Incertae_sedis	Pezizomycotina_fam_Incertae_sedis	Ciliophora	0	0	0	0	0	0	0	0	0	0	0	0	0	0	0	0	0	0	0	1	0	0	0	0	0	0	0	0	0	0	0	0	0	0	0	0	0	0	0	0	0	0	0
4457	Fungi	Ascomycota	unidentified	unidentified	unidentified	unidentified	0	0	0	0	0	0	0	0	0	0	0	0	0	0	0	0	0	0	0	0	0	0	0	0	0	0	0	0	0	0	0	0	0	0	0	0	0	0	0	0	0	0	0
20021	Fungi	Ascomycota	Sordariomycetes	Microascales	unidentified	unidentified	0	0	0	0	0	0	0	0	0	0	0	0	0	0	0	0	0	0	0	0	0	0	0	0	0	0	0	0	0	0	0	0	0	0	0	0	0	0	0	0	0	0	0
19027	Fungi	Ascomycota	Eurotiomycetes	Eurotiales	Trichocomaceae	Talaromyces	0	0	0	0	0	0	0	0	1	0	0	0	0	0	0	0	0	0	0	0	0	0	0	0	0	0	0	0	0	0	1	0	0	0	0	0	0	0	0	0	0	0	0
9022	Fungi	Basidiomycota	unidentified	unidentified	unidentified	unidentified	0	0	0	0	0	0	0	0	0	0	0	0	0	0	0	0	0	0	0	0	0	0	0	0	0	0	0	0	0	0	0	0	0	0	0	0	0	0	0	194	0	0	0
24934	Fungi	Ascomycota	Dothideomycetes	Pleosporales	Phaeosphaeriaceae	Phaeosphaeria	0	0	0	0	0	0	0	0	0	0	0	0	0	0	0	0	0	0	0	0	0	0	0	0	0	0	0	0	0	0	0	0	0	0	0	0	0	0	0	0	0	0	0
25478	Fungi	Ascomycota	Sordariomycetes	Xylariales	Sporocadaceae	Pestalotiopsis	0	0	0	0	0	0	0	0	0	0	0	0	0	0	0	0	0	0	0	0	0	0	0	0	0	0	0	0	0	0	0	0	0	0	0	0	0	0	0	0	0	0	0
7316	Fungi	Ascomycota	unidentified	unidentified	unidentified	unidentified	0	0	0	0	0	0	0	0	0	0	0	0	0	0	0	0	0	0	0	0	0	0	0	0	0	0	0	0	0	2	0	0	0	0	0	0	0	0	0	0	0	0	0
21524	Fungi	Ascomycota	Sordariomycetes	Hypocreales	Hypocreaceae	Trichoderma	0	0	0	0	0	0	0	0	0	0	0	0	0	0	0	0	0	0	0	0	0	0	0	0	0	0	0	0	0	0	1	0	0	0	0	0	0	0	0	0	0	0	0
1	Fungi	unidentified	unidentified	unidentified	unidentified	unidentified	185	0	0	0	0	0	0	0	0	0	0	0	0	0	0	0	0	0	0	0	0	0	0	0	0	0	0	0	0	0	0	0	0	0	0	0	0	0	0	0	0	0	0
4417	Fungi	Basidiomycota	Agaricostilbomycetes	Agaricostilbales	Agaricostilbaceae	Sterigmatomyces	0	0	0	0	0	0	0	0	0	0	0	0	0	0	0	0	0	0	0	0	0	0	0	0	0	0	0	0	0	0	0	0	0	0	0	0	0	0	0	0	0	0	0
6876	Fungi	Basidiomycota	Agaricomycetes	Atheliales	Tylosporaceae	Amphinema	0	0	0	0	0	0	0	0	0	0	0	0	0	0	0	0	0	0	0	0	0	0	0	0	0	0	0	0	0	0	0	0	0	0	0	0	0	0	0	0	0	0	0
25421	Fungi	Ascomycota	Dothideomycetes	Capnodiales	Mycosphaerellaceae	Phaeophleospora	0	0	0	0	0	0	0	0	0	0	0	0	0	0	0	0	0	0	0	0	0	0	0	0	0	0	0	0	0	0	0	0	0	0	0	0	0	183	0	0	0	0	0
25382	Fungi	Ascomycota	Dothideomycetes	Capnodiales	Cladosporiaceae	Cladosporium	0	1	18	0	14	9	1	0	0	12	0	0	0	0	0	10	0	0	0	2	0	0	0	0	11	0	25	0	21	0	0	0	0	0	0	0	0	0	0	0	0	0	0
15998	Fungi	Ascomycota	Eurotiomycetes	Eurotiales	Trichocomaceae	Eurotium	2	11	0	27	0	1	8	0	0	33	0	0	0	0	0	0	1	0	0	0	0	0	0	26	5	7	1	0	0	1	0	0	0	0	0	0	0	0	0	0	0	0	9
18662	Fungi	Ascomycota	unidentified	unidentified	unidentified	unidentified	0	0	0	0	0	0	0	2	0	0	0	0	0	0	0	0	0	0	0	0	0	0	0	0	0	0	0	0	0	0	0	0	0	0	179	0	0	0	0	0	0	0	0
24317	Fungi	Ascomycota	Sordariomycetes	Trichosphaeriales	Trichosphaeriaceae	Nigrospora	0	0	0	0	0	0	6	0	0	0	0	0	0	0	0	0	0	0	0	0	0	0	0	0	1	0	0	0	2	0	0	0	0	0	0	0	0	0	0	0	14	0	0
7205	Fungi	Ascomycota	Pezizomycotina_cls_Incertae_sedis	Pezizomycotina_ord_Incertae_sedis	Pezizomycotina_fam_Incertae_sedis	Ciliophora	0	0	0	0	0	2	6	51	58	0	0	0	0	0	0	0	0	0	0	0	0	0	0	0	0	0	0	0	0	0	7	0	0	0	0	0	0	0	0	0	0	0	0
7794	Fungi	Ascomycota	Pezizomycetes	Pezizales	Pyronemataceae	Genabea	0	0	0	0	0	0	0	5	0	0	0	0	0	1	0	0	0	0	1	0	0	0	0	0	0	0	0	0	0	0	2	0	0	40	0	0	0	0	0	24	0	0	0
24572	Fungi	Ascomycota	Sordariomycetes	Sordariales	Chaetomiaceae	Chaetomium	0	0	0	0	0	0	0	0	2	0	0	0	0	1	0	0	0	0	0	0	0	0	0	0	0	0	0	0	0	0	1	1	0	0	0	0	0	0	0	0	0	0	0
9422	Fungi	Basidiomycota	unidentified	unidentified	unidentified	unidentified	0	0	0	0	0	0	0	0	5	0	0	0	0	0	0	0	0	0	0	0	0	0	0	0	0	0	0	0	0	128	0	0	0	0	0	0	0	0	0	0	0	0	0
22950	Fungi	Ascomycota	Sordariomycetes	Hypocreales	Hypocreales_fam_Incertae_sedis	Acremonium	0	0	0	0	0	0	0	0	0	0	0	0	0	0	0	0	0	0	0	0	0	0	0	0	0	0	0	0	0	0	0	0	0	0	0	0	0	0	0	0	0	0	0
6590	Fungi	Ascomycota	unidentified	unidentified	unidentified	unidentified	0	0	0	0	0	0	0	0	0	0	0	0	0	0	0	0	0	0	0	159	0	0	0	0	0	0	0	0	0	0	0	0	0	0	0	0	0	0	0	0	0	0	0
6856	Fungi	Basidiomycota	unidentified	unidentified	unidentified	unidentified	0	0	0	0	9	0	0	0	0	0	0	0	0	0	0	0	0	0	0	0	0	0	0	0	0	0	0	0	4	0	0	0	0	0	0	0	0	0	0	0	0	0	0
7835	Fungi	Basidiomycota	Agaricomycetes	Atheliales	Tylosporaceae	Amphinema	0	0	0	0	0	0	0	0	149	0	0	0	0	0	0	0	0	0	0	0	0	0	0	0	0	0	0	0	0	0	0	0	0	0	0	0	0	0	0	0	0	0	0
23294	Fungi	Ascomycota	Sordariomycetes	Xylariales	Sporocadaceae	Pestalotiopsis	0	0	0	0	0	0	0	0	0	0	0	0	0	0	0	0	0	0	0	0	0	0	0	0	0	0	0	0	0	0	0	0	0	0	0	0	176	0	0	0	0	0	0
26396	Fungi	Ascomycota	Dothideomycetes	Capnodiales	Cladosporiaceae	Cladosporium	0	0	0	0	0	0	0	0	0	0	0	0	0	0	0	0	0	0	0	0	0	0	0	0	0	0	0	0	0	0	0	0	0	0	0	0	176	0	0	0	0	0	0
27180	Fungi	Basidiomycota	unidentified	unidentified	unidentified	unidentified	0	0	0	0	0	0	0	0	0	0	0	0	0	0	0	0	0	0	0	0	0	0	0	0	0	0	0	0	0	0	2	0	0	0	0	0	0	0	0	0	0	0	0
5469	Fungi	Basidiomycota	Microbotryomycetes	Sporidiobolales	Sporidiobolales_Incertae sedis	Rhodotorula	0	0	0	0	0	0	0	0	0	0	0	0	0	0	0	0	0	0	0	0	0	0	0	0	0	0	0	0	0	0	0	0	0	0	0	0	0	0	0	0	0	0	0
6850	Fungi	Basidiomycota	Agaricomycetes	Atheliales	Tylosporaceae	Amphinema	7	1	0	58	0	0	0	0	0	0	0	0	0	0	0	0	0	0	0	0	0	0	0	0	0	0	0	0	0	0	0	0	0	0	0	0	0	0	0	94	0	0	0
9473	Fungi	Ascomycota	unidentified	unidentified	unidentified	unidentified	0	34	0	0	0	0	17	0	0	0	0	0	0	0	0	0	0	0	0	0	0	0	0	0	0	0	0	0	0	0	0	0	0	0	0	0	0	0	0	0	0	0	0
7100	Fungi	Ascomycota	Pezizomycotina_cls_Incertae_sedis	Pezizomycotina_ord_Incertae_sedis	Pezizomycotina_fam_Incertae_sedis	Ciliophora	0	0	0	0	0	0	0	0	0	0	0	0	0	0	37	0	0	0	0	20	0	0	0	0	0	0	0	0	0	0	0	31	0	0	0	0	0	0	0	0	0	0	0
24419	Fungi	Ascomycota	Pezizomycotina_cls_Incertae_sedis	Pezizomycotina_ord_Incertae_sedis	Pezizomycotina_fam_Incertae_sedis	Ciliophora	0	0	0	0	0	0	0	0	7	0	0	0	0	4	0	0	0	0	0	1	0	0	0	0	0	0	0	0	0	0	34	0	0	0	0	0	0	0	0	0	0	0	0
24561	Fungi	Ascomycota	Eurotiomycetes	Eurotiales	Aspergillaceae	Aspergillus	0	0	0	0	0	0	0	0	0	0	0	0	0	0	0	0	0	0	0	0	0	0	0	0	0	0	0	0	0	0	0	0	0	0	0	0	0	0	0	0	0	0	0
9342	Fungi	Basidiomycota	Agaricomycetes	Agaricales	Agaricaceae	Tulostoma	0	0	0	0	0	0	0	0	0	0	0	0	0	0	0	0	0	0	0	0	0	0	0	0	0	0	0	0	0	0	0	0	0	0	0	0	0	0	0	0	0	0	0
12236	Fungi	Basidiomycota	unidentified	unidentified	unidentified	unidentified	0	0	1	1	164	0	0	0	0	0	0	0	3	0	0	0	0	0	0	0	0	0	1	0	0	0	0	0	1	0	0	0	0	0	0	0	0	0	0	0	0	0	0
23238	Fungi	Ascomycota	Dothideomycetes	Capnodiales	Cladosporiaceae	Cladosporium	2	3	8	0	3	5	4	0	0	1	0	2	0	0	0	2	4	12	0	0	0	0	14	0	8	3	9	8	6	2	0	0	0	0	0	0	0	0	22	0	0	0	0
23328	Fungi	Ascomycota	Dothideomycetes	Pleosporales	Pleosporaceae	Alternaria	3	12	12	13	6	3	10	0	1	0	0	0	0	0	0	4	5	0	23	0	0	0	5	1	7	3	7	6	7	5	0	0	0	0	0	0	0	0	0	0	0	0	1
18062	Fungi	Ascomycota	Pezizomycotina_cls_Incertae_sedis	Pezizomycotina_ord_Incertae_sedis	Pezizomycotina_fam_Incertae_sedis	Ciliophora	0	0	0	0	0	0	0	0	0	0	0	0	0	0	14	0	0	0	0	1	0	0	0	0	0	0	0	0	0	0	0	26	0	0	0	0	0	0	0	0	0	0	0
21498	Fungi	Ascomycota	Eurotiomycetes	Eurotiales	Aspergillaceae	Penicillium	0	0	0	0	0	5	0	0	0	0	0	0	0	0	0	0	0	0	55	1	0	0	0	0	0	0	0	0	0	0	0	0	0	0	0	0	0	0	0	0	2	0	0
24051	Fungi	Ascomycota	Dothideomycetes	Pleosporales	Sporormiaceae	Preussia	0	0	0	0	0	0	0	0	0	0	0	0	0	0	0	0	0	0	0	0	0	0	0	0	0	0	0	0	0	0	0	0	0	0	0	0	0	0	0	0	0	0	0
883	Fungi	Ascomycota	unidentified	unidentified	unidentified	unidentified	0	0	18	0	2	98	0	0	0	0	0	0	0	0	0	0	0	0	0	0	0	0	0	0	0	0	0	0	0	0	0	0	0	0	0	0	0	0	0	0	0	0	0
11288	Fungi	Basidiomycota	unidentified	unidentified	unidentified	unidentified	12	3	5	40	12	0	7	0	0	1	1	0	15	0	0	5	23	0	0	0	0	0	3	0	6	0	0	4	3	0	0	0	0	0	0	0	0	0	0	0	0	0	0
19794	Fungi	Ascomycota	Eurotiomycetes	Chaetothyriales	Herpotrichiellaceae	Exophiala	0	0	0	0	0	0	0	0	0	0	0	0	0	0	0	0	0	0	0	0	0	0	0	0	0	0	0	0	0	0	0	0	0	0	0	0	0	0	0	0	0	0	0
7587	Fungi	Basidiomycota	unidentified	unidentified	unidentified	unidentified	0	6	0	0	34	0	0	0	3	0	0	0	0	0	0	0	0	0	0	0	0	0	119	0	0	0	0	0	0	4	0	0	0	0	0	0	0	0	0	0	0	0	0
16059	Fungi	Ascomycota	Pezizomycotina_cls_Incertae_sedis	Pezizomycotina_ord_Incertae_sedis	Pezizomycotina_fam_Incertae_sedis	Ciliophora	0	0	0	0	0	0	0	0	0	0	0	0	0	0	23	0	0	0	0	18	0	0	0	0	0	0	0	0	0	0	1	23	0	0	0	0	0	0	0	0	0	0	0
20628	Fungi	Ascomycota	Sordariomycetes	Hypocreales	Cordycipitaceae	Parengyodontium	0	0	0	0	0	0	0	0	0	0	0	0	0	0	0	0	0	0	0	0	0	0	0	0	0	0	0	0	0	0	166	0	0	0	0	0	0	0	0	0	0	0	0
10363	Fungi	Basidiomycota	unidentified	unidentified	unidentified	unidentified	0	0	0	0	0	5	0	0	0	0	0	0	0	0	0	0	0	0	0	3	0	0	0	0	0	0	0	0	0	0	0	0	0	0	0	0	0	0	0	0	0	0	0
18016	Fungi	Ascomycota	unidentified	unidentified	unidentified	unidentified	0	0	0	0	0	0	0	0	100	0	0	0	0	0	0	0	0	0	0	0	0	0	0	0	0	0	0	0	0	0	39	0	0	0	0	0	0	0	0	0	0	0	0
22073	Fungi	Ascomycota	Eurotiomycetes	Eurotiales	Aspergillaceae	Penicillium	0	2	0	0	0	0	0	0	0	0	0	0	0	0	0	0	0	0	85	0	0	0	0	0	0	0	0	0	0	0	0	0	0	0	0	0	0	0	0	0	0	0	0
23391	Fungi	Ascomycota	Dothideomycetes	Pleosporales	Pleosporaceae	Alternaria	0	0	0	0	0	14	0	0	0	0	27	0	0	0	0	0	0	0	0	0	0	0	0	0	0	0	0	0	0	0	0	0	0	0	0	0	0	0	0	0	0	0	0
25236	Fungi	Ascomycota	Dothideomycetes	Capnodiales	Cladosporiaceae	Cladosporium	2	2	12	0	0	0	0	0	0	0	0	0	0	0	0	0	4	3	0	0	0	0	0	0	127	3	0	0	1	0	0	0	0	0	0	0	0	0	4	0	0	0	0
11143	Fungi	Ascomycota	unidentified	unidentified	unidentified	unidentified	0	0	0	0	0	0	0	0	0	0	0	0	0	0	0	0	0	0	0	0	0	0	0	0	0	0	0	0	0	0	0	0	0	0	0	0	0	0	0	0	0	0	0
23976	Fungi	Ascomycota	Eurotiomycetes	Eurotiales	Trichocomaceae	Talaromyces	0	0	2	0	0	4	5	0	0	0	30	0	0	0	0	0	0	0	0	0	0	0	0	7	0	0	0	0	0	0	0	0	0	0	0	0	0	0	0	0	0	0	0
20033	Fungi	Basidiomycota	unidentified	unidentified	unidentified	unidentified	0	0	0	0	0	14	29	0	0	0	0	0	7	0	0	0	0	0	0	0	0	0	0	0	0	0	0	0	1	12	0	0	0	0	0	0	0	0	0	0	0	0	0
7602	Fungi	Ascomycota	Pezizomycotina_cls_Incertae_sedis	Pezizomycotina_ord_Incertae_sedis	Pezizomycotina_fam_Incertae_sedis	Ciliophora	0	0	0	0	0	0	0	0	0	0	0	0	0	0	0	0	0	0	0	0	0	0	0	0	0	0	158	0	0	0	0	0	0	0	0	0	0	0	0	0	0	0	0
21123	Fungi	Ascomycota	Eurotiomycetes	Eurotiales	Aspergillaceae	Aspergillus	0	1	0	0	0	0	0	0	0	0	0	0	0	0	0	0	0	0	0	1	0	0	0	0	0	0	0	0	0	0	0	0	0	0	0	0	0	0	0	0	0	0	0
425	Fungi	Ascomycota	unidentified	unidentified	unidentified	unidentified	0	0	0	0	0	0	0	0	0	0	0	0	0	0	0	0	0	0	0	0	0	0	0	0	0	0	0	0	0	0	0	0	0	0	0	0	0	0	0	0	0	0	0
12262	Fungi	Ascomycota	Sordariomycetes	Hypocreales	Clavicipitaceae	Metarhizium	0	0	0	0	0	0	0	0	0	0	0	0	0	0	0	0	0	0	0	0	0	0	0	0	0	0	0	0	0	0	0	0	0	0	0	0	0	0	0	0	0	0	0
6801	Fungi	Ascomycota	unidentified	unidentified	unidentified	unidentified	0	0	0	0	0	0	0	0	0	0	0	0	0	0	0	0	0	0	0	148	0	0	0	0	0	0	0	0	0	0	0	0	0	0	0	0	0	0	0	0	0	0	0
23434	Fungi	Ascomycota	Eurotiomycetes	Onygenales	Onygenales_fam_Incertae_sedis	Chrysosporium	0	0	0	0	0	0	0	0	0	0	0	0	0	0	0	0	0	0	0	0	0	0	0	0	0	0	0	0	0	0	0	0	0	0	0	0	0	0	0	0	0	0	0
23456	Fungi	Ascomycota	Dothideomycetes	Pleosporales	Pleosporaceae	Alternaria	2	7	4	5	3	3	8	1	1	0	0	0	0	0	0	2	2	0	9	0	0	0	5	4	11	10	21	2	5	4	0	0	0	0	0	0	0	0	0	2	0	0	2
5267	Fungi	Basidiomycota	unidentified	unidentified	unidentified	unidentified	0	0	0	0	0	0	0	0	0	0	0	0	0	0	0	0	0	0	0	0	0	0	0	0	0	0	0	0	0	0	0	0	0	0	0	0	0	0	0	153	0	0	0
23975	Fungi	Ascomycota	Sordariomycetes	Hypocreales	Ophiocordycipitaceae	Tolypocladium	0	0	0	0	0	0	0	0	0	0	0	0	0	0	0	0	0	0	0	0	0	0	0	0	0	0	0	0	0	0	0	0	0	0	0	0	0	0	0	0	0	0	0
17010	Fungi	Basidiomycota	unidentified	unidentified	unidentified	unidentified	3	45	5	2	0	2	9	2	0	0	0	0	0	0	0	0	0	0	0	0	0	0	0	0	0	0	0	0	0	5	0	0	0	0	0	0	0	0	0	0	0	0	0
21055	Fungi	Ascomycota	Eurotiomycetes	unidentified	unidentified	unidentified	0	0	0	0	115	0	0	0	0	0	0	0	0	0	0	0	0	0	0	0	0	0	0	0	0	0	0	0	0	0	0	0	0	0	0	0	0	0	0	0	0	0	0
22276	Fungi	Ascomycota	Eurotiomycetes	Eurotiales	Aspergillaceae	Penicillium	0	0	0	0	0	3	0	0	0	0	0	0	0	0	0	0	0	0	0	0	0	0	0	0	0	0	0	2	0	0	0	0	0	0	0	0	0	0	0	0	0	0	0
22337	Fungi	Ascomycota	Eurotiomycetes	Eurotiales	Aspergillaceae	Aspergillus	0	0	0	0	0	0	0	0	0	0	0	0	0	0	0	0	0	0	0	0	0	0	0	0	0	0	0	0	0	0	0	0	0	0	0	0	0	0	0	0	0	0	0
24227	Fungi	Ascomycota	Dothideomycetes	Pleosporales	Didymellaceae	Leptosphaerulina	4	14	16	11	6	11	6	0	1	0	0	0	0	0	0	0	3	0	0	0	0	0	0	0	10	0	14	0	1	16	0	0	0	0	0	0	0	0	0	0	0	0	0
16438	Fungi	Ascomycota	Pezizomycotina_cls_Incertae_sedis	Pezizomycotina_ord_Incertae_sedis	Pezizomycotina_fam_Incertae_sedis	Ciliophora	0	0	0	0	0	0	0	3	3	0	0	0	0	3	0	0	0	0	0	18	0	0	0	0	0	0	0	0	0	0	47	0	0	0	58	0	0	0	0	0	0	0	0
21882	Fungi	Ascomycota	Sordariomycetes	Sordariales	Chaetomiaceae	Chaetomium	0	0	0	0	0	0	0	0	0	0	0	0	0	0	0	0	0	0	0	0	0	0	0	0	0	0	0	0	0	0	0	0	0	0	0	0	0	0	0	0	0	0	0
7300	Fungi	Basidiomycota	unidentified	unidentified	unidentified	unidentified	0	2	0	3	0	0	0	70	28	0	0	0	0	0	0	0	0	0	0	1	0	0	0	0	0	19	0	0	0	3	6	0	0	0	0	0	0	0	0	0	0	0	0
10267	Fungi	Ascomycota	Sordariomycetes	Microascales	Microascaceae	Scedosporium	0	0	0	0	0	0	0	0	0	0	0	0	0	0	0	0	0	0	0	0	0	0	0	0	0	0	0	0	0	0	0	0	0	0	0	0	0	0	0	0	0	0	0
12331	Fungi	Ascomycota	Saccharomycetes	Saccharomycetales	Saccharomycetaceae	Debaryomyces	0	23	0	0	0	0	0	0	0	0	0	0	0	0	0	0	0	0	0	0	0	0	0	0	45	0	0	0	0	77	0	0	0	0	0	0	0	0	0	0	0	0	0
25237	Fungi	Ascomycota	Dothideomycetes	Capnodiales	Cladosporiaceae	Cladosporium	8	6	9	3	8	10	8	0	0	0	5	0	0	0	0	12	5	0	0	0	0	0	5	0	6	0	0	7	7	7	0	0	0	0	0	0	0	0	7	0	0	0	0
209	Fungi	Ascomycota	unidentified	unidentified	unidentified	unidentified	0	0	0	0	0	0	0	4	5	0	0	0	0	0	0	0	0	0	0	6	0	0	0	0	0	0	0	0	0	0	0	1	0	0	0	0	0	0	0	0	0	0	0
5582	Fungi	Ascomycota	unidentified	unidentified	unidentified	unidentified	0	0	0	0	0	5	15	0	1	43	0	0	0	0	0	0	0	0	0	0	0	0	0	0	0	0	0	0	0	70	0	0	0	0	0	0	0	0	0	0	0	0	0
8961	Fungi	Ascomycota	Sordariomycetes	Microascales	Microascaceae	Microascus	0	0	0	0	0	0	0	0	0	0	0	0	0	0	0	0	0	0	0	0	0	0	0	0	0	0	0	0	0	0	0	0	0	0	0	0	0	0	0	0	0	0	0
23436	Fungi	Ascomycota	unidentified	unidentified	unidentified	unidentified	0	0	0	0	0	0	0	0	0	0	0	0	0	0	0	0	0	0	0	0	0	0	0	0	0	0	0	0	0	0	0	0	0	0	0	0	0	0	0	0	0	0	0
24109	Fungi	Ascomycota	Dothideomycetes	Capnodiales	Neodevriesiaceae	Neodevriesia	0	0	0	0	0	0	0	0	0	0	0	0	0	0	0	0	0	0	0	0	0	0	0	0	0	0	0	0	0	0	0	0	0	0	0	0	0	0	0	0	0	0	0
26394	Fungi	Ascomycota	Dothideomycetes	Capnodiales	Cladosporiaceae	Cladosporium	0	0	0	0	0	0	0	0	0	0	0	0	0	0	0	0	0	0	0	0	0	0	0	0	0	0	0	0	0	0	0	0	0	0	0	0	140	0	0	0	0	0	0
25501	Fungi	Ascomycota	Dothideomycetes	Pleosporales	Pleosporaceae	unidentified	0	0	0	0	0	0	0	0	0	0	0	0	0	0	0	0	0	0	0	0	0	0	0	0	0	0	0	0	0	0	0	0	0	0	0	0	0	0	0	0	0	0	0
864	Fungi	Ascomycota	unidentified	unidentified	unidentified	unidentified	2	3	0	0	0	42	0	0	0	0	0	0	0	0	0	0	0	0	0	0	0	0	0	0	0	0	0	0	0	0	0	0	0	0	0	0	0	0	0	0	0	0	0
23412	Fungi	Ascomycota	Dothideomycetes	Pleosporales	Pleosporaceae	Alternaria	0	0	0	0	0	1	0	0	0	0	1	0	0	0	0	0	0	0	0	0	0	0	0	0	0	0	0	0	0	0	0	0	0	0	0	0	0	0	0	0	0	0	0
26006	Fungi	Ascomycota	Dothideomycetes	Capnodiales	Cladosporiaceae	Cladosporium	0	0	0	0	0	1	0	0	0	33	0	0	0	0	0	12	0	0	0	0	0	0	0	0	13	0	33	0	14	0	0	0	0	0	0	0	0	0	0	0	0	0	0
21517	Fungi	Ascomycota	Sordariomycetes	Hypocreales	Hypocreales_fam_Incertae_sedis	Emericellopsis	0	3	5	1	0	5	2	1	0	5	0	0	4	0	0	0	4	0	0	0	0	0	2	0	2	1	4	4	1	2	0	0	0	0	22	0	0	0	0	0	0	0	0
21738	Fungi	Ascomycota	Eurotiomycetes	Eurotiales	Aspergillaceae	Aspergillus	0	0	0	0	0	1	0	1	0	0	0	0	0	0	0	0	0	0	0	0	0	0	0	0	0	0	0	0	0	0	0	0	0	0	0	0	0	0	0	0	0	0	0
25693	Fungi	Ascomycota	Leotiomycetes	Helotiales	unidentified	unidentified	0	2	0	0	0	0	23	0	0	0	0	0	0	0	0	0	0	0	0	0	0	0	1	0	0	0	0	1	1	0	0	0	0	0	0	0	0	0	1	0	0	0	0
23418	Fungi	Ascomycota	Eurotiomycetes	Eurotiales	Trichocomaceae	Talaromyces	0	0	0	0	0	1	0	0	0	0	5	0	0	0	0	0	0	0	0	0	0	0	0	1	0	0	0	0	0	0	0	0	0	0	0	0	0	0	0	0	0	0	0
24612	Fungi	Ascomycota	Dothideomycetes	Pleosporales	Pleosporales_fam_Incertae_sedis	Pseudodiplodia	0	0	0	0	0	0	0	0	0	0	0	0	0	0	0	0	0	0	0	0	0	0	0	0	0	0	0	0	0	0	0	0	0	0	0	0	0	0	0	0	0	0	0
25463	Fungi	Ascomycota	Dothideomycetes	Capnodiales	Cladosporiaceae	Cladosporium	0	0	1	0	0	127	0	0	0	0	0	0	0	0	0	1	0	0	0	0	0	0	0	0	0	0	0	0	0	0	0	0	0	0	0	0	0	0	0	0	0	0	0
9676	Fungi	Basidiomycota	Agaricomycetes	Agaricales	Psathyrellaceae	Coprinellus	0	0	0	0	0	0	0	0	0	0	0	0	0	0	0	0	0	0	0	0	0	0	0	0	0	0	0	0	0	0	0	0	0	0	0	0	0	0	0	0	1	0	0
12215	Fungi	Ascomycota	unidentified	unidentified	unidentified	unidentified	0	0	0	0	0	0	0	6	0	0	0	0	0	0	0	0	0	0	0	129	0	0	0	0	0	0	0	0	0	0	0	0	0	0	0	0	0	0	0	0	0	0	0
16899	Fungi	Ascomycota	Pezizomycotina_cls_Incertae_sedis	Pezizomycotina_ord_Incertae_sedis	Pezizomycotina_fam_Incertae_sedis	Ciliophora	0	0	0	0	0	0	0	0	2	0	0	0	0	0	0	0	0	0	0	0	0	0	0	0	0	0	0	0	0	0	0	0	0	0	0	0	0	0	0	0	0	0	0
20438	Fungi	Basidiomycota	Agaricomycetes	unidentified	unidentified	unidentified	0	0	0	0	0	0	0	0	0	0	0	0	0	0	0	0	0	0	0	0	0	0	0	0	0	0	0	0	0	99	0	0	0	0	0	0	0	0	0	0	0	0	0
21755	Fungi	Ascomycota	Eurotiomycetes	Eurotiales	Aspergillaceae	Aspergillus	0	0	0	0	0	0	0	0	0	0	0	0	0	0	0	0	0	0	0	0	0	0	0	0	0	0	0	0	0	0	0	0	0	0	0	0	5	0	0	0	0	0	0
25953	Fungi	Ascomycota	Dothideomycetes	Capnodiales	Mycosphaerellaceae	Davidiella	0	0	4	0	0	0	0	0	0	1	0	0	0	1	0	0	0	0	0	0	0	0	0	0	1	0	0	0	0	0	0	0	0	0	0	0	107	0	0	0	0	0	0
8919	Fungi	Basidiomycota	Microbotryomycetes	Sporidiobolales	Sporidiobolaceae	Rhodotorula	0	0	0	0	0	0	0	131	2	0	0	0	0	0	0	0	0	0	0	0	0	0	0	0	0	0	0	0	0	0	0	0	0	0	0	0	0	0	0	0	0	0	0
20519	Fungi	Ascomycota	Eurotiomycetes	Eurotiales	Aspergillaceae	Aspergillus	0	34	0	0	0	10	0	0	0	0	0	0	0	0	0	0	0	0	36	0	0	0	0	0	0	0	0	0	0	0	0	0	0	0	0	0	0	0	0	0	0	0	0
17127	Fungi	Ascomycota	Pezizomycotina_cls_Incertae_sedis	Pezizomycotina_ord_Incertae_sedis	Pezizomycotina_fam_Incertae_sedis	Ciliophora	0	0	0	0	0	0	0	0	0	0	0	0	0	0	18	0	0	0	0	5	0	0	0	0	0	0	0	0	0	0	0	40	0	0	0	0	0	0	0	0	0	0	0
20959	Fungi	Basidiomycota	unidentified	unidentified	unidentified	unidentified	0	0	0	0	0	0	0	0	0	0	0	0	0	0	0	0	0	0	0	0	0	0	0	0	0	0	0	0	0	0	0	0	0	0	0	0	0	0	0	0	0	0	0
24456	Fungi	Ascomycota	Dothideomycetes	Pleosporales	Didymellaceae	Phoma	0	0	0	0	0	0	0	0	0	0	0	0	0	0	0	0	0	0	0	0	0	0	0	0	0	0	0	0	0	0	0	0	0	0	0	0	0	0	0	129	0	0	0
18767	Fungi	Ascomycota	Pezizomycotina_cls_Incertae_sedis	Pezizomycotina_ord_Incertae_sedis	Pezizomycotina_fam_Incertae_sedis	Ciliophora	0	0	0	0	0	0	0	0	0	0	0	0	0	0	0	0	0	0	0	0	0	0	0	0	0	0	0	0	0	0	0	0	0	0	0	0	0	0	0	0	0	0	0
20078	Fungi	Ascomycota	Eurotiomycetes	Eurotiales	Trichocomaceae	Eupenicillium	4	6	6	3	9	1	2	0	0	3	0	0	0	0	0	23	2	0	0	0	0	0	1	10	3	1	1	5	6	3	0	0	0	0	0	0	0	0	0	0	0	0	0
23731	Fungi	Ascomycota	Dothideomycetes	Dothideales	Dothideales_fam_Incertae_sedis	Hortaea	0	95	1	0	0	1	1	0	0	0	0	0	0	0	0	0	0	0	0	1	0	0	0	0	0	0	0	0	0	17	0	0	0	0	0	0	0	0	0	0	0	0	0
5924	Fungi	Basidiomycota	unidentified	unidentified	unidentified	unidentified	0	0	0	0	0	0	0	0	0	0	0	0	0	0	0	0	0	0	0	0	0	0	0	0	0	0	0	0	0	0	0	0	0	0	0	0	0	0	0	0	0	0	0
7774	Fungi	Basidiomycota	Agaricomycetes	Atheliales	Tylosporaceae	Amphinema	0	0	0	0	0	0	0	0	0	0	0	0	0	0	0	0	0	0	0	0	0	0	0	0	0	0	0	0	0	0	0	0	0	0	0	0	0	0	0	0	0	0	0
17025	Fungi	Ascomycota	Pezizomycotina_cls_Incertae_sedis	Pezizomycotina_ord_Incertae_sedis	Pezizomycotina_fam_Incertae_sedis	Ciliophora	0	0	0	0	0	0	0	0	0	0	0	0	0	0	21	0	0	0	0	0	0	0	0	0	0	0	0	0	0	0	0	43	0	0	0	0	0	0	0	0	0	0	0
5855	Fungi	Ascomycota	Pezizomycetes	Pezizales	Pyronemataceae	Genabea	0	0	0	0	0	0	0	59	0	0	0	0	0	3	0	0	0	0	0	0	0	0	0	0	0	0	0	0	0	0	63	0	0	0	0	0	0	0	0	0	0	0	0
16186	Fungi	Ascomycota	Pezizomycotina_cls_Incertae_sedis	Pezizomycotina_ord_Incertae_sedis	Pezizomycotina_fam_Incertae_sedis	Ciliophora	0	0	0	0	0	0	0	0	0	0	0	0	0	0	15	0	0	0	0	1	0	0	0	0	0	0	0	0	0	0	0	13	0	0	0	0	0	0	0	0	0	0	0
7190	Fungi	Ascomycota	Pezizomycetes	Pezizales	Pyronemataceae	Genabea	0	0	0	0	0	0	0	0	0	0	0	0	0	12	2	0	0	0	0	39	0	0	0	0	0	0	0	0	0	0	9	32	0	0	0	0	0	0	0	0	0	0	0
21264	Fungi	Ascomycota	Eurotiomycetes	Eurotiales	Aspergillaceae	Aspergillus	0	0	0	0	0	0	0	0	0	0	0	0	0	0	0	0	0	0	0	0	0	0	0	0	0	0	0	0	0	0	0	0	0	0	0	0	0	0	0	0	0	0	0
23261	Fungi	Ascomycota	unidentified	unidentified	unidentified	unidentified	0	0	0	0	0	0	0	0	0	0	0	0	0	0	0	0	0	0	0	0	0	0	0	0	0	0	0	0	0	0	1	0	0	0	0	0	0	0	0	0	0	0	0
26546	Fungi	Ascomycota	Dothideomycetes	Pleosporales	Leptosphaeriaceae	Leptosphaeria	0	0	0	0	0	0	0	0	0	0	0	0	0	0	0	0	0	0	0	0	0	0	0	0	0	0	0	0	0	0	0	0	0	0	0	0	0	0	0	114	0	0	0
21492	Fungi	Ascomycota	Sordariomycetes	Hypocreales	Hypocreales_fam_Incertae_sedis	Emericellopsis	102	1	0	1	0	1	0	0	0	0	0	0	0	0	0	0	0	0	0	0	0	0	0	0	1	2	0	1	0	1	0	0	0	0	2	0	0	0	0	0	0	0	0
5209	Fungi	Basidiomycota	Agaricomycetes	unidentified	unidentified	unidentified	0	0	0	0	0	0	0	0	0	0	0	0	0	0	0	0	0	0	0	0	0	0	0	0	0	0	0	0	0	0	0	0	0	0	0	0	0	0	0	0	0	0	0
7945	Fungi	Ascomycota	unidentified	unidentified	unidentified	unidentified	0	5	0	0	0	8	0	0	0	0	0	0	0	0	0	0	0	0	0	0	0	0	0	0	0	0	0	0	0	0	0	0	0	0	0	0	0	0	0	0	0	0	0
5065	Fungi	Basidiomycota	Microbotryomycetes	Sporidiobolales	Sporidiobolales_Incertae sedis	Rhodotorula	0	0	0	0	0	0	0	0	0	0	0	0	0	0	0	0	0	0	0	0	0	0	0	0	0	0	0	0	0	0	0	0	0	0	0	0	0	0	0	0	0	0	0
7366	Fungi	Basidiomycota	Agaricomycetes	Atheliales	Tylosporaceae	Amphinema	0	0	0	0	0	0	0	33	0	0	0	0	0	0	0	0	0	0	0	0	0	0	0	0	0	0	0	0	0	0	0	0	0	0	0	0	0	0	0	0	0	0	0
17235	Fungi	Ascomycota	unidentified	unidentified	unidentified	unidentified	0	0	0	0	0	0	0	0	0	0	0	0	0	0	0	0	0	0	0	0	0	0	0	0	0	0	0	0	0	0	0	0	0	0	0	0	0	0	0	0	0	0	0
6314	Fungi	Basidiomycota	unidentified	unidentified	unidentified	unidentified	0	0	0	0	0	0	0	103	13	0	0	0	0	0	0	0	0	0	0	0	0	0	0	0	0	0	0	0	0	0	0	0	0	0	0	0	0	0	0	0	0	0	0
7033	Fungi	unidentified	unidentified	unidentified	unidentified	unidentified	0	1	0	0	2	0	19	0	1	0	0	0	0	0	0	0	0	0	0	0	0	0	0	0	25	0	0	0	0	0	0	0	0	0	0	0	0	0	0	0	0	0	0
11649	Fungi	Basidiomycota	unidentified	unidentified	unidentified	unidentified	3	5	1	6	2	2	3	0	0	2	2	0	22	0	0	5	1	0	0	0	0	0	4	0	2	0	1	1	3	5	0	0	0	0	0	0	0	0	0	0	0	0	0
21493	Fungi	Ascomycota	Eurotiomycetes	Eurotiales	Aspergillaceae	Penicillium	0	2	0	0	0	1	0	0	0	0	0	0	0	0	0	0	0	0	0	0	0	0	0	0	0	0	0	0	0	0	0	0	0	0	0	0	0	0	0	0	0	0	0
24961	Fungi	Ascomycota	Sordariomycetes	Sordariales	Chaetomiaceae	Botryotrichum	0	0	0	0	0	0	0	0	0	0	0	0	0	0	0	0	0	0	0	0	0	0	0	0	0	0	0	0	0	0	0	0	0	0	0	0	0	0	0	0	0	0	0
25872	Fungi	Ascomycota	Dothideomycetes	Capnodiales	Mycosphaerellaceae	Davidiella	0	0	5	0	0	11	0	0	3	6	0	0	0	0	0	11	0	0	0	0	0	0	0	0	11	0	8	0	13	0	0	0	0	0	0	0	12	0	0	0	0	0	0
12237	Fungi	Basidiomycota	unidentified	unidentified	unidentified	unidentified	6	5	0	9	2	5	6	0	0	0	3	0	26	0	0	5	1	0	0	0	0	0	8	0	5	1	0	4	4	1	0	1	0	0	0	0	0	0	0	0	0	0	0
12798	Fungi	Ascomycota	Dothideomycetes	Venturiales	Sympoventuriaceae	Ochroconis	0	0	0	0	0	0	0	59	0	0	0	0	0	0	0	0	0	0	0	0	0	0	0	0	0	0	0	0	0	55	0	0	0	0	0	0	0	0	0	0	0	0	0
24171	Fungi	Ascomycota	Dothideomycetes	Dothideales	Dothideales_fam_Incertae_sedis	Hortaea	0	0	0	0	0	0	0	0	0	0	0	0	0	0	0	0	0	0	0	0	0	0	0	0	114	0	0	0	0	0	0	0	0	0	0	0	0	0	0	0	0	0	0
12153	Fungi	Ascomycota	Sordariomycetes	Pleurotheciales	Pleurotheciaceae	Phaeoisaria	0	0	0	0	0	0	112	0	0	0	0	0	0	0	0	0	0	0	0	0	0	0	0	0	1	0	0	0	0	0	0	0	0	0	0	0	0	0	0	0	0	0	0
14139	Fungi	unidentified	unidentified	unidentified	unidentified	unidentified	0	0	0	0	0	3	0	0	0	0	0	0	0	0	0	0	0	0	0	0	0	0	0	0	0	0	0	0	0	0	0	0	0	0	0	0	0	0	0	0	0	0	0
19681	Fungi	Ascomycota	Pezizomycotina_cls_Incertae_sedis	Pezizomycotina_ord_Incertae_sedis	Pezizomycotina_fam_Incertae_sedis	Ciliophora	0	0	0	0	0	0	0	0	0	0	0	0	0	0	0	0	0	0	0	0	0	0	0	0	0	0	0	0	0	0	0	0	0	0	113	0	0	0	0	0	0	0	0
22179	Fungi	Ascomycota	Eurotiomycetes	Eurotiales	Trichocomaceae	Talaromyces	0	1	11	0	0	9	9	0	0	0	29	0	0	0	0	0	0	0	0	0	0	0	0	16	0	0	0	0	0	3	0	0	0	0	0	0	0	0	0	0	0	0	0
25272	Fungi	Ascomycota	Dothideomycetes	Capnodiales	Cladosporiaceae	Cladosporium	4	4	3	1	1	5	4	0	0	0	0	1	0	0	0	2	18	0	0	0	0	0	17	0	6	1	1	0	2	1	0	0	0	0	0	0	0	0	5	0	0	0	0
26261	Fungi	Ascomycota	Dothideomycetes	Capnodiales	Cladosporiaceae	Cladosporium	0	0	0	0	0	0	0	0	6	0	0	0	0	0	0	0	0	0	0	0	0	0	0	0	0	0	0	0	0	0	0	0	0	0	0	0	1	0	0	0	0	0	0
8977	Fungi	Ascomycota	Pezizomycotina_cls_Incertae_sedis	Pezizomycotina_ord_Incertae_sedis	Pezizomycotina_fam_Incertae_sedis	Ciliophora	0	0	0	0	0	0	0	0	0	0	0	0	0	0	0	0	0	0	0	0	0	0	0	0	0	0	0	0	0	0	0	0	0	0	0	0	0	0	0	0	0	0	0
16303	Fungi	Ascomycota	unidentified	unidentified	unidentified	unidentified	0	6	12	0	0	0	0	2	0	0	0	0	0	0	0	0	0	0	0	0	0	0	0	0	0	0	0	0	0	1	0	0	0	0	0	0	0	0	0	0	0	0	0
25786	Fungi	Ascomycota	Dothideomycetes	Pleosporales	Pleosporaceae	Pleospora	0	0	0	0	0	0	0	0	0	0	0	0	0	0	0	0	0	0	0	0	0	0	0	0	0	0	0	0	0	0	0	0	0	0	0	0	0	0	0	0	0	0	0
19180	Fungi	Ascomycota	unidentified	unidentified	unidentified	unidentified	0	0	0	0	0	0	0	0	13	0	0	0	0	0	0	0	0	0	0	0	0	0	0	0	0	0	0	0	0	9	1	0	0	0	0	0	0	0	0	0	0	0	0
20973	Fungi	Ascomycota	Sordariomycetes	Hypocreales	Hypocreales_Incertae sedis	Emericellopsis	0	0	0	0	0	8	0	0	0	0	0	0	0	0	0	0	0	0	0	0	0	0	0	0	0	0	0	0	0	0	0	0	0	0	0	0	0	0	0	0	0	0	0
25403	Fungi	Ascomycota	Dothideomycetes	Capnodiales	Cladosporiaceae	Cladosporium	2	3	3	2	5	4	3	0	0	1	0	6	0	0	0	2	5	8	0	0	0	0	7	0	6	2	5	6	1	1	0	0	0	0	0	0	0	0	13	0	0	0	0
18707	Fungi	Ascomycota	Sordariomycetes	Hypocreales	Sarocladiaceae	Parasarocladium	0	0	0	0	0	0	0	0	0	0	0	0	0	0	0	0	0	0	0	0	0	0	0	0	0	0	0	0	0	0	0	0	0	0	0	0	0	0	0	0	0	0	0
23452	Fungi	Ascomycota	Dothideomycetes	Pleosporales	Pleosporaceae	Alternaria	0	100	1	0	0	0	0	0	0	0	0	0	0	0	0	0	0	0	1	0	0	0	0	0	1	0	0	1	0	0	0	0	0	0	0	0	0	0	0	0	0	0	1
5218	Fungi	Basidiomycota	Microbotryomycetes	Sporidiobolales	Sporidiobolales_Incertae sedis	Rhodotorula	0	0	0	0	0	0	0	0	0	0	0	0	0	0	0	0	0	0	0	0	0	0	0	0	0	0	0	0	0	0	0	0	0	0	0	0	0	0	0	0	0	0	0
6524	Fungi	Basidiomycota	Agaricomycetes	Atheliales	Tylosporaceae	Amphinema	0	0	0	0	0	0	0	0	0	0	0	0	0	0	0	0	0	0	0	0	0	0	0	0	0	0	0	0	0	0	0	0	0	0	0	0	0	0	0	0	0	0	0
7583	Fungi	Basidiomycota	unidentified	unidentified	unidentified	unidentified	0	2	0	0	0	0	0	0	0	0	0	0	0	0	0	0	0	0	0	0	0	0	0	0	0	0	0	0	0	0	0	0	0	0	0	0	0	0	0	0	0	0	0
18630	Fungi	Ascomycota	Pezizomycotina_cls_Incertae_sedis	Pezizomycotina_ord_Incertae_sedis	Pezizomycotina_fam_Incertae_sedis	Ciliophora	0	0	0	0	0	0	0	2	0	0	0	0	0	0	0	0	0	0	0	0	0	0	0	0	0	0	0	0	0	0	0	0	0	0	106	0	0	0	0	0	0	0	0
8271	Fungi	Ascomycota	Pezizomycotina_cls_Incertae_sedis	Pezizomycotina_ord_Incertae_sedis	Pezizomycotina_fam_Incertae_sedis	Ciliophora	0	0	106	0	0	0	0	0	0	0	0	0	0	0	0	0	0	0	0	0	0	0	0	0	0	0	1	0	0	0	0	0	0	0	0	0	0	0	0	0	0	0	0
12253	Fungi	Ascomycota	Eurotiomycetes	Eurotiales	Aspergillaceae	Aspergillus	0	0	0	0	0	0	0	0	0	0	0	0	0	0	0	0	0	0	0	0	0	0	0	0	0	0	0	0	0	0	0	0	0	0	0	0	0	0	0	0	0	0	1
21732	Fungi	Ascomycota	Eurotiomycetes	Eurotiales	Trichocomaceae	Talaromyces	0	0	0	0	0	0	0	0	0	0	0	0	0	0	0	0	0	0	0	0	0	0	0	0	0	0	0	0	0	0	0	0	0	0	0	0	0	0	0	0	0	0	0
24938	Fungi	Ascomycota	Pezizomycotina_cls_Incertae_sedis	Pezizomycotina_ord_Incertae_sedis	Pezizomycotina_fam_Incertae_sedis	Ciliophora	0	0	0	0	0	0	0	0	0	0	0	0	0	0	0	0	0	0	0	0	0	0	0	0	0	0	0	0	0	0	0	0	0	0	0	0	0	0	0	0	0	0	0
25950	Fungi	Ascomycota	Dothideomycetes	Capnodiales	Cladosporiaceae	Cladosporium	0	1	2	0	0	0	0	0	0	20	0	0	0	0	0	17	0	0	0	0	0	0	2	0	11	0	29	0	15	0	0	0	0	0	0	0	0	0	0	0	0	0	0
4147	Fungi	Basidiomycota	unidentified	unidentified	unidentified	unidentified	0	0	0	0	0	0	0	0	0	0	0	0	0	0	0	0	0	0	0	0	0	0	0	0	0	0	0	0	0	0	0	0	0	0	0	0	0	0	0	0	0	0	0
22096	Fungi	Ascomycota	Eurotiomycetes	unidentified	unidentified	unidentified	0	1	0	0	0	0	0	0	0	0	0	0	0	0	0	0	0	0	0	0	0	0	0	0	0	0	0	0	0	0	0	0	0	0	0	0	0	0	0	0	0	0	3
25369	Fungi	Ascomycota	Sordariomycetes	Hypocreales	Nectriaceae	Fusarium	0	9	14	0	0	0	0	0	0	0	0	0	36	0	0	0	0	0	0	0	0	0	0	0	0	0	0	0	0	0	0	0	0	0	0	0	0	0	0	0	0	0	0
12418	Fungi	Basidiomycota	unidentified	unidentified	unidentified	unidentified	0	0	0	0	0	5	0	0	0	0	0	0	0	0	0	0	0	0	0	0	0	0	0	0	0	0	0	0	0	0	0	0	0	0	0	0	0	0	0	0	0	0	0
13594	Fungi	Ascomycota	Eurotiomycetes	Eurotiales	Trichocomaceae	Aspergillus	0	0	0	0	0	0	0	0	0	0	0	1	0	0	0	0	0	0	0	0	0	0	0	0	0	0	0	0	0	4	0	0	0	0	0	0	0	0	0	0	0	0	0
174	Fungi	Ascomycota	unidentified	unidentified	unidentified	unidentified	0	0	0	0	0	0	0	17	13	0	0	0	0	0	1	0	0	0	0	1	0	0	0	0	0	0	0	0	0	0	0	0	0	0	0	0	0	0	0	0	0	0	0
7164	Fungi	Basidiomycota	Agaricomycetes	Atheliales	Tylosporaceae	Amphinema	0	0	0	0	0	0	1	16	1	0	0	0	0	0	0	0	0	0	0	0	0	0	0	0	0	0	0	0	0	4	0	0	0	0	0	0	0	0	0	0	0	0	0
11596	Fungi	Mucoromycota	Mucoromycotina_Incertae sedis	Mucorales	Syncephalastraceae	Syncephalastrum	0	0	0	0	0	0	0	0	0	0	0	0	0	0	0	0	0	0	0	0	0	0	0	0	0	0	0	0	0	0	0	0	0	0	0	0	0	0	0	0	0	0	0
17180	Fungi	Ascomycota	Eurotiomycetes	Eurotiales	Aspergillaceae	Aspergillus	1	1	3	1	1	5	2	0	0	0	2	0	0	0	0	0	0	0	0	0	0	0	3	2	2	0	0	3	3	6	0	0	0	0	0	0	0	0	0	0	0	0	0
12058	Fungi	Basidiomycota	Microbotryomycetes	Sporidiobolales	Sporidiobolales_Incertae sedis	Rhodotorula	0	0	0	0	0	0	0	0	0	0	0	0	0	0	0	0	0	0	0	0	0	0	0	0	0	0	0	0	0	0	0	0	0	0	0	0	0	0	0	0	0	0	0
25571	Fungi	Ascomycota	Dothideomycetes	Capnodiales	Cladosporiaceae	Cladosporium	0	0	0	0	0	0	0	0	0	0	0	0	0	0	0	0	0	0	0	0	0	0	0	0	0	0	0	0	0	0	0	0	0	0	0	0	99	0	0	0	0	0	0
19985	Fungi	Basidiomycota	Agaricomycetes	unidentified	unidentified	unidentified	0	1	0	0	0	0	2	0	0	0	0	0	6	0	0	0	0	0	0	0	0	0	0	0	29	0	0	0	3	0	0	0	0	0	0	0	0	0	0	0	0	0	0
7618	Fungi	Basidiomycota	unidentified	unidentified	unidentified	unidentified	0	0	84	0	0	0	0	9	0	0	0	0	0	0	0	0	0	0	0	0	0	0	0	0	0	0	0	0	0	0	0	0	0	0	0	0	0	0	0	0	0	0	0
12956	Fungi	Ascomycota	Saccharomycetes	Saccharomycetales	Debaryomycetaceae	Yamadazyma	0	5	4	8	17	6	0	0	0	0	4	0	0	0	0	0	0	0	0	0	0	0	0	0	3	15	0	0	8	2	0	0	0	0	0	0	0	0	0	0	0	0	0
14404	Fungi	Basidiomycota	unidentified	unidentified	unidentified	unidentified	0	0	0	0	0	0	0	0	0	0	0	0	0	0	0	0	0	0	0	0	0	0	0	0	0	0	0	0	0	0	0	0	0	0	0	0	0	0	0	0	0	0	0
17974	Fungi	Basidiomycota	Agaricomycetes	unidentified	unidentified	unidentified	0	0	1	0	0	0	0	0	0	0	0	0	0	0	0	0	0	0	0	0	0	0	0	0	0	0	0	0	0	0	0	0	0	0	0	0	0	0	0	0	0	0	0
146	Fungi	Basidiomycota	unidentified	unidentified	unidentified	unidentified	0	0	0	0	0	0	0	0	0	0	0	0	0	0	0	0	0	0	0	0	0	0	0	0	0	0	0	0	0	0	0	0	0	0	0	0	0	0	0	0	0	0	0
3751	Fungi	Chytridiomycota	Spizellomycetes	Spizellomycetales	Powellomycetaceae	Powellomyces	0	0	0	0	0	0	0	0	0	0	0	0	0	0	0	0	0	0	0	98	0	0	0	0	0	0	0	0	0	0	0	0	0	0	0	0	0	0	0	0	0	0	0
9090	Fungi	Chytridiomycota	unidentified	unidentified	unidentified	unidentified	0	0	0	0	0	0	0	0	0	0	0	0	0	0	0	0	0	0	0	0	0	0	0	0	0	0	0	0	0	0	0	0	0	0	0	0	0	0	0	0	0	0	0
10050	Fungi	Ascomycota	unidentified	unidentified	unidentified	unidentified	0	0	0	0	0	0	0	0	0	0	0	0	0	0	0	0	0	0	0	0	0	0	0	0	0	0	0	0	0	0	0	0	0	0	0	0	0	0	0	0	0	0	0
12554	Fungi	Basidiomycota	Agaricomycetes	Atheliales	Tylosporaceae	Amphinema	0	0	0	0	0	24	0	0	0	0	0	0	0	0	0	0	0	0	0	0	0	0	0	0	0	0	0	0	0	0	0	0	0	0	0	0	0	0	0	0	0	0	0
5285	Fungi	Basidiomycota	Microbotryomycetes	Sporidiobolales	Sporidiobolales_Incertae sedis	Rhodotorula	0	0	0	0	0	0	0	0	0	0	0	0	0	0	0	0	0	0	0	0	0	0	0	0	0	0	0	0	0	0	0	0	0	0	0	0	0	0	0	0	0	0	0
12976	Fungi	Basidiomycota	unidentified	unidentified	unidentified	unidentified	0	0	0	0	0	0	0	0	7	0	0	0	0	0	0	0	0	0	0	0	0	0	0	0	0	0	0	0	0	0	0	0	0	0	0	0	0	0	0	0	0	0	0
20971	Fungi	Ascomycota	Sordariomycetes	Hypocreales	Nectriaceae	Haematonectria	0	0	0	0	0	0	0	0	0	0	0	0	0	0	0	0	0	0	0	0	0	0	0	0	0	0	0	0	0	0	0	0	0	0	0	0	0	0	0	0	0	0	0
23988	Fungi	Ascomycota	Dothideomycetes	Pleosporales	Phaeosphaeriaceae	Neosetophoma	0	0	0	0	0	0	0	0	0	0	0	0	0	0	0	0	0	0	0	0	0	0	0	0	0	0	0	0	0	0	0	0	0	0	0	0	0	0	0	0	0	0	0
177	Fungi	Basidiomycota	unidentified	unidentified	unidentified	unidentified	0	0	0	0	0	0	0	0	2	0	0	0	0	0	0	0	0	0	0	0	0	0	0	0	0	0	0	0	0	0	0	0	0	0	0	0	0	0	0	0	0	0	0
4657	Fungi	Basidiomycota	unidentified	unidentified	unidentified	unidentified	0	0	0	0	0	7	0	0	0	0	0	0	0	0	0	0	21	0	0	0	0	0	0	0	1	0	0	0	5	0	0	0	0	0	0	0	0	0	0	0	0	0	0
7975	Fungi	Ascomycota	unidentified	unidentified	unidentified	unidentified	0	0	0	0	0	0	0	0	0	0	0	0	0	0	0	0	0	0	0	1	0	0	0	0	0	0	0	0	0	0	0	0	0	0	0	0	0	0	0	0	0	0	0
12232	Fungi	Basidiomycota	unidentified	unidentified	unidentified	unidentified	1	3	2	4	2	0	1	0	0	2	2	0	23	0	0	3	1	0	0	0	0	0	9	0	4	1	2	1	1	2	0	0	0	0	0	0	0	0	0	0	0	0	0
12587	Fungi	Basidiomycota	unidentified	unidentified	unidentified	unidentified	1	2	1	3	1	1	2	0	0	0	2	0	23	0	0	5	0	0	0	0	0	0	6	0	3	0	0	2	3	6	0	1	0	0	0	0	0	0	0	0	0	0	0
23575	Fungi	Ascomycota	Dothideomycetes	Pleosporales	Didymellaceae	unidentified	4	8	8	3	5	7	6	0	0	0	0	0	0	0	0	0	1	0	0	0	0	0	0	0	10	0	6	0	3	13	0	0	0	0	0	0	0	0	0	0	0	0	0
25565	Fungi	Ascomycota	Dothideomycetes	Capnodiales	Cladosporiaceae	Cladosporium	1	5	2	2	5	4	8	0	0	1	2	0	0	0	0	0	5	0	0	0	0	0	7	0	7	3	3	9	1	4	0	0	0	0	0	0	0	0	0	0	0	0	0
18943	Fungi	Basidiomycota	unidentified	unidentified	unidentified	unidentified	0	0	0	0	0	0	0	3	7	0	0	0	0	0	0	0	0	0	0	0	0	0	0	0	0	0	0	0	0	0	0	0	0	5	0	0	0	0	0	0	0	0	0
24832	Fungi	Ascomycota	Dothideomycetes	Pleosporales	Didymosphaeriaceae	Didymosphaeria	0	0	0	0	0	0	0	0	30	0	0	0	0	3	2	0	0	0	0	14	0	0	0	0	0	0	0	0	0	0	5	0	0	0	0	0	38	0	0	0	0	0	0
6043	Fungi	Basidiomycota	unidentified	unidentified	unidentified	unidentified	0	0	0	0	0	0	0	0	0	0	0	0	0	0	0	0	0	0	0	0	0	0	0	0	0	0	0	0	0	0	0	0	0	0	0	0	0	0	0	0	0	0	0
6728	Fungi	Ascomycota	unidentified	unidentified	unidentified	unidentified	0	0	0	0	0	0	0	1	1	0	0	0	0	0	0	0	0	0	0	0	0	0	0	0	0	0	0	0	0	0	0	0	0	0	0	0	0	0	0	0	0	0	0
7209	Fungi	Basidiomycota	Agaricomycetes	Atheliales	Tylosporaceae	Amphinema	0	0	0	0	0	0	0	0	0	0	0	0	0	0	0	0	0	0	0	0	0	0	0	0	0	0	0	0	0	0	0	0	0	0	0	0	0	0	0	0	0	0	0
8964	Fungi	Basidiomycota	Microbotryomycetes	Sporidiobolales	Sporidiobolaceae	Rhodotorula	0	0	0	0	0	0	0	0	0	0	0	0	0	0	0	0	0	0	0	0	0	0	0	0	0	0	0	0	0	0	0	0	0	0	0	0	0	0	0	0	0	0	0
24366	Fungi	Ascomycota	Dothideomycetes	Pleosporales	Leptosphaeriaceae	Sphaerellopsis	0	0	0	0	0	0	0	0	0	0	0	0	0	0	0	0	0	0	0	0	0	0	0	0	0	0	0	0	0	0	0	0	0	0	0	0	0	0	0	0	0	0	0
7650	Fungi	unidentified	unidentified	unidentified	unidentified	unidentified	0	0	0	0	0	0	0	0	0	0	0	0	0	0	0	0	0	0	0	0	0	0	0	0	0	0	0	0	0	0	0	0	0	0	0	0	0	0	0	89	0	0	0
18701	Fungi	Ascomycota	Eurotiomycetes	Eurotiales	Aspergillaceae	unidentified	0	0	0	0	0	0	0	0	0	0	0	0	0	0	0	0	0	0	0	0	0	0	0	0	0	0	0	0	0	0	0	0	0	0	0	0	0	0	0	0	0	0	52
21058	Fungi	Ascomycota	Sordariomycetes	Sordariomycetidae_Incertae sedis	Plectosphaerellaceae	Gibellulopsis	0	0	0	0	0	0	0	0	1	0	0	0	0	0	0	0	0	0	0	1	0	0	0	0	0	0	0	0	0	0	0	0	0	0	0	0	0	0	0	0	0	0	0
5531	Fungi	Basidiomycota	Microbotryomycetes	Sporidiobolales	Sporidiobolales_Incertae sedis	Rhodotorula	0	0	0	0	0	0	0	0	0	0	0	0	0	0	0	0	0	0	0	0	0	0	0	0	0	0	0	0	0	0	0	0	0	0	0	0	0	0	0	0	0	0	0
22118	Fungi	Ascomycota	Eurotiomycetes	Eurotiales	Aspergillaceae	Penicillium	0	0	0	0	0	0	0	0	0	0	0	0	0	0	0	0	0	0	0	0	0	0	0	0	0	0	0	0	0	0	0	0	76	0	0	0	0	0	0	0	0	0	0
753	Fungi	Ascomycota	unidentified	unidentified	unidentified	unidentified	0	0	0	0	0	0	0	0	0	0	0	0	0	0	0	0	0	0	0	0	0	0	0	0	0	0	0	0	0	0	0	0	0	0	0	0	0	0	0	0	0	0	0
21050	Fungi	Ascomycota	Eurotiomycetes	Eurotiales	Aspergillaceae	Aspergillus	0	4	1	1	1	5	3	0	0	1	0	0	0	0	0	1	6	0	0	0	0	0	0	1	1	0	0	6	7	3	0	0	0	0	0	0	0	0	0	0	0	0	0
26409	Fungi	Ascomycota	Dothideomycetes	Capnodiales	Cladosporiaceae	Cladosporium	0	0	0	0	0	0	0	0	0	0	0	0	0	0	0	0	0	0	0	0	0	0	0	0	0	0	0	0	0	0	0	0	0	0	0	0	86	0	0	0	0	0	0
16305	Fungi	Ascomycota	Pezizomycotina_cls_Incertae_sedis	Pezizomycotina_ord_Incertae_sedis	Pezizomycotina_fam_Incertae_sedis	Ciliophora	0	0	0	0	0	0	0	14	7	0	0	0	0	1	0	0	0	0	0	1	0	0	0	0	0	0	0	0	0	0	5	0	0	0	33	0	0	0	0	0	0	0	0
19697	Fungi	Ascomycota	Eurotiomycetes	Eurotiales	Aspergillaceae	Aspergillus	0	0	0	0	0	0	0	0	0	0	0	0	0	0	0	0	0	0	0	0	0	0	0	0	0	0	0	0	0	0	0	0	0	0	0	0	0	0	0	0	0	0	66
22881	Fungi	Ascomycota	Dothideomycetes	Pleosporales	Pleosporaceae	Alternaria	3	4	7	3	7	3	6	2	1	0	0	0	0	0	0	0	1	0	0	0	0	0	0	0	4	0	7	0	3	9	0	0	0	0	0	0	0	0	0	0	0	0	0
26823	Fungi	Ascomycota	Dothideomycetes	Capnodiales	Mycosphaerellaceae	Passalora	0	0	0	0	0	0	0	0	0	0	0	0	0	0	0	0	0	0	0	0	0	0	0	0	0	0	0	0	0	0	0	0	0	0	0	0	0	0	0	0	0	0	0
7468	Fungi	Basidiomycota	Agaricomycetes	Atheliales	Tylosporaceae	Amphinema	0	0	0	0	0	0	0	0	85	0	0	0	0	0	0	0	0	0	0	0	0	0	0	0	0	0	0	0	0	0	0	0	0	0	0	0	0	0	0	0	0	0	0
13897	Fungi	Basidiomycota	unidentified	unidentified	unidentified	unidentified	0	0	0	0	0	0	0	0	0	0	0	0	0	0	0	0	0	0	0	0	0	0	0	0	0	0	0	0	0	0	0	0	0	0	0	0	0	0	0	0	0	0	0
18698	Fungi	Ascomycota	Eurotiomycetes	Eurotiales	Aspergillaceae	Penicillium	1	7	1	11	5	12	1	0	0	0	0	0	0	0	0	11	7	0	0	0	0	0	0	0	4	0	2	8	1	3	0	0	0	0	0	0	0	0	0	0	0	0	0
25488	Fungi	Ascomycota	Dothideomycetes	Capnodiales	Cladosporiaceae	Cladosporium	0	0	0	0	1	1	70	0	0	0	0	0	0	0	0	0	0	0	0	0	0	0	1	0	2	0	1	1	0	0	0	0	0	0	0	0	0	0	1	0	0	0	0
7012	Fungi	unidentified	unidentified	unidentified	unidentified	unidentified	0	1	0	0	1	4	2	0	0	0	0	0	0	0	0	36	0	0	0	0	0	0	0	0	5	0	0	0	0	0	0	0	0	0	0	0	0	0	0	0	0	0	0
12759	Fungi	Basidiomycota	unidentified	unidentified	unidentified	unidentified	0	0	0	0	0	0	0	0	0	0	0	0	0	0	0	0	0	0	0	0	0	0	0	0	0	0	0	0	0	0	0	0	0	0	0	0	0	0	0	0	0	0	0
22603	Fungi	Ascomycota	Eurotiomycetes	Eurotiales	Aspergillaceae	Penicillium	0	0	0	0	0	0	0	0	0	0	0	0	0	0	0	0	18	0	0	0	0	0	31	0	0	22	0	0	11	2	0	0	0	0	0	0	0	0	0	0	0	0	0
22293	Fungi	Ascomycota	Sordariomycetes	Sordariales	Chaetomiaceae	Botryotrichum	0	0	0	0	0	0	0	0	0	0	0	0	0	0	0	0	0	0	0	0	0	0	0	0	0	0	0	0	0	0	0	0	0	0	0	0	0	0	0	0	0	0	0
230	Fungi	Ascomycota	unidentified	unidentified	unidentified	unidentified	0	0	0	0	0	0	0	1	2	0	0	0	0	0	0	0	0	0	0	1	0	0	0	0	0	0	0	0	0	0	0	0	0	0	0	0	0	0	0	0	0	0	0
6461	Fungi	Basidiomycota	unidentified	unidentified	unidentified	unidentified	0	0	0	0	0	0	0	0	0	0	0	0	0	0	0	0	0	0	0	0	0	0	0	0	0	0	0	0	0	0	0	0	0	0	0	0	0	0	0	0	0	0	0
8378	Fungi	Basidiomycota	Agaricomycetes	Atheliales	Tylosporaceae	Amphinema	0	0	0	0	0	0	0	0	0	0	0	0	0	0	0	0	0	0	0	0	0	0	0	0	0	0	0	0	0	0	0	0	0	49	0	0	0	0	0	0	0	0	0
15306	Fungi	Ascomycota	Eurotiomycetes	Eurotiales	Aspergillaceae	Aspergillus	1	6	3	2	0	2	11	0	0	6	0	0	0	0	0	0	2	0	0	0	0	0	1	0	4	0	0	5	3	3	0	0	0	0	0	0	0	0	0	0	0	0	1
15639	Fungi	Ascomycota	Sordariomycetes	Microascales	Microascaceae	Microascus	0	0	0	0	0	0	0	0	0	0	0	0	0	0	0	0	0	0	0	0	0	0	0	0	0	0	0	0	0	0	0	0	0	0	0	0	0	0	0	0	0	0	0
23111	Fungi	Ascomycota	Sordariomycetes	Hypocreales	Cordycipitaceae	Engyodontium	0	0	0	0	0	0	0	0	0	0	0	0	0	0	0	0	0	0	0	0	0	0	0	0	0	0	0	0	0	0	0	0	0	0	0	0	0	0	0	0	0	0	0
25405	Fungi	Ascomycota	Dothideomycetes	Capnodiales	Cladosporiaceae	Cladosporium	0	0	0	0	0	0	0	0	0	0	0	0	0	0	0	0	0	0	0	0	0	0	0	0	82	0	0	0	0	0	0	0	0	0	0	0	0	0	0	0	0	0	0
26354	Fungi	Ascomycota	Dothideomycetes	Capnodiales	Cladosporiaceae	Cladosporium	0	0	0	0	0	0	0	0	2	0	0	0	0	0	0	0	0	0	0	0	0	0	0	0	0	0	0	0	0	0	0	0	0	0	0	0	76	0	0	0	0	0	0
88	Fungi	Basidiomycota	unidentified	unidentified	unidentified	unidentified	0	0	0	0	0	0	0	0	0	0	0	0	0	0	0	0	0	0	73	0	0	0	0	0	0	0	0	0	0	0	0	0	0	0	0	0	0	0	0	0	0	0	0
9020	Fungi	Ascomycota	unidentified	unidentified	unidentified	unidentified	0	0	0	0	0	0	0	0	0	0	0	0	0	0	0	0	0	0	0	0	0	0	0	0	0	0	0	0	0	0	0	0	0	0	81	0	0	0	0	0	0	0	0
9580	Fungi	Ascomycota	unidentified	unidentified	unidentified	unidentified	0	0	0	0	0	0	0	0	0	0	0	0	0	0	0	0	0	0	0	0	0	0	0	0	0	0	0	0	0	0	0	0	0	0	0	0	0	0	0	0	0	0	0
26437	Fungi	Ascomycota	Dothideomycetes	Capnodiales	Cladosporiaceae	Cladosporium	0	0	0	0	0	0	0	0	0	0	0	0	0	0	0	0	0	0	0	0	0	0	0	0	0	0	0	0	0	0	0	0	0	0	0	0	80	0	0	0	0	0	0
6415	Fungi	Ascomycota	unidentified	unidentified	unidentified	unidentified	0	0	0	0	0	0	0	0	0	0	0	0	0	0	0	0	0	0	0	0	0	0	0	0	0	0	0	0	0	0	0	0	0	0	0	0	0	0	0	79	0	0	0
7347	Fungi	Basidiomycota	unidentified	unidentified	unidentified	unidentified	0	0	0	0	0	0	0	0	0	0	0	0	0	0	0	0	0	0	0	0	0	0	0	0	0	0	0	0	0	0	0	0	0	0	0	0	0	0	0	0	0	0	0
16723	Fungi	Ascomycota	Pezizomycotina_cls_Incertae_sedis	Pezizomycotina_ord_Incertae_sedis	Pezizomycotina_fam_Incertae_sedis	Ciliophora	0	0	0	0	0	0	0	0	0	0	0	0	0	0	39	0	0	0	0	1	0	0	0	0	0	0	0	0	0	0	0	26	0	0	0	0	0	0	0	0	0	0	0
17338	Fungi	Ascomycota	Pezizomycotina_cls_Incertae_sedis	Pezizomycotina_ord_Incertae_sedis	Pezizomycotina_fam_Incertae_sedis	Ciliophora	0	0	0	0	0	0	0	0	0	0	0	0	0	0	0	0	0	0	0	0	0	0	0	0	0	0	0	0	0	0	0	1	0	0	0	0	0	0	0	0	0	0	0
20342	Fungi	Ascomycota	Eurotiomycetes	Eurotiales	Aspergillaceae	Aspergillus	3	8	4	6	0	2	2	0	0	0	3	0	0	0	0	0	7	0	0	0	0	0	10	0	1	3	0	10	12	1	0	0	0	0	0	0	0	0	0	0	0	0	0
7940	Fungi	Ascomycota	Pezizomycotina_cls_Incertae_sedis	Pezizomycotina_ord_Incertae_sedis	Pezizomycotina_fam_Incertae_sedis	Ciliophora	0	0	0	0	0	1	1	4	4	0	0	0	0	1	0	0	0	0	0	0	0	0	0	0	0	0	0	0	0	0	4	0	0	0	0	0	0	0	0	0	0	0	0
17140	Fungi	Ascomycota	Eurotiomycetes	Eurotiales	Trichocomaceae	Penicillium	0	0	0	0	0	0	0	0	0	0	0	0	0	0	0	0	0	0	0	0	0	0	0	0	0	0	0	0	0	0	0	0	0	0	0	0	0	0	0	0	0	0	51
20295	Fungi	Ascomycota	Eurotiomycetes	Eurotiales	Aspergillaceae	Aspergillus	0	0	0	0	0	0	0	0	0	0	0	0	0	0	0	0	0	0	0	0	0	0	0	0	0	0	0	0	0	0	0	0	0	0	0	0	0	0	0	0	0	0	0
21482	Fungi	Ascomycota	Sordariomycetes	Hypocreales	Hypocreales_Incertae sedis	Sarocladium	0	0	0	0	0	0	0	0	0	0	0	0	0	0	0	0	0	0	0	0	0	0	0	0	0	0	0	0	1	0	0	0	0	0	0	0	0	49	0	3	8	0	0
25227	Fungi	Ascomycota	Dothideomycetes	Capnodiales	Cladosporiaceae	Cladosporium	0	70	0	0	0	1	0	0	0	0	0	0	0	0	0	0	0	0	0	0	0	0	0	0	0	0	0	1	0	0	0	0	0	0	0	0	0	0	0	0	0	0	0
5588	Fungi	Ascomycota	unidentified	unidentified	unidentified	unidentified	0	0	0	0	0	0	0	0	0	0	0	0	0	0	0	0	0	0	0	0	0	0	0	0	0	0	0	0	0	0	0	0	0	0	0	0	0	0	0	0	0	0	0
8007	Fungi	Ascomycota	unidentified	unidentified	unidentified	unidentified	0	0	0	0	0	0	0	0	0	0	0	0	0	0	0	0	0	0	0	0	0	0	0	0	0	0	0	0	0	0	0	0	0	0	0	0	0	0	0	0	0	0	0
21081	Fungi	Ascomycota	Eurotiomycetes	Eurotiales	Aspergillaceae	Aspergillus	0	0	0	0	0	0	0	0	3	0	0	0	0	0	0	0	0	0	0	0	0	0	0	0	0	0	0	0	0	0	0	0	0	0	0	0	0	0	0	0	0	0	0
25396	Fungi	Ascomycota	Dothideomycetes	Capnodiales	Cladosporiaceae	Cladosporium	1	3	2	0	0	1	2	0	0	1	0	0	0	0	0	0	1	5	0	0	0	0	4	0	3	3	3	3	0	1	0	0	0	0	0	0	0	0	10	0	0	0	0
1136	Fungi	Basidiomycota	unidentified	unidentified	unidentified	unidentified	0	0	0	0	0	0	0	0	0	0	0	0	0	0	0	0	0	0	0	2	0	0	0	0	0	0	0	0	0	0	0	0	0	0	0	0	0	0	0	0	0	0	0
1373	Fungi	Basidiomycota	Exobasidiomycetes	Robbauerales	Robbaueraceae	Robbauera	0	0	0	0	0	1	0	0	0	0	0	1	0	0	0	0	0	0	0	0	15	0	0	0	0	0	0	0	0	0	0	0	0	0	0	0	0	0	0	0	0	0	0
6028	Fungi	Basidiomycota	unidentified	unidentified	unidentified	unidentified	55	0	0	0	0	0	0	0	0	0	0	0	0	0	0	0	0	0	0	0	0	0	0	0	0	0	0	0	0	0	0	0	0	0	0	0	0	0	0	0	0	0	0
12754	Fungi	Ascomycota	Eurotiomycetes	Eurotiales	Aspergillaceae	Aspergillus	1	1	1	7	0	3	1	0	1	0	2	4	0	0	0	0	5	0	0	1	0	0	0	0	5	2	0	8	3	4	1	0	1	0	0	0	0	0	0	0	0	0	4
25171	Fungi	Ascomycota	Dothideomycetes	Dothideales	Dothideales_fam_Incertae_sedis	Hortaea	0	0	0	0	0	8	0	0	0	0	0	0	0	1	0	0	0	0	0	0	0	0	0	0	0	0	0	0	0	2	0	0	0	0	0	0	0	0	0	0	0	0	0
12858	Fungi	Ascomycota	Saccharomycetes	Saccharomycetales	Debaryomycetaceae	Yamadazyma	0	6	10	6	1	18	8	0	0	0	0	0	0	0	0	0	0	0	0	0	0	0	0	0	6	0	0	0	6	3	0	0	0	0	0	0	0	0	0	0	0	0	0
20604	Fungi	Ascomycota	Eurotiomycetes	Eurotiales	Aspergillaceae	Aspergillus	0	1	2	0	0	1	0	0	0	0	0	0	0	0	0	0	0	0	0	0	0	0	4	1	0	0	0	1	0	2	0	0	0	0	0	0	0	0	0	0	34	0	0
5755	Fungi	Basidiomycota	unidentified	unidentified	unidentified	unidentified	0	0	0	0	0	0	0	0	0	0	0	0	0	0	0	0	0	0	0	46	0	0	0	0	0	0	0	0	0	0	0	0	0	0	0	0	0	0	0	0	0	0	0
16226	Fungi	Ascomycota	Pezizomycotina_cls_Incertae_sedis	Pezizomycotina_ord_Incertae_sedis	Pezizomycotina_fam_Incertae_sedis	Ciliophora	0	0	0	0	0	0	0	0	0	0	0	0	0	0	2	0	0	0	0	0	0	0	0	0	0	0	0	0	0	0	0	10	0	0	0	0	0	0	0	0	0	0	0
24096	Fungi	Ascomycota	Sordariomycetes	Hypocreales	Nectriaceae	Fusarium	0	0	0	0	0	0	0	0	0	0	0	0	0	0	0	0	0	0	0	1	0	0	0	0	0	0	0	0	0	0	0	0	0	0	0	0	0	0	0	0	0	0	0
24298	Fungi	Ascomycota	Sordariomycetes	Sordariales	Chaetomiaceae	Chaetomium	0	0	0	0	0	0	0	0	0	0	0	0	0	0	0	0	0	0	0	0	0	0	0	0	0	0	0	0	0	0	0	0	0	0	0	0	0	0	0	0	0	0	0
26411	Fungi	Ascomycota	Dothideomycetes	Capnodiales	Cladosporiaceae	Cladosporium	0	0	0	0	0	0	0	0	0	0	0	0	0	0	0	0	0	0	0	0	0	0	0	0	0	0	0	0	0	0	0	0	0	0	0	0	73	0	0	0	0	0	0
175	Fungi	Ascomycota	unidentified	unidentified	unidentified	unidentified	0	0	0	0	0	0	0	2	4	0	0	0	0	0	0	0	0	0	0	0	0	0	0	0	0	0	0	0	0	0	0	0	0	0	0	0	0	0	0	0	0	0	0
1034	Fungi	unidentified	unidentified	unidentified	unidentified	unidentified	0	0	0	0	0	0	0	0	0	0	0	0	0	0	0	0	0	0	0	0	0	0	0	0	74	0	0	0	0	0	0	0	0	0	0	0	0	0	0	0	0	0	0
6479	Fungi	Basidiomycota	unidentified	unidentified	unidentified	unidentified	0	0	0	0	0	0	0	0	0	0	0	0	0	0	0	0	0	0	0	0	0	0	0	0	0	0	0	0	0	0	0	0	0	0	0	0	0	0	0	0	0	0	0
6761	Fungi	Ascomycota	unidentified	unidentified	unidentified	unidentified	0	0	0	0	0	0	0	0	0	0	0	0	0	0	0	0	0	0	0	0	0	0	0	0	0	0	0	0	0	0	0	0	0	0	0	0	0	0	0	0	0	0	0
17391	Fungi	Ascomycota	Pezizomycotina_cls_Incertae_sedis	Pezizomycotina_ord_Incertae_sedis	Pezizomycotina_fam_Incertae_sedis	Ciliophora	0	0	0	0	0	0	0	0	0	0	0	0	0	0	8	0	0	0	0	3	0	0	0	0	0	0	0	0	0	0	0	13	0	0	0	0	0	0	0	0	0	0	0
26927	Fungi	Basidiomycota	unidentified	unidentified	unidentified	unidentified	0	0	0	0	0	0	0	0	0	0	0	0	0	0	0	0	0	0	0	17	0	0	0	0	0	0	0	0	0	0	0	0	0	0	0	0	0	0	0	0	0	0	0
224	Fungi	Ascomycota	unidentified	unidentified	unidentified	unidentified	0	0	0	0	0	0	0	0	0	0	0	0	0	0	0	0	0	0	0	0	0	0	0	0	0	0	0	0	0	0	0	0	0	0	0	0	0	0	0	0	0	0	0
7772	Fungi	Basidiomycota	Agaricomycetes	Atheliales	Tylosporaceae	Amphinema	0	69	0	0	0	0	0	0	0	0	0	0	0	0	0	0	0	0	0	0	0	0	0	0	0	0	0	0	0	4	0	0	0	0	0	0	0	0	0	0	0	0	0
10370	Fungi	Basidiomycota	Agaricomycetes	unidentified	unidentified	unidentified	0	0	0	0	0	0	0	0	0	0	0	0	0	0	0	0	0	0	0	0	0	0	0	0	0	0	0	0	0	0	0	0	0	0	0	0	0	0	0	0	0	0	0
19021	Fungi	Basidiomycota	unidentified	unidentified	unidentified	unidentified	0	0	0	9	3	1	2	0	0	0	0	0	0	0	0	0	0	0	0	0	0	0	0	0	0	0	0	0	4	0	0	0	0	0	0	0	0	0	0	0	0	0	0
26511	Fungi	Ascomycota	Dothideomycetes	Capnodiales	Cladosporiaceae	Cladosporium	0	0	0	0	0	0	0	0	0	0	0	0	0	0	0	0	0	0	0	0	0	0	0	0	0	0	0	0	0	0	0	0	0	0	0	0	72	0	0	0	0	0	0
5646	Fungi	Basidiomycota	Microbotryomycetes	Sporidiobolales	Sporidiobolales_Incertae sedis	Rhodotorula	0	0	0	0	0	0	0	0	0	0	0	0	0	0	0	0	0	0	0	0	0	0	0	0	0	0	0	0	0	0	0	0	0	0	0	0	0	0	0	0	0	0	0
6008	Fungi	Basidiomycota	Cystobasidiomycetes	Erythrobasidiales	Erythrobasidiales_fam_Incertae_sedis	Sakaguchia	0	0	0	0	0	0	0	0	0	0	0	0	0	0	0	0	0	0	0	0	0	0	0	0	0	0	0	0	0	0	0	0	0	0	0	0	0	0	0	0	0	0	0
25821	Fungi	Ascomycota	Dothideomycetes	Capnodiales	Cladosporiaceae	Cladosporium	2	1	8	1	5	2	6	0	0	0	0	0	0	0	0	2	3	0	0	0	0	0	5	0	8	2	10	5	1	1	0	0	0	0	0	0	0	0	0	0	0	0	0
7397	Fungi	Basidiomycota	Agaricomycetes	Atheliales	Tylosporaceae	Amphinema	0	0	0	0	0	0	0	0	0	0	0	0	0	0	1	0	0	0	0	4	0	0	0	0	0	0	0	0	0	0	0	5	0	0	0	0	0	0	0	0	0	0	0
23535	Fungi	Ascomycota	Eurotiomycetes	Eurotiales	Aspergillaceae	Penicillium	0	0	0	0	0	0	0	0	0	0	0	0	0	0	0	0	0	0	0	0	0	0	0	0	0	0	0	0	0	0	0	0	0	0	0	0	0	0	0	0	0	0	0
9160	Fungi	Ascomycota	unidentified	unidentified	unidentified	unidentified	0	0	0	0	0	0	0	0	0	0	0	0	0	0	0	0	0	0	0	0	0	0	0	0	0	0	0	0	0	0	0	0	0	0	0	0	0	30	0	0	0	0	0
13012	Fungi	Ascomycota	Pezizomycotina_cls_Incertae_sedis	Pezizomycotina_ord_Incertae_sedis	Pezizomycotina_fam_Incertae_sedis	Ciliophora	0	0	0	0	0	0	0	0	0	0	0	0	0	0	10	0	0	0	0	1	0	0	0	0	0	0	0	0	0	0	0	18	0	0	0	0	0	0	0	0	0	0	0
26371	Fungi	Ascomycota	Leotiomycetes	Helotiales	Helotiales_fam_Incertae_sedis	Cadophora	3	1	4	1	2	3	2	1	0	0	4	0	18	0	0	5	0	0	0	0	0	0	0	0	1	1	0	0	1	0	0	0	0	0	0	0	0	0	1	0	0	0	0
26727	Fungi	Ascomycota	Dothideomycetes	Capnodiales	Mycosphaerellaceae	Sphaerulina	0	6	0	0	0	0	0	0	0	0	11	0	0	0	0	0	0	0	0	0	0	0	0	0	0	0	0	0	5	0	0	0	0	0	0	0	0	0	0	0	0	0	0
7364	Fungi	Basidiomycota	Agaricomycetes	Atheliales	Tylosporaceae	Amphinema	0	0	0	0	0	0	0	2	0	0	0	0	0	0	0	0	0	0	0	0	0	0	0	0	0	0	0	0	0	0	0	0	0	0	0	0	0	0	0	0	0	0	0
7720	Fungi	Basidiomycota	Agaricomycetes	Atheliales	Tylosporaceae	Amphinema	0	0	0	0	0	0	0	0	2	0	0	0	0	0	0	0	0	0	0	0	0	0	0	0	0	0	0	0	0	0	0	0	0	13	0	0	0	0	0	0	0	0	0
8599	Fungi	Basidiomycota	unidentified	unidentified	unidentified	unidentified	0	0	0	0	0	0	0	13	0	0	1	0	0	1	0	0	0	0	0	0	0	0	0	0	0	0	0	43	0	0	9	0	0	0	0	0	0	0	0	0	0	0	0
9136	Fungi	Chytridiomycota	unidentified	unidentified	unidentified	unidentified	0	0	0	0	0	0	0	0	0	0	0	0	0	0	0	0	0	0	0	0	0	0	0	0	0	0	0	0	0	0	0	0	0	0	0	0	0	0	0	0	0	0	0
10352	Fungi	Basidiomycota	unidentified	unidentified	unidentified	unidentified	0	0	0	0	0	0	0	0	0	0	0	0	0	0	0	0	0	0	0	0	0	0	0	0	0	0	0	0	0	0	0	0	0	0	0	0	0	0	0	69	0	0	0
10414	Fungi	Ascomycota	Dothideomycetes	Capnodiales	Cladosporiaceae	Cladosporium	0	3	43	0	1	0	1	0	0	0	0	0	0	0	0	0	2	0	0	0	0	0	2	0	0	0	1	1	0	0	0	0	0	0	0	0	0	0	7	0	0	0	0
15729	Fungi	Ascomycota	Saccharomycetes	Saccharomycetales	Saccharomycetales_fam_Incertae_sedis	Candida	0	0	0	0	0	0	0	0	0	0	0	0	0	0	0	0	0	0	0	0	0	0	0	0	0	0	0	0	0	0	0	0	0	0	0	0	0	0	0	0	0	0	0
16228	Fungi	Ascomycota	Pezizomycotina_cls_Incertae_sedis	Pezizomycotina_ord_Incertae_sedis	Pezizomycotina_fam_Incertae_sedis	Ciliophora	0	0	0	0	0	0	0	0	0	0	0	0	0	0	0	0	0	0	0	0	0	0	0	0	0	0	0	0	0	0	0	0	0	0	0	0	0	0	0	0	0	0	0
16410	Fungi	Basidiomycota	Agaricomycetes	Polyporales	Ganodermataceae	Ganoderma	0	0	0	0	0	0	0	0	0	0	0	0	0	0	0	0	0	0	0	0	0	0	0	0	0	0	0	0	0	0	0	0	0	0	0	0	0	0	0	0	0	0	0
17321	Fungi	Ascomycota	Pezizomycotina_cls_Incertae_sedis	Pezizomycotina_ord_Incertae_sedis	Pezizomycotina_fam_Incertae_sedis	Ciliophora	0	0	0	0	0	0	0	0	0	0	0	0	0	0	0	0	0	0	0	1	0	0	0	0	0	0	0	0	0	0	0	1	0	0	0	0	0	0	0	0	0	0	0
21904	Fungi	Ascomycota	Eurotiomycetes	Eurotiales	Aspergillaceae	Penicillium	0	0	0	0	0	2	0	0	0	0	0	0	0	0	0	0	0	0	30	0	0	0	0	0	0	0	0	0	0	0	0	0	0	0	0	0	0	0	0	0	0	0	0
972	Fungi	Basidiomycota	unidentified	unidentified	unidentified	unidentified	0	0	0	0	0	0	0	0	0	0	0	0	0	0	0	0	0	0	0	0	0	0	0	0	0	0	0	0	0	0	0	0	0	0	0	0	0	0	0	0	0	0	0
6660	Fungi	Basidiomycota	unidentified	unidentified	unidentified	unidentified	0	0	0	0	0	0	0	0	0	0	0	0	0	0	0	0	0	0	0	0	0	0	0	0	0	0	0	0	0	0	0	0	0	0	0	0	0	0	0	0	0	0	0
7514	Fungi	unidentified	unidentified	unidentified	unidentified	unidentified	0	0	0	0	0	0	0	0	68	0	0	0	0	0	0	0	0	0	0	0	0	0	0	0	0	0	0	0	0	0	0	0	0	0	0	0	0	0	0	0	0	0	0
19476	Fungi	Ascomycota	Pezizomycotina_cls_Incertae_sedis	Pezizomycotina_ord_Incertae_sedis	Pezizomycotina_fam_Incertae_sedis	Ciliophora	0	0	0	0	0	0	0	0	0	0	0	0	0	0	0	0	0	0	0	0	0	0	0	0	0	0	0	0	0	0	0	0	0	0	68	0	0	0	0	0	0	0	0
20189	Fungi	Ascomycota	Sordariomycetes	Hypocreales	unidentified	unidentified	0	0	0	0	0	0	0	0	0	0	0	0	0	0	0	0	0	0	0	0	0	0	0	0	0	0	0	0	0	0	0	0	0	0	0	0	0	0	0	14	0	0	0
22424	Fungi	Ascomycota	Eurotiomycetes	Eurotiales	Aspergillaceae	Penicillium	3	1	0	3	0	0	3	0	0	1	0	0	0	0	0	0	0	0	0	0	0	0	0	0	1	0	0	8	1	2	0	0	0	0	0	0	0	0	0	0	0	0	0
23310	Fungi	Ascomycota	Dothideomycetes	Pleosporales	Pleosporaceae	Alternaria	3	4	4	1	9	5	6	0	0	0	0	0	0	0	0	2	0	0	0	0	0	0	1	0	3	2	4	4	4	2	0	0	0	0	0	0	0	0	0	0	0	0	0
5566	Fungi	Basidiomycota	Microbotryomycetes	Sporidiobolales	Sporidiobolales_Incertae sedis	Rhodotorula	0	0	0	0	0	0	0	0	0	0	0	0	0	0	0	0	0	0	0	0	0	0	0	0	0	0	0	0	0	0	0	0	0	0	0	0	0	0	0	0	0	0	0
9135	Fungi	Chytridiomycota	unidentified	unidentified	unidentified	unidentified	0	0	0	0	0	0	0	0	0	0	0	0	0	0	0	0	0	0	0	0	0	0	0	0	0	0	0	0	0	0	0	0	0	0	0	0	0	0	0	0	0	0	0
20857	Fungi	Ascomycota	Eurotiomycetes	Eurotiales	Aspergillaceae	Aspergillus	0	0	0	0	0	0	0	0	0	0	0	0	0	0	0	0	0	0	0	0	0	0	0	0	0	0	0	0	0	0	0	0	0	0	0	0	0	0	0	0	0	0	0
21144	Fungi	Ascomycota	Eurotiomycetes	Eurotiales	Aspergillaceae	Aspergillus	0	4	2	4	0	0	4	0	0	0	4	0	0	0	0	4	3	0	0	0	0	0	1	3	6	2	0	1	1	3	0	0	0	0	0	0	0	0	0	0	0	0	0
24997	Fungi	Ascomycota	Pezizomycotina_cls_Incertae_sedis	Pezizomycotina_ord_Incertae_sedis	Pezizomycotina_fam_Incertae_sedis	Ciliophora	0	0	0	0	0	0	0	0	4	0	0	0	0	0	0	0	0	0	0	0	0	0	0	0	0	0	0	0	0	0	0	0	0	0	0	0	0	0	0	0	0	0	0
5345	Fungi	Basidiomycota	Microbotryomycetes	Sporidiobolales	Sporidiobolales_Incertae sedis	Rhodotorula	0	0	0	0	0	0	0	0	0	0	0	0	0	0	0	0	0	0	0	0	0	0	0	0	0	0	0	0	0	0	0	0	0	0	0	0	0	0	0	0	0	0	0
6489	Fungi	Basidiomycota	unidentified	unidentified	unidentified	unidentified	0	0	0	0	0	0	0	0	0	0	0	0	0	0	0	0	0	0	0	0	0	0	0	0	0	0	0	0	0	0	0	0	0	0	0	0	0	0	0	0	0	0	0
6966	Fungi	Ascomycota	unidentified	unidentified	unidentified	unidentified	0	0	0	0	0	1	0	2	0	0	0	0	0	0	0	0	0	0	0	0	0	0	0	0	0	0	0	0	2	0	0	0	0	0	0	0	0	0	0	0	0	0	0
8412	Fungi	Ascomycota	Pezizomycetes	Pezizales	Pyronemataceae	Genabea	0	0	0	0	0	0	0	14	50	0	0	0	0	0	0	0	0	0	0	0	0	0	0	0	0	0	0	0	0	0	2	0	0	0	0	0	0	0	0	0	0	0	0
9896	Fungi	Basidiomycota	Agaricomycetes	Agaricales	Psathyrellaceae	Coprinopsis	0	0	0	0	0	0	0	0	0	0	0	0	0	0	0	0	0	0	0	0	0	0	0	0	0	0	0	0	0	0	0	0	0	0	0	0	0	0	0	0	0	0	0
12582	Fungi	Ascomycota	Pezizomycetes	Pezizales	Pyronemataceae	Genabea	0	0	0	0	0	0	0	0	0	0	0	0	0	0	0	0	0	0	0	0	0	0	0	0	0	0	0	0	0	0	0	0	0	0	0	0	0	0	0	0	0	0	0
16063	Fungi	Ascomycota	Eurotiomycetes	Eurotiales	Aspergillaceae	unidentified	0	0	0	0	0	0	0	0	0	0	0	0	0	0	0	0	0	0	0	0	0	0	0	0	0	0	0	0	0	0	0	0	0	0	0	0	0	0	0	0	0	0	55
10375	Fungi	Ascomycota	unidentified	unidentified	unidentified	unidentified	0	0	0	0	0	0	0	59	6	0	0	0	0	0	0	0	0	0	0	0	0	0	0	0	0	0	0	0	0	0	0	0	0	0	0	0	0	0	0	0	0	0	0
10732	Fungi	Basidiomycota	unidentified	unidentified	unidentified	unidentified	0	0	0	0	0	0	0	0	0	0	0	0	0	0	0	0	0	0	0	0	0	0	0	0	0	0	0	0	0	0	0	0	0	0	0	0	0	0	0	0	0	0	0
19857	Fungi	Ascomycota	Sordariomycetes	Hypocreales	Nectriaceae	Calcarisporium	0	2	0	0	0	0	0	0	0	63	0	0	0	0	0	0	0	0	0	0	0	0	0	0	0	0	0	0	0	0	0	0	0	0	0	0	0	0	0	0	0	0	0
21167	Fungi	Ascomycota	Eurotiomycetes	Eurotiales	Aspergillaceae	Penicillium	0	0	0	11	0	1	0	0	0	0	0	0	0	0	0	10	7	0	0	0	0	0	0	0	2	0	2	4	3	3	0	0	0	0	0	0	0	0	0	0	0	0	0
24391	Fungi	Basidiomycota	unidentified	unidentified	unidentified	unidentified	0	11	0	0	0	0	0	0	0	0	50	0	0	0	0	0	0	0	0	0	0	0	0	0	0	0	0	0	0	0	1	0	0	0	0	0	0	0	0	0	0	0	0
723	Fungi	Ascomycota	unidentified	unidentified	unidentified	unidentified	0	0	0	0	0	0	0	0	0	0	0	0	0	0	0	0	0	0	0	0	0	0	0	0	0	0	0	0	0	0	0	0	0	0	0	0	0	0	0	0	0	0	0
1413	Fungi	Basidiomycota	Exobasidiomycetes	Robbauerales	Robbaueraceae	Robbauera	0	0	0	0	0	0	0	0	0	0	0	4	0	0	0	0	0	0	0	0	12	0	0	0	0	0	0	0	0	0	0	0	0	0	0	0	0	0	0	0	0	0	0
4224	Fungi	Ascomycota	unidentified	unidentified	unidentified	unidentified	10	24	0	0	0	2	2	0	0	0	0	0	0	0	0	0	0	0	0	0	0	0	16	0	0	9	0	0	1	0	0	0	0	0	0	0	0	0	0	0	0	0	0
25224	Fungi	Ascomycota	Dothideomycetes	Capnodiales	Mycosphaerellaceae	Mycosphaerella	0	0	0	0	0	2	1	0	0	21	0	0	0	0	0	7	0	0	0	0	0	0	0	0	6	0	11	0	4	2	0	0	0	0	0	0	0	0	0	0	0	0	0
25451	Fungi	Ascomycota	Sordariomycetes	Hypocreales	Nectriaceae	Fusarium	0	0	0	0	0	0	0	0	0	0	0	0	1	0	0	0	0	0	0	0	0	0	0	0	0	0	0	0	0	0	0	0	0	0	0	0	0	0	0	0	0	0	0
26539	Fungi	Ascomycota	Dothideomycetes	Capnodiales	Cladosporiaceae	Cladosporium	0	0	0	0	0	0	0	0	0	0	0	0	0	0	0	0	0	0	0	0	0	0	0	0	0	0	0	0	0	0	0	0	0	0	0	0	63	0	0	0	0	0	0
9685	Fungi	Basidiomycota	Cystobasidiomycetes	Cystobasidiomycetes_ord_Incertae_sedis	Symmetrosporaceae	Symmetrospora	0	1	0	0	0	0	4	0	0	0	0	0	0	0	0	0	0	0	0	0	0	0	0	0	0	0	0	0	0	0	0	0	0	0	0	0	0	0	0	0	0	0	0
11081	Fungi	Ascomycota	Sordariomycetes	Microascales	Microascaceae	Scedosporium	0	0	0	0	0	0	0	0	0	0	0	0	0	0	0	0	0	0	0	0	0	0	0	0	0	0	0	0	0	0	0	0	0	0	0	0	0	0	0	0	0	0	0
12940	Fungi	Basidiomycota	Agaricomycetes	Atheliales	Tylosporaceae	Amphinema	0	0	0	0	0	0	0	0	0	0	0	0	0	0	0	0	0	0	0	0	0	0	0	0	0	0	0	0	0	0	0	0	0	0	0	0	0	0	0	0	0	0	0
13784	Fungi	Ascomycota	Eurotiomycetes	Eurotiales	Aspergillaceae	Aspergillus	6	0	0	0	0	0	0	0	0	0	0	0	0	0	0	0	0	0	0	0	0	0	0	0	0	0	0	1	0	0	0	0	0	0	0	0	0	0	0	0	0	0	0
25079	Fungi	Ascomycota	Dothideomycetes	Pleosporales	Didymellaceae	Paraboeremia	0	0	0	0	0	0	0	0	0	0	0	0	0	0	0	0	0	0	0	0	0	0	0	0	0	0	0	0	0	0	0	0	0	0	0	0	13	0	0	0	0	0	0
1367	Fungi	Ascomycota	unidentified	unidentified	unidentified	unidentified	0	0	0	0	0	0	0	0	0	0	0	0	0	0	0	0	0	0	0	39	0	0	0	0	0	0	0	0	0	0	0	0	0	0	0	0	0	0	0	0	0	0	0
5236	Fungi	Basidiomycota	Microbotryomycetes	Sporidiobolales	Sporidiobolales_Incertae sedis	Rhodotorula	0	0	0	0	0	0	0	0	0	0	0	0	0	0	0	0	0	0	0	0	0	0	0	0	0	0	0	0	0	0	0	0	0	0	0	0	0	0	0	0	0	0	0
9899	Fungi	Basidiomycota	Agaricomycetes	Agaricales	Psathyrellaceae	Coprinellus	0	0	0	0	0	0	0	0	0	0	0	0	0	0	0	0	0	0	0	0	0	0	0	0	0	0	0	0	0	0	0	0	0	0	0	0	0	0	0	0	22	0	0
15336	Fungi	Ascomycota	Saccharomycetes	Saccharomycetales	Saccharomycetales_fam_Incertae_sedis	Candida	0	8	5	5	9	7	4	0	0	0	0	0	0	0	0	0	0	0	0	0	0	0	0	0	8	0	0	0	7	2	0	0	0	0	0	0	0	0	0	0	0	0	0
19785	Fungi	Ascomycota	Eurotiomycetes	Eurotiales	Aspergillaceae	Penicillium	0	0	0	0	0	2	2	0	0	1	0	0	0	0	0	0	0	0	0	0	0	0	1	0	2	1	0	6	3	0	0	0	0	0	0	0	0	0	0	0	0	0	0
21249	Fungi	Ascomycota	Sordariomycetes	Hypocreales	Hypocreales_fam_Incertae_sedis	Emericellopsis	4	5	7	0	0	3	17	0	0	5	0	0	0	0	0	0	0	0	0	0	0	0	1	0	0	0	1	7	0	3	0	0	0	0	1	0	0	0	0	0	0	0	0
4371	Fungi	Basidiomycota	Tremellomycetes	Filobasidiales	Filobasidiaceae	Filobasidium	0	0	0	0	0	0	0	0	4	0	0	0	0	0	0	0	0	0	0	5	0	0	0	0	0	0	0	0	0	0	0	0	0	0	0	0	0	0	0	0	0	0	0
10285	Fungi	Basidiomycota	unidentified	unidentified	unidentified	unidentified	0	0	0	0	0	0	0	0	0	0	0	0	0	0	0	0	0	0	0	0	0	0	0	0	0	0	0	0	0	0	0	0	0	0	0	0	0	0	0	0	0	0	0
20340	Fungi	Ascomycota	Eurotiomycetes	Eurotiales	Trichocomaceae	Talaromyces	0	0	1	1	0	0	0	3	0	0	2	0	0	0	0	0	15	0	0	0	0	0	0	0	4	10	0	0	0	0	0	0	0	0	0	0	0	0	0	0	0	0	7
21041	Fungi	Ascomycota	Eurotiomycetes	Eurotiales	Aspergillaceae	Aspergillus	1	6	5	1	5	3	2	0	0	3	3	0	0	0	0	1	2	0	0	0	0	0	2	2	6	0	0	6	2	3	0	0	0	0	0	0	0	0	0	0	0	0	0
22345	Fungi	Ascomycota	Eurotiomycetes	Eurotiales	Aspergillaceae	Penicillium	0	0	0	0	0	1	0	0	0	0	0	0	0	0	0	0	0	0	0	0	0	0	0	0	0	0	0	1	0	0	0	0	0	0	0	0	0	0	0	0	0	0	0
25876	Fungi	Ascomycota	Dothideomycetes	Capnodiales	Mycosphaerellaceae	Davidiella	0	0	0	0	1	2	2	0	0	5	0	0	0	0	0	3	0	0	0	0	0	0	0	0	2	0	4	0	4	0	0	0	0	0	0	0	0	0	0	0	0	0	0
334	Fungi	Ascomycota	unidentified	unidentified	unidentified	unidentified	0	0	0	0	0	0	0	1	1	0	0	0	0	0	2	0	0	0	0	1	0	0	0	0	0	0	0	0	0	0	0	0	0	0	0	0	0	0	0	0	0	0	0
7574	Fungi	Ascomycota	unidentified	unidentified	unidentified	unidentified	0	0	0	0	0	0	0	0	0	0	0	0	0	0	0	0	0	0	0	40	0	0	0	0	0	0	0	0	0	0	0	0	0	0	0	0	0	0	0	0	0	0	0
19523	Fungi	Ascomycota	unidentified	unidentified	unidentified	unidentified	0	0	0	0	0	0	0	0	0	0	0	0	0	0	0	0	0	0	0	0	0	0	0	0	0	0	0	0	0	0	0	0	0	0	0	0	0	0	0	0	0	0	0
21054	Fungi	Ascomycota	Eurotiomycetes	Eurotiales	Aspergillaceae	Aspergillus	0	0	1	1	21	6	0	0	0	1	1	0	0	0	0	0	0	0	0	0	0	0	0	1	0	2	0	1	0	0	0	0	0	0	0	0	0	0	0	0	0	0	0
24213	Fungi	Ascomycota	Sordariomycetes	Coniochaetales	Coniochaetaceae	Coniochaeta	0	0	0	0	0	0	0	0	0	0	0	0	0	0	0	0	0	0	0	0	0	0	0	0	0	0	0	0	0	0	0	0	0	0	0	0	0	0	0	0	0	0	0
7697	Fungi	Basidiomycota	Agaricomycetes	unidentified	unidentified	unidentified	0	0	0	0	0	0	0	0	0	0	0	0	0	0	0	0	0	0	0	0	0	0	0	0	0	0	0	0	0	0	0	0	0	0	0	0	0	0	0	0	0	0	0
12847	Fungi	Ascomycota	Eurotiomycetes	Eurotiales	Aspergillaceae	Aspergillus	0	0	0	0	0	0	0	0	0	0	0	0	0	0	0	0	0	0	0	0	0	0	0	0	0	0	0	0	0	0	0	0	0	0	0	0	0	0	0	0	0	0	0
15349	Fungi	Basidiomycota	unidentified	unidentified	unidentified	unidentified	0	0	0	0	0	0	0	0	0	0	0	0	0	0	0	0	0	0	0	0	0	0	0	0	0	0	0	0	0	0	0	0	0	0	0	0	0	0	0	0	0	0	0
19117	Fungi	Ascomycota	Pezizomycotina_cls_Incertae_sedis	Pezizomycotina_ord_Incertae_sedis	Pezizomycotina_fam_Incertae_sedis	Ciliophora	0	0	0	0	0	0	0	0	2	0	0	0	0	0	0	0	0	0	0	0	0	0	0	0	0	0	0	0	0	0	0	0	0	1	0	0	0	0	0	0	0	0	0
24923	Fungi	Ascomycota	Sordariomycetes	Xylariales	Apiosporaceae	Apiospora	0	0	0	0	0	0	0	0	0	0	0	0	0	0	0	0	0	0	0	0	0	0	0	0	0	0	0	0	0	0	0	0	0	0	0	0	0	0	0	0	0	0	0
25128	Fungi	Ascomycota	Dothideomycetes	Pleosporales	Phaeosphaeriaceae	Phaeosphaeria	0	0	0	0	0	0	0	0	0	0	0	0	0	0	0	0	0	0	0	0	0	0	0	0	0	0	0	0	0	0	0	0	0	0	0	0	0	0	0	0	0	0	0
17610	Fungi	Ascomycota	Pezizomycotina_cls_Incertae_sedis	Pezizomycotina_ord_Incertae_sedis	Pezizomycotina_fam_Incertae_sedis	Ciliophora	0	0	0	0	0	0	0	0	0	0	0	0	0	0	5	0	0	0	0	0	0	0	0	0	0	0	0	0	0	0	0	15	0	0	0	0	0	0	0	0	0	0	0
20839	Fungi	Ascomycota	Eurotiomycetes	Eurotiales	Aspergillaceae	Aspergillus	0	0	6	1	2	1	0	0	0	0	1	0	0	0	0	0	3	0	0	0	0	0	0	1	2	0	0	2	2	3	0	0	0	0	0	0	0	0	0	0	0	0	0
23384	Fungi	Ascomycota	Dothideomycetes	Pleosporales	Pleosporaceae	unidentified	0	4	3	4	9	4	1	0	1	0	0	0	0	0	0	0	4	0	0	0	0	0	3	0	1	1	8	4	2	3	0	0	0	0	0	0	0	0	0	0	0	0	1
23636	Fungi	Ascomycota	Dothideomycetes	Pleosporales	Pleosporaceae	Alternaria	0	7	2	1	10	3	5	0	0	0	0	0	0	0	0	0	0	0	0	0	0	0	0	0	2	0	12	0	1	6	0	0	0	0	0	0	0	0	0	0	0	0	0
24925	Fungi	Ascomycota	Sordariomycetes	Sordariales	Chaetomiaceae	unidentified	0	0	0	0	0	0	0	0	0	0	0	0	0	0	0	0	0	0	0	0	0	0	0	0	0	0	0	0	0	0	0	0	0	0	0	0	0	0	0	0	0	0	0
10726	Fungi	Basidiomycota	unidentified	unidentified	unidentified	unidentified	0	0	0	0	0	0	0	0	0	0	0	0	0	0	0	0	0	0	0	0	0	0	0	0	0	0	0	0	0	0	0	0	0	0	0	0	0	0	0	0	0	0	0
19784	Fungi	Ascomycota	Eurotiomycetes	Eurotiales	Trichocomaceae	Talaromyces	0	3	0	0	0	5	0	2	0	3	0	0	0	0	0	0	0	0	0	0	0	0	0	0	0	0	0	0	0	0	0	0	0	0	0	0	0	0	0	0	0	0	2
20235	Fungi	Ascomycota	Sordariomycetes	Hypocreales	Hypocreaceae	Trichoderma	0	0	0	0	0	0	0	0	1	0	0	0	0	0	2	0	0	0	0	0	0	0	0	0	0	0	0	0	0	0	0	0	0	0	0	0	0	0	0	0	0	0	0
20731	Fungi	Ascomycota	Sordariomycetes	Hypocreales	Hypocreales_Incertae sedis	Acremonium	0	0	0	0	0	0	0	0	15	0	0	0	0	1	1	0	0	0	0	5	0	0	0	0	0	0	0	0	0	0	1	1	0	0	0	0	1	0	0	0	0	0	0
22081	Fungi	Ascomycota	Eurotiomycetes	Eurotiales	Aspergillaceae	Penicillium	0	0	0	0	0	0	0	0	0	0	0	0	0	0	0	0	0	0	13	0	0	0	0	0	0	0	0	0	0	0	0	0	0	0	0	0	0	0	0	0	0	0	0
22825	Fungi	Ascomycota	Sordariomycetes	unidentified	unidentified	unidentified	0	0	0	0	0	0	0	0	0	0	0	0	0	0	0	0	0	0	0	0	0	0	0	0	0	0	0	0	0	0	0	0	0	0	0	0	0	0	0	0	0	0	0
26806	Fungi	Ascomycota	Dothideomycetes	Capnodiales	Mycosphaerellaceae	Passalora	0	0	0	0	0	0	0	0	0	0	0	0	0	0	0	0	0	0	0	0	0	0	0	0	0	0	0	0	0	0	0	0	0	0	0	0	0	0	0	0	0	0	0
5176	Fungi	Basidiomycota	Microbotryomycetes	unidentified	unidentified	unidentified	0	0	0	0	0	0	0	39	0	0	0	0	0	0	0	0	0	0	0	0	0	0	0	0	0	0	0	0	0	0	0	0	0	0	0	0	0	0	0	0	0	0	0
7136	Fungi	Basidiomycota	Agaricomycetes	unidentified	unidentified	unidentified	0	0	0	0	0	0	0	0	0	0	0	0	0	0	0	0	0	0	0	0	0	0	0	0	0	0	0	0	0	0	0	0	0	0	0	0	0	0	0	0	0	0	0
23001	Fungi	Ascomycota	Eurotiomycetes	Eurotiales	Aspergillaceae	Penicillium	0	0	0	0	0	0	0	0	0	0	0	0	0	0	0	0	0	0	0	0	0	0	0	0	0	0	0	0	0	0	0	0	0	0	0	0	0	0	0	0	0	0	0
4377	Fungi	Basidiomycota	Agaricostilbomycetes	Agaricostilbales	Agaricostilbaceae	Sterigmatomyces	0	0	0	0	0	0	0	6	0	0	0	0	0	0	0	0	0	0	0	0	0	0	0	0	0	0	0	0	0	0	0	0	0	0	0	0	0	0	0	0	0	0	0
5557	Fungi	Basidiomycota	Microbotryomycetes	Sporidiobolales	Sporidiobolales_Incertae sedis	Rhodotorula	0	0	0	0	0	0	0	0	0	0	0	0	0	0	0	0	0	0	0	0	0	0	0	0	0	0	0	0	0	0	0	0	0	0	0	0	0	0	0	0	0	0	0
7815	Fungi	Ascomycota	unidentified	unidentified	unidentified	unidentified	0	0	0	0	0	1	14	3	7	0	0	0	0	7	0	0	0	0	0	0	0	0	0	0	0	0	0	0	0	0	10	0	0	0	0	0	0	0	0	0	0	0	0
8492	Fungi	Ascomycota	unidentified	unidentified	unidentified	unidentified	0	0	0	0	0	0	0	0	0	0	0	0	0	0	0	0	0	0	0	0	0	0	0	0	0	0	0	0	0	0	0	0	0	0	0	0	0	0	0	0	0	0	0
8481	Fungi	Ascomycota	Pezizomycotina_cls_Incertae_sedis	Pezizomycotina_ord_Incertae_sedis	Pezizomycotina_fam_Incertae_sedis	Ciliophora	0	0	0	0	0	0	0	0	0	0	0	0	0	0	0	0	0	0	0	0	0	0	0	0	0	0	0	0	0	0	0	0	0	0	0	0	0	0	0	0	0	0	0
9531	Fungi	Ascomycota	unidentified	unidentified	unidentified	unidentified	0	0	0	0	0	0	0	0	0	0	0	0	0	0	0	0	0	0	0	0	0	0	0	0	0	0	0	0	0	0	0	0	0	0	0	0	0	0	0	0	0	0	0
21507	Fungi	Ascomycota	Sordariomycetes	Hypocreales	Hypocreales_fam_Incertae_sedis	Emericellopsis	0	0	2	3	0	1	0	0	0	2	0	0	0	0	0	0	2	0	0	0	0	0	0	0	1	1	2	1	0	1	0	0	0	0	12	0	0	0	0	0	0	0	0
25505	Fungi	Ascomycota	Dothideomycetes	Capnodiales	Cladosporiaceae	Cladosporium	0	4	3	0	1	2	7	0	0	1	0	0	0	0	0	1	0	2	0	0	0	0	4	0	0	0	2	0	2	3	0	0	0	0	0	0	0	0	1	0	0	0	0
1354	Fungi	Ascomycota	unidentified	unidentified	unidentified	unidentified	0	11	9	1	7	0	15	0	0	0	0	0	0	0	0	0	2	0	0	0	0	0	0	0	0	0	0	0	0	6	0	0	0	0	0	0	0	0	0	0	0	0	0
8440	Fungi	Basidiomycota	unidentified	unidentified	unidentified	unidentified	0	0	0	0	0	0	0	0	0	0	0	0	0	0	0	0	0	0	0	0	0	0	0	0	0	0	0	0	0	0	0	0	0	0	0	0	0	0	0	0	0	0	0
12792	Fungi	Ascomycota	Pezizomycotina_cls_Incertae_sedis	Pezizomycotina_ord_Incertae_sedis	Pezizomycotina_fam_Incertae_sedis	Ciliophora	0	0	0	0	0	0	0	0	0	0	0	0	0	0	14	0	0	0	0	4	0	0	0	0	0	0	0	0	0	0	0	24	0	0	0	0	0	0	0	0	0	0	0
13133	Fungi	Ascomycota	Saccharomycetes	Saccharomycetales	Debaryomycetaceae	Yamadazyma	0	3	1	1	10	7	0	0	0	0	1	0	0	0	0	0	0	0	0	0	0	0	0	0	1	7	0	0	3	0	0	0	0	0	0	0	0	0	0	0	0	0	0
13328	Fungi	Basidiomycota	Agaricomycetes	Atheliales	Tylosporaceae	Amphinema	0	0	0	0	0	12	2	0	0	0	0	0	0	0	0	0	0	0	0	0	0	0	0	0	4	0	0	0	10	0	0	0	0	0	0	0	0	0	0	0	0	0	0
18949	Fungi	Ascomycota	unidentified	unidentified	unidentified	unidentified	0	0	0	0	0	0	0	0	0	0	47	0	0	0	0	0	0	0	0	0	0	0	0	0	0	0	0	1	0	2	0	0	0	0	0	0	0	0	0	0	0	0	0
21092	Fungi	Ascomycota	Sordariomycetes	Hypocreales	Hypocreales_fam_Incertae_sedis	Emericellopsis	0	1	1	1	0	3	0	2	0	1	0	0	1	0	0	0	1	0	0	0	0	0	0	0	3	0	2	3	0	1	0	0	0	0	0	0	0	0	0	0	0	0	0
23256	Fungi	Ascomycota	Eurotiomycetes	Eurotiales	Aspergillaceae	Penicillium	0	0	0	0	0	0	0	0	0	0	0	0	0	0	0	0	0	0	0	0	0	0	0	0	0	0	0	0	0	0	0	0	0	0	0	0	0	0	0	0	0	0	0
24945	Fungi	Ascomycota	Pezizomycotina_cls_Incertae_sedis	Pezizomycotina_ord_Incertae_sedis	Pezizomycotina_fam_Incertae_sedis	Ciliophora	0	0	0	0	0	0	0	0	0	0	0	0	0	0	0	0	0	0	0	0	0	0	0	0	0	0	0	0	0	0	0	0	0	0	0	0	0	0	0	0	0	0	0
25546	Fungi	Ascomycota	Dothideomycetes	Capnodiales	Cladosporiaceae	Cladosporium	0	1	1	1	0	1	3	0	0	0	0	1	0	0	0	0	0	1	0	0	0	0	0	0	1	1	4	3	0	4	0	0	0	0	0	0	0	0	9	0	0	0	0
882	Fungi	Ascomycota	unidentified	unidentified	unidentified	unidentified	0	0	0	0	0	0	0	0	0	0	0	0	0	0	0	0	0	0	0	0	0	0	0	0	0	0	0	0	0	0	0	0	0	0	0	0	0	0	0	0	0	0	0
12220	Fungi	Ascomycota	unidentified	unidentified	unidentified	unidentified	0	0	0	0	0	0	0	0	0	0	0	0	0	0	0	0	0	0	0	52	0	0	0	0	0	0	0	0	0	0	0	0	0	0	0	0	0	0	0	0	0	0	0
14113	Fungi	Basidiomycota	unidentified	unidentified	unidentified	unidentified	0	0	0	0	0	0	0	0	0	0	0	0	0	0	0	0	0	0	0	0	0	0	0	0	0	0	0	0	0	0	0	0	0	0	0	0	0	0	0	0	0	0	0
26407	Fungi	Ascomycota	Dothideomycetes	Capnodiales	Cladosporiaceae	Cladosporium	0	0	0	0	0	0	0	0	0	0	0	0	0	0	0	0	0	0	0	0	0	0	0	0	0	0	0	0	0	0	0	0	0	0	0	0	51	0	0	0	0	0	0
26545	Fungi	Ascomycota	Dothideomycetes	Pleosporales	Leptosphaeriaceae	Leptosphaeria	0	0	0	0	0	0	0	0	0	0	0	0	0	0	0	0	0	0	0	0	0	0	0	0	0	0	0	0	0	0	0	0	0	0	0	0	0	0	0	51	0	0	0
27196	Fungi	Ascomycota	Pezizomycotina_cls_Incertae_sedis	Pezizomycotina_ord_Incertae_sedis	Pezizomycotina_fam_Incertae_sedis	Ciliophora	0	0	0	0	0	0	0	0	0	0	0	0	0	0	0	0	0	0	0	0	0	0	0	0	0	0	0	0	0	0	0	0	0	0	0	0	0	0	0	0	0	0	0
6444	Fungi	Basidiomycota	unidentified	unidentified	unidentified	unidentified	0	0	0	0	0	0	0	0	0	0	0	0	0	0	0	0	0	0	0	0	0	0	0	0	0	0	0	0	0	0	0	0	0	0	0	0	0	0	0	0	0	0	0
12125	Fungi	Basidiomycota	unidentified	unidentified	unidentified	unidentified	2	0	1	1	0	3	1	0	0	0	1	0	18	0	0	4	0	0	0	0	0	0	4	0	0	0	0	0	1	1	0	0	0	0	0	0	0	0	0	0	0	0	0
15649	Fungi	Ascomycota	Sordariomycetes	Hypocreales	Sarocladiaceae	Parasarocladium	0	0	0	0	0	0	0	0	0	0	0	0	0	0	0	0	0	0	0	0	0	0	0	0	0	0	0	0	0	0	0	0	0	0	0	0	0	0	0	0	0	0	0
23589	Fungi	Ascomycota	Pezizomycotina_cls_Incertae_sedis	Pezizomycotina_ord_Incertae_sedis	Pezizomycotina_fam_Incertae_sedis	Ciliophora	0	0	0	0	0	0	0	0	0	0	0	0	0	0	0	0	0	0	0	0	0	0	0	0	0	0	0	0	0	0	0	0	0	0	0	0	0	0	0	0	0	0	0
5261	Fungi	Basidiomycota	Microbotryomycetes	Sporidiobolales	Sporidiobolales_Incertae sedis	Rhodotorula	0	0	0	0	0	0	0	0	0	0	0	0	0	0	0	0	0	0	0	0	0	0	0	0	0	0	0	0	0	0	0	0	0	0	0	0	0	0	0	0	0	0	0
12757	Fungi	Ascomycota	unidentified	unidentified	unidentified	unidentified	0	0	0	0	0	21	2	1	0	0	0	0	0	0	0	0	0	0	0	0	0	0	0	0	7	0	0	0	0	0	0	0	0	0	0	0	0	0	0	0	0	0	0
27145	Fungi	Basidiomycota	unidentified	unidentified	unidentified	unidentified	0	0	0	0	0	0	0	0	0	0	0	0	0	0	0	0	0	0	0	0	0	0	0	0	0	0	0	0	0	0	0	0	0	0	0	0	0	0	0	0	0	0	0
27193	Fungi	Ascomycota	Pezizomycotina_cls_Incertae_sedis	Pezizomycotina_ord_Incertae_sedis	Pezizomycotina_fam_Incertae_sedis	Ciliophora	0	0	0	0	0	0	0	0	14	0	0	0	0	1	0	0	0	0	0	3	0	0	0	0	0	0	0	0	0	0	0	0	0	0	0	0	0	0	0	0	0	0	0
7561	Fungi	Ascomycota	unidentified	unidentified	unidentified	unidentified	0	0	0	0	0	0	0	0	0	0	0	0	1	0	8	0	0	0	0	3	0	0	0	0	0	0	0	0	0	0	0	37	0	0	0	0	0	0	0	0	0	0	0
8687	Fungi	Rozellomycota	unidentified_Rozellomycota	unidentified_Rozellomycota	unidentified_Rozellomycota	unidentified_Rozellomycota	0	0	0	0	0	0	0	0	0	0	0	0	0	0	0	0	0	0	0	0	0	0	0	0	0	0	0	0	0	0	0	0	0	0	0	0	0	0	0	0	0	0	0
18646	Fungi	Ascomycota	unidentified	unidentified	unidentified	unidentified	0	0	0	0	0	0	0	0	0	0	0	0	0	0	0	0	0	0	0	0	0	0	0	0	0	0	0	0	0	0	0	0	0	0	45	0	0	0	0	0	0	0	0
21885	Fungi	Ascomycota	Eurotiomycetes	Eurotiales	Aspergillaceae	Penicillium	0	0	0	0	0	0	0	0	0	0	0	0	0	0	0	0	0	0	0	0	0	0	0	0	0	0	0	0	0	0	0	0	35	0	0	0	0	0	0	0	0	0	0
19030	Fungi	Ascomycota	Eurotiomycetes	Eurotiales	Trichocomaceae	Talaromyces	0	3	0	0	0	18	0	0	0	0	0	0	0	0	0	0	0	0	1	0	0	0	0	0	0	0	0	0	0	0	0	0	0	0	0	0	0	0	0	0	0	0	0
23873	Fungi	Ascomycota	Pezizomycotina_cls_Incertae_sedis	Pezizomycotina_ord_Incertae_sedis	Pezizomycotina_fam_Incertae_sedis	Ciliophora	0	0	0	0	0	0	0	0	0	0	0	0	0	0	0	0	0	0	0	0	0	0	0	0	0	0	0	0	0	0	48	0	0	0	0	0	0	0	0	0	0	0	0
6050	Fungi	Ascomycota	unidentified	unidentified	unidentified	unidentified	0	0	0	0	0	0	0	0	0	0	0	0	0	0	0	0	0	0	0	0	0	0	0	0	0	0	0	0	0	0	0	0	0	0	0	0	0	0	0	0	0	0	0
19556	Fungi	Ascomycota	Pezizomycotina_cls_Incertae_sedis	Pezizomycotina_ord_Incertae_sedis	Pezizomycotina_fam_Incertae_sedis	Ciliophora	0	0	0	0	0	0	0	0	0	0	0	0	0	0	0	0	0	0	0	0	0	0	0	0	0	0	0	0	0	0	0	0	0	0	0	0	0	0	0	0	0	0	0
21171	Fungi	Basidiomycota	unidentified	unidentified	unidentified	unidentified	0	0	0	0	0	0	0	0	0	0	0	0	0	0	0	0	0	0	0	0	0	0	0	0	0	0	0	0	0	0	0	0	0	0	0	0	0	0	0	0	0	0	0
22522	Fungi	Ascomycota	Eurotiomycetes	Eurotiales	Aspergillaceae	Penicillium	0	0	0	2	0	0	3	0	0	0	0	0	0	0	0	0	0	0	0	0	0	0	0	0	0	0	0	1	3	0	0	0	0	0	0	0	0	0	0	0	0	0	0
22768	Fungi	Ascomycota	Dothideomycetes	Pleosporales	Corynesporascaceae	Corynespora	0	0	0	0	0	0	0	0	0	0	0	0	0	0	0	0	0	0	0	0	0	0	0	0	0	0	0	0	0	0	0	0	0	0	0	0	47	0	0	0	0	0	0
1177	Fungi	Basidiomycota	unidentified	unidentified	unidentified	unidentified	0	0	46	0	0	0	0	0	0	0	0	0	0	0	0	0	0	0	0	0	0	0	0	0	0	0	0	0	0	0	0	0	0	0	0	0	0	0	0	0	0	0	0
4919	Fungi	Ascomycota	unidentified	unidentified	unidentified	unidentified	0	0	0	0	0	0	0	0	0	0	0	0	0	0	0	0	0	0	0	1	0	0	0	0	0	0	0	0	0	0	0	0	0	0	0	0	0	0	0	0	0	0	0
5635	Fungi	Basidiomycota	Microbotryomycetes	Sporidiobolales	Sporidiobolales_Incertae sedis	Rhodotorula	0	0	0	0	0	0	0	0	0	0	0	0	0	0	0	0	0	0	0	0	0	0	0	0	0	0	0	0	0	0	0	0	0	0	0	0	0	0	0	0	0	0	0
14051	Fungi	Basidiomycota	unidentified	unidentified	unidentified	unidentified	0	0	0	0	0	0	0	0	0	0	0	0	0	0	0	0	0	0	0	0	0	0	0	0	0	0	0	0	0	0	0	0	0	0	0	0	0	0	0	0	0	0	0
17620	Fungi	Ascomycota	Pezizomycotina_cls_Incertae_sedis	Pezizomycotina_ord_Incertae_sedis	Pezizomycotina_fam_Incertae_sedis	Ciliophora	0	0	0	0	0	0	0	0	0	0	0	0	0	0	13	0	0	0	0	4	0	0	0	0	0	0	0	0	0	0	0	13	0	0	0	0	0	0	0	0	0	0	0
17772	Fungi	Ascomycota	Pezizomycotina_cls_Incertae_sedis	Pezizomycotina_ord_Incertae_sedis	Pezizomycotina_fam_Incertae_sedis	Ciliophora	0	0	0	0	0	0	0	0	0	0	0	0	0	0	10	0	0	0	0	1	0	0	0	0	0	0	0	0	0	0	0	15	0	0	0	0	0	0	0	0	0	0	0
20377	Fungi	Ascomycota	Eurotiomycetes	Eurotiales	Aspergillaceae	Aspergillus	0	0	0	0	0	0	0	0	0	0	0	0	0	0	0	0	0	0	0	0	0	0	0	0	0	0	0	0	0	0	0	0	0	0	0	0	0	0	0	0	0	0	0
21793	Fungi	Ascomycota	Eurotiomycetes	Eurotiales	Aspergillaceae	Penicillium	0	2	0	0	0	1	0	0	0	0	0	0	0	0	0	0	0	0	27	0	0	0	0	0	0	0	0	0	0	0	0	0	0	0	0	0	0	0	0	0	0	0	0
23719	Fungi	Ascomycota	Dothideomycetes	Pleosporales	Pleosporaceae	Alternaria	0	1	2	0	1	1	0	0	0	0	0	0	0	0	0	0	0	0	5	0	0	0	2	1	0	1	4	0	1	3	0	0	0	0	0	0	0	0	0	2	0	0	0
5397	Fungi	Basidiomycota	Microbotryomycetes	Sporidiobolales	Sporidiobolales_Incertae sedis	Rhodotorula	0	0	0	0	0	0	0	0	0	0	0	0	0	0	0	0	0	0	0	0	0	0	0	0	0	0	0	0	0	0	0	0	0	0	0	0	0	0	0	0	0	0	0
6044	Fungi	Basidiomycota	unidentified	unidentified	unidentified	unidentified	0	0	0	0	0	0	0	0	1	0	0	0	0	0	0	0	0	0	0	0	0	0	0	0	0	0	0	0	0	0	0	0	0	0	0	0	0	0	0	0	0	0	0
6782	Fungi	Ascomycota	Pezizomycetes	Pezizales	Pyronemataceae	Genabea	0	0	0	0	0	0	0	0	45	0	0	0	0	0	0	0	0	0	0	0	0	0	0	0	0	0	0	0	0	0	0	0	0	0	0	0	0	0	0	0	0	0	0
7013	Fungi	unidentified	unidentified	unidentified	unidentified	unidentified	0	0	0	0	0	0	0	0	0	0	0	0	0	0	0	0	0	0	0	0	0	0	0	0	0	0	0	0	0	0	0	0	0	0	0	0	0	0	0	0	0	0	0
7336	Fungi	unidentified	unidentified	unidentified	unidentified	unidentified	15	0	0	0	0	11	14	0	0	0	0	0	0	0	0	0	0	0	0	0	0	0	0	0	0	0	0	0	0	0	0	0	0	0	0	0	0	0	0	0	0	0	0
7370	Fungi	Basidiomycota	Agaricomycetes	Atheliales	Tylosporaceae	Amphinema	0	0	0	0	0	0	0	4	3	0	0	0	0	1	0	0	0	0	0	4	0	0	0	0	0	0	0	0	0	0	1	0	0	0	0	0	0	0	0	0	0	0	0
9130	Fungi	Ascomycota	unidentified	unidentified	unidentified	unidentified	0	0	0	0	0	0	0	0	0	0	0	0	0	0	0	0	0	0	0	0	0	0	0	0	0	0	0	0	0	0	0	0	0	0	3	0	0	0	0	0	0	0	0
11293	Fungi	Ascomycota	Pezizomycotina_cls_Incertae_sedis	Pezizomycotina_ord_Incertae_sedis	Pezizomycotina_fam_Incertae_sedis	Ciliophora	0	0	0	0	0	0	0	0	0	0	0	0	0	0	0	0	0	0	0	40	0	0	0	0	0	0	0	0	0	0	0	0	0	0	0	0	0	0	0	0	0	0	0
13237	Fungi	Ascomycota	Eurotiomycetes	Eurotiales	Aspergillaceae	unidentified	0	0	0	0	0	0	0	0	0	0	0	0	0	0	0	0	0	0	0	0	0	0	0	0	0	0	0	0	0	0	0	0	0	0	0	0	0	0	0	0	0	0	6
16714	Fungi	unidentified	unidentified	unidentified	unidentified	unidentified	0	0	0	0	0	0	0	5	0	0	0	0	0	1	0	0	0	0	0	0	0	0	0	0	0	12	0	0	0	0	0	0	0	0	0	0	0	0	0	0	0	0	0
17703	Fungi	Ascomycota	Pezizomycotina_cls_Incertae_sedis	Pezizomycotina_ord_Incertae_sedis	Pezizomycotina_fam_Incertae_sedis	Ciliophora	0	0	0	0	0	0	0	0	0	0	0	0	0	0	5	0	0	0	0	4	0	0	0	0	0	0	0	0	0	0	0	27	0	0	0	0	0	0	0	0	0	0	0
18991	Fungi	Ascomycota	Eurotiomycetes	Eurotiales	Aspergillaceae	Aspergillus	0	0	5	4	0	3	1	0	0	0	0	0	0	0	0	0	4	0	0	0	0	0	0	0	2	10	0	0	0	6	0	0	0	0	0	0	0	0	0	0	0	0	6
21871	Fungi	Ascomycota	Eurotiomycetes	Eurotiales	Trichocomaceae	Talaromyces	0	0	0	0	0	0	0	0	0	0	0	0	0	0	0	0	0	0	0	0	0	0	1	0	0	0	0	0	0	0	0	0	0	0	0	0	0	0	0	0	22	0	0
23513	Fungi	Ascomycota	Dothideomycetes	Pleosporales	Pleosporaceae	Alternaria	0	0	2	1	3	0	1	0	0	0	0	0	0	0	0	0	1	0	10	0	0	0	2	2	0	2	3	1	3	2	0	0	0	0	0	0	0	0	0	1	0	0	0
24452	Fungi	Ascomycota	Dothideomycetes	Pleosporales	Didymellaceae	Phoma	0	0	0	0	0	0	0	0	0	0	0	0	0	0	0	0	0	0	0	0	0	0	0	0	0	0	0	0	0	0	0	0	0	0	0	0	0	0	0	45	0	0	0
180	Fungi	Ascomycota	unidentified	unidentified	unidentified	unidentified	0	0	0	0	0	0	0	2	3	0	0	0	0	0	0	0	0	0	0	1	0	0	0	0	0	0	0	0	0	0	0	0	0	0	0	0	0	0	0	0	0	0	0
955	Fungi	Ascomycota	unidentified	unidentified	unidentified	unidentified	0	35	1	0	0	4	0	0	0	0	0	0	0	0	0	0	0	0	0	0	0	0	0	0	0	0	0	0	0	0	0	0	0	0	0	0	0	0	0	0	0	0	0
1236	Fungi	Mortierellomycota	Mortierellomycetes	Mortierellales	Mortierellaceae	Mortierella	0	0	0	0	0	0	0	0	0	0	0	0	0	0	0	0	0	0	0	0	0	0	0	0	0	0	0	0	0	0	0	0	0	0	0	0	0	0	0	0	0	0	0
5117	Fungi	Basidiomycota	Microbotryomycetes	Sporidiobolales	Sporidiobolales_Incertae sedis	Rhodotorula	0	0	0	0	0	0	0	0	0	0	0	0	0	0	0	0	0	0	0	0	0	0	0	0	0	0	0	0	0	0	0	0	0	0	0	0	0	0	0	0	0	0	0
6275	Fungi	Chytridiomycota	unidentified	unidentified	unidentified	unidentified	0	1	1	0	0	1	2	0	0	0	0	0	0	0	0	0	0	0	0	0	0	0	0	0	0	0	0	0	4	2	0	0	0	0	0	0	0	0	0	0	0	0	0
7212	Fungi	Ascomycota	unidentified	unidentified	unidentified	unidentified	0	0	0	0	0	0	0	0	0	0	0	0	0	0	0	0	0	0	0	0	0	0	0	0	0	0	0	0	0	0	0	0	0	0	0	0	0	0	0	0	0	0	0
7353	Fungi	Basidiomycota	Agaricomycetes	Atheliales	Tylosporaceae	Amphinema	0	0	0	0	0	0	0	0	0	0	0	0	0	12	0	0	0	0	0	2	0	0	0	0	0	0	0	0	0	0	14	0	0	0	0	0	0	0	0	0	0	0	0
7448	Fungi	unidentified	unidentified	unidentified	unidentified	unidentified	0	0	0	0	0	0	0	29	10	0	0	0	0	3	0	0	0	0	0	0	0	0	0	0	0	0	0	0	0	0	2	0	0	0	0	0	0	0	0	0	0	0	0
7676	Fungi	Ascomycota	unidentified	unidentified	unidentified	unidentified	0	0	0	0	0	0	0	0	0	0	0	0	0	0	0	0	0	0	0	40	0	0	0	0	0	0	0	0	0	0	0	0	0	0	0	0	0	0	0	0	0	0	0
7901	Fungi	Basidiomycota	unidentified	unidentified	unidentified	unidentified	0	0	0	0	0	0	0	0	0	0	0	0	0	0	0	0	0	0	0	0	0	0	0	0	0	0	0	0	0	0	0	0	0	30	0	0	0	0	0	0	0	0	0
12842	Fungi	Ascomycota	Eurotiomycetes	Eurotiales	Aspergillaceae	Aspergillus	2	0	0	0	0	0	0	0	0	0	0	0	0	0	0	0	0	0	0	0	0	0	0	0	0	0	0	1	0	0	0	0	0	0	0	0	0	0	0	0	0	0	0
20975	Fungi	Basidiomycota	Tremellomycetes	Tremellales	Rhynchogastremataceae	Papiliotrema	0	0	0	0	0	0	0	0	0	0	0	0	0	0	0	0	0	0	0	1	0	0	0	0	0	0	0	0	0	0	0	0	0	0	0	0	0	0	0	0	0	0	0
24611	Fungi	Ascomycota	Dothideomycetes	Pleosporales	Didymellaceae	Phoma	0	0	0	0	0	0	0	0	0	0	0	0	0	0	0	0	0	0	0	0	0	0	0	0	0	0	0	0	0	0	0	0	0	3	0	0	0	0	0	0	0	0	0
6054	Fungi	Ascomycota	unidentified	unidentified	unidentified	unidentified	0	0	0	0	0	0	0	0	0	0	0	0	0	0	0	0	0	0	0	0	0	0	0	0	0	0	0	0	0	0	0	0	0	0	0	0	0	0	0	0	0	0	0
8594	Fungi	Basidiomycota	unidentified	unidentified	unidentified	unidentified	0	0	0	0	0	0	0	0	0	0	0	0	0	0	0	0	0	0	0	0	0	0	0	0	0	0	0	0	0	0	0	0	0	0	0	0	0	0	0	0	0	0	0
10265	Fungi	Basidiomycota	Cystobasidiomycetes	Cystobasidiales	Cystobasidiaceae	Cystobasidium	0	0	0	0	0	0	0	0	0	0	0	0	0	0	0	0	0	0	0	0	0	0	0	0	0	0	0	0	0	0	0	0	0	0	0	0	0	0	0	0	0	0	0
15784	Fungi	Basidiomycota	unidentified	unidentified	unidentified	unidentified	0	0	0	0	0	0	0	0	0	0	0	0	0	0	0	0	0	0	0	0	0	0	0	0	0	0	0	0	0	0	0	0	0	0	0	0	0	0	0	0	0	0	0
20050	Fungi	Ascomycota	unidentified	unidentified	unidentified	unidentified	0	0	0	0	0	0	0	0	34	0	0	0	0	0	0	0	0	0	0	0	0	0	0	0	0	0	0	0	0	1	0	0	0	0	0	0	0	0	0	0	0	0	0
22511	Fungi	Ascomycota	Eurotiomycetes	Eurotiales	Aspergillaceae	Aspergillus	0	0	0	0	0	0	0	0	0	0	0	0	0	0	0	0	0	0	0	0	0	0	0	0	0	0	0	0	0	0	0	0	23	0	0	0	0	0	0	0	0	0	0
26044	Fungi	Ascomycota	Sordariomycetes	Hypocreales	Nectriaceae	Fusarium	0	0	13	0	0	0	0	0	0	0	0	0	30	0	0	0	0	0	0	0	0	0	0	0	0	0	0	0	0	0	0	0	0	0	0	0	0	0	0	0	0	0	0
26403	Fungi	Ascomycota	Dothideomycetes	Capnodiales	Cladosporiaceae	Cladosporium	0	0	0	0	0	0	0	0	0	0	0	0	0	0	0	0	0	0	0	0	0	0	0	0	0	0	0	0	0	0	0	0	0	0	0	0	42	0	0	0	0	0	0
1098	Fungi	Ascomycota	unidentified	unidentified	unidentified	unidentified	0	0	34	0	8	0	0	0	0	0	0	0	0	0	0	0	0	0	0	0	0	0	0	0	0	0	0	0	0	0	0	0	0	0	0	0	0	0	0	0	0	0	0
2034	Fungi	Basidiomycota	Exobasidiomycetes	Robbauerales	Robbaueraceae	Robbauera	0	0	0	0	0	0	0	0	0	0	0	4	0	0	0	0	0	0	0	0	6	0	0	2	0	0	0	0	0	0	0	0	0	0	0	0	0	0	0	0	0	0	0
5634	Fungi	Basidiomycota	Microbotryomycetes	Sporidiobolales	Sporidiobolales_Incertae sedis	Rhodotorula	0	0	0	0	0	0	0	0	0	0	0	0	0	0	0	0	0	0	0	0	0	0	0	0	0	0	0	0	0	0	0	0	0	0	0	0	0	0	0	0	0	0	0
7813	Fungi	Basidiomycota	Agaricomycetes	unidentified	unidentified	unidentified	0	0	0	0	0	0	0	10	8	0	0	0	0	5	0	0	0	0	0	0	0	0	0	0	0	0	0	0	0	0	8	0	0	0	0	0	0	0	0	10	0	0	0
8737	Fungi	Ascomycota	unidentified	unidentified	unidentified	unidentified	0	0	0	0	0	0	0	10	2	0	0	0	0	7	0	0	0	0	0	1	0	0	0	0	0	0	0	0	0	0	3	0	0	0	0	0	0	0	0	18	0	0	0
13156	Fungi	Ascomycota	Pezizomycotina_cls_Incertae_sedis	Pezizomycotina_ord_Incertae_sedis	Pezizomycotina_fam_Incertae_sedis	Ciliophora	0	2	0	0	0	0	0	0	0	0	0	0	0	0	0	0	0	0	0	39	0	0	0	0	0	0	0	0	0	0	0	0	0	0	0	0	0	0	0	0	0	0	0
18204	Fungi	Ascomycota	Pezizomycotina_cls_Incertae_sedis	Pezizomycotina_ord_Incertae_sedis	Pezizomycotina_fam_Incertae_sedis	Ciliophora	0	0	0	0	0	0	0	0	0	0	0	0	0	0	0	0	0	0	0	42	0	0	0	0	0	0	0	0	0	0	0	0	0	0	0	0	0	0	0	0	0	0	0
21414	Fungi	Ascomycota	Eurotiomycetes	Eurotiales	Aspergillaceae	Penicillium	1	0	0	0	3	3	0	0	0	0	0	0	0	0	0	0	1	0	0	0	0	0	0	0	0	0	0	0	0	0	0	0	0	0	0	0	0	0	0	0	0	0	15
22000	Fungi	Ascomycota	Eurotiomycetes	Eurotiales	Aspergillaceae	Aspergillus	0	0	0	0	0	0	0	0	0	0	0	0	0	0	0	0	0	0	0	0	0	0	0	0	0	0	0	0	0	0	0	0	0	0	0	0	0	0	0	0	0	0	1
25111	Fungi	Ascomycota	Dothideomycetes	Capnodiales	Cladosporiaceae	Cladosporium	3	4	0	3	1	4	5	0	0	0	0	0	0	0	0	1	1	0	0	0	0	0	0	0	0	1	0	4	1	0	0	0	0	0	0	0	0	0	4	0	0	0	0
41	Fungi	Basidiomycota	Agaricomycetes	unidentified	unidentified	unidentified	0	0	0	0	0	0	0	0	0	0	0	0	0	0	0	0	0	0	0	0	0	0	0	0	41	0	0	0	0	0	0	0	0	0	0	0	0	0	0	0	0	0	0
3359	Fungi	Basidiomycota	Exobasidiomycetes	Robbauerales	Robbaueraceae	Robbauera	0	0	0	0	0	0	0	0	0	0	0	5	0	0	0	0	0	0	0	0	4	0	0	0	0	0	0	0	0	0	0	0	0	0	0	0	0	0	0	0	0	0	0
16700	Fungi	Ascomycota	Pezizomycotina_cls_Incertae_sedis	Pezizomycotina_ord_Incertae_sedis	Pezizomycotina_fam_Incertae_sedis	Ciliophora	0	0	0	0	0	0	0	1	0	0	0	0	0	0	0	0	0	0	0	0	0	0	0	0	0	0	0	0	0	0	0	0	0	0	0	0	0	0	0	0	0	0	0
16846	Fungi	Basidiomycota	Agaricomycetes	Polyporales	Ganodermataceae	Ganoderma	0	2	3	3	0	0	3	0	0	0	4	0	0	0	0	0	0	0	0	0	0	0	4	0	3	0	0	0	2	0	0	0	0	0	0	0	0	0	0	0	0	0	0
16923	Fungi	Ascomycota	unidentified	unidentified	unidentified	unidentified	0	0	0	0	0	0	0	0	0	0	37	0	0	0	0	0	0	0	0	0	0	0	0	0	0	0	0	0	0	0	0	0	0	0	0	0	0	0	0	0	0	0	0
24450	Fungi	Ascomycota	Dothideomycetes	Pleosporales	Didymellaceae	Peyronellaea	0	0	0	0	0	0	0	1	0	0	0	0	0	0	0	0	0	0	0	0	0	0	0	0	0	0	0	0	0	0	0	0	0	39	0	0	0	0	0	0	0	0	0
25394	Fungi	Ascomycota	Dothideomycetes	Capnodiales	Cladosporiaceae	Cladosporium	0	0	0	0	1	2	0	0	0	1	0	0	0	0	0	16	0	0	0	0	0	0	0	0	0	0	1	0	4	0	0	0	0	0	0	0	0	0	0	0	0	0	0
133	Fungi	Basidiomycota	unidentified	unidentified	unidentified	unidentified	0	0	0	0	0	0	0	40	0	0	0	0	0	0	0	0	0	0	0	0	0	0	0	0	0	0	0	0	0	0	0	0	0	0	0	0	0	0	0	0	0	0	0
4731	Fungi	Basidiomycota	unidentified	unidentified	unidentified	unidentified	0	0	0	0	0	0	0	0	0	0	0	0	0	0	0	0	0	0	0	2	0	0	0	0	0	0	0	0	0	0	0	0	0	0	0	0	0	0	0	0	0	0	0
6065	Fungi	Ascomycota	unidentified	unidentified	unidentified	unidentified	0	0	0	0	0	0	0	0	0	0	0	0	0	0	0	0	0	0	0	0	0	0	0	0	0	0	0	0	0	0	0	0	0	0	0	0	0	0	0	0	0	0	0
8984	Fungi	Basidiomycota	unidentified	unidentified	unidentified	unidentified	0	0	0	0	0	0	0	0	0	0	0	0	0	0	0	0	0	0	0	0	0	0	0	0	0	0	0	0	0	0	0	0	0	0	0	0	0	0	0	0	0	0	0
10489	Fungi	Basidiomycota	Cystobasidiomycetes	Cystobasidiales	Cystobasidiaceae	Cystobasidium	0	0	0	0	0	0	0	0	0	0	0	0	0	0	0	0	0	0	0	0	0	0	0	0	0	0	0	0	0	0	0	0	0	0	0	0	0	0	0	0	0	0	0
13256	Fungi	Ascomycota	Sordariomycetes	Microascales	Microascaceae	Microascus	0	0	0	0	0	0	0	0	0	0	0	0	0	0	0	0	0	0	0	0	0	0	0	0	0	0	0	0	0	0	0	0	0	0	0	0	0	0	0	0	0	0	0
17182	Fungi	Ascomycota	Pezizomycotina_cls_Incertae_sedis	Pezizomycotina_ord_Incertae_sedis	Pezizomycotina_fam_Incertae_sedis	Ciliophora	0	0	0	0	9	0	0	0	0	14	0	0	0	0	0	0	0	0	0	0	0	0	0	0	5	0	8	0	0	0	0	0	0	0	0	0	0	0	0	0	0	0	0
17264	Fungi	Ascomycota	Pezizomycotina_cls_Incertae_sedis	Pezizomycotina_ord_Incertae_sedis	Pezizomycotina_fam_Incertae_sedis	Ciliophora	0	0	0	0	0	0	0	0	0	0	0	0	0	0	0	0	0	0	0	0	0	0	0	0	0	0	0	0	0	0	0	0	0	0	0	0	0	0	0	0	0	0	0
20234	Fungi	Ascomycota	Eurotiomycetes	Eurotiales	Aspergillaceae	Aspergillus	1	1	2	0	4	2	4	0	0	1	0	0	0	0	0	1	0	0	0	0	0	0	5	4	0	0	0	1	5	1	0	0	0	0	0	0	0	0	0	0	0	0	0
20614	Fungi	Ascomycota	Eurotiomycetes	Eurotiales	Aspergillaceae	Penicillium	0	3	1	4	0	1	0	0	0	0	0	0	0	0	0	9	0	0	0	0	0	0	0	0	0	0	5	1	0	2	0	0	0	0	0	0	0	0	0	0	0	0	0
22415	Fungi	Ascomycota	Eurotiomycetes	Eurotiales	Trichocomaceae	Talaromyces	0	0	0	0	0	0	0	0	0	0	0	0	0	0	0	0	0	0	0	0	0	0	0	0	0	0	0	0	0	0	0	0	0	0	0	0	0	0	0	0	22	0	0
23426	Fungi	Basidiomycota	unidentified	unidentified	unidentified	unidentified	0	0	0	0	0	0	0	0	0	0	0	0	0	0	0	0	0	0	0	0	0	0	0	0	0	0	0	0	0	0	0	0	0	0	0	0	0	0	0	0	0	0	0
25399	Fungi	Ascomycota	Pezizomycotina_cls_Incertae_sedis	Pezizomycotina_ord_Incertae_sedis	Pezizomycotina_fam_Incertae_sedis	Ciliophora	0	0	0	0	0	0	0	0	0	0	0	0	0	0	0	0	0	0	0	40	0	0	0	0	0	0	0	0	0	0	0	0	0	0	0	0	0	0	0	0	0	0	0
26291	Fungi	Ascomycota	Leotiomycetes	Thelebolales	Pseudeurotiaceae	Pseudogymnoascus	0	0	0	0	0	0	0	0	0	0	0	0	0	0	0	0	0	0	0	0	0	0	0	0	0	0	0	0	0	0	0	0	0	0	0	0	0	0	0	0	0	0	0
6938	Fungi	Ascomycota	Pezizomycetes	Pezizales	Pyronemataceae	Genabea	0	0	0	0	0	0	0	0	0	0	0	0	0	0	0	0	0	0	0	0	0	0	0	0	0	0	0	0	0	0	0	0	0	0	0	0	0	0	0	0	0	0	0
9760	Fungi	Basidiomycota	unidentified	unidentified	unidentified	unidentified	0	0	0	0	0	0	0	0	0	0	0	0	0	0	0	0	0	0	0	0	0	0	0	0	0	0	0	0	0	0	0	0	0	0	0	0	0	0	0	0	0	0	0
10569	Fungi	Aphelidiomycota	unidentified	unidentified	unidentified	unidentified	0	0	0	0	0	0	0	0	0	0	0	0	0	0	0	0	0	0	0	0	0	0	0	0	0	0	0	0	0	0	0	0	0	0	0	0	0	0	0	0	0	0	0
13373	Fungi	Basidiomycota	unidentified	unidentified	unidentified	unidentified	0	0	0	0	0	0	0	0	0	0	0	0	0	0	0	0	0	0	0	0	0	0	0	0	0	0	0	0	0	0	0	0	0	0	0	0	0	0	0	0	0	0	0
20595	Fungi	Ascomycota	Eurotiomycetes	Eurotiales	Trichocomaceae	Talaromyces	0	1	2	5	0	3	1	0	0	0	9	0	0	0	0	0	1	0	0	0	0	0	0	0	0	1	0	0	0	1	0	0	0	0	0	0	0	0	0	0	0	0	2
24915	Fungi	Ascomycota	Eurotiomycetes	Onygenales	Onygenales_fam_Incertae_sedis	Chrysosporium	0	0	0	0	0	0	0	0	0	0	0	0	0	0	0	0	0	0	0	0	0	0	0	0	0	0	0	0	0	0	0	0	0	0	0	0	0	0	0	0	0	0	0
24971	Fungi	Ascomycota	Dothideomycetes	Pleosporales	Didymosphaeriaceae	Paraconiothyrium	0	0	0	0	0	0	0	0	0	0	0	0	0	0	4	0	0	0	0	2	0	0	0	0	0	0	0	0	0	0	0	1	0	0	0	0	0	0	0	0	0	0	0
25464	Fungi	Ascomycota	Dothideomycetes	Capnodiales	Cladosporiaceae	Cladosporium	2	0	1	0	0	2	2	0	0	4	1	0	0	0	0	0	5	0	0	0	0	0	0	0	2	3	0	1	0	1	0	0	0	0	0	0	0	0	0	0	0	0	0
5596	Fungi	Ascomycota	unidentified	unidentified	unidentified	unidentified	7	23	0	0	0	0	4	0	0	0	2	0	0	0	0	0	0	0	0	0	0	0	1	0	0	0	0	0	1	0	0	0	0	0	0	0	0	0	0	0	0	0	0
7672	Fungi	Ascomycota	unidentified	unidentified	unidentified	unidentified	0	2	0	0	0	10	0	0	0	0	0	0	0	0	0	0	0	0	0	0	0	0	0	0	1	0	0	0	0	0	0	0	0	0	0	0	0	0	0	0	0	0	0
13450	Fungi	Ascomycota	unidentified	unidentified	unidentified	unidentified	0	0	0	0	0	0	0	4	3	0	0	0	0	0	0	0	0	0	0	0	0	0	0	0	0	0	0	0	0	0	30	0	0	0	0	0	0	0	0	0	0	0	0
14899	Fungi	Ascomycota	unidentified	unidentified	unidentified	unidentified	0	0	0	0	0	0	0	0	0	0	0	0	0	0	0	0	0	0	0	38	0	0	0	0	0	0	0	0	0	0	0	0	0	0	0	0	0	0	0	0	0	0	0
19648	Fungi	Ascomycota	unidentified	unidentified	unidentified	unidentified	0	0	0	0	0	0	0	0	38	0	0	0	0	0	0	0	0	0	0	0	0	0	0	0	0	0	0	0	0	0	0	0	0	0	0	0	0	0	0	0	0	0	0
21045	Fungi	Ascomycota	Eurotiomycetes	Eurotiales	Trichocomaceae	Talaromyces	0	0	0	0	0	0	0	0	0	0	0	0	0	0	0	0	0	0	0	0	0	0	0	0	0	0	0	0	0	0	0	0	0	0	0	0	0	0	0	0	34	0	0
22725	Fungi	Ascomycota	Eurotiomycetes	Eurotiales	Aspergillaceae	Penicillium	0	0	0	0	0	0	0	0	0	0	0	0	0	0	0	0	0	0	0	0	0	0	0	0	0	0	0	0	0	0	0	0	38	0	0	0	0	0	0	0	0	0	0
24384	Fungi	Ascomycota	Dothideomycetes	Dothideales	Aureobasidiaceae	Aureobasidium	0	0	0	0	0	0	0	0	0	0	0	0	0	0	0	0	0	0	0	0	0	0	0	0	0	0	0	0	0	0	0	0	0	0	0	0	0	0	0	0	2	0	0
24667	Fungi	Ascomycota	Dothideomycetes	Pleosporales	Coniothyriaceae	Coniothyrium	0	0	0	0	0	0	0	0	0	0	0	0	0	0	0	0	0	0	0	0	0	0	0	0	0	0	0	0	0	0	0	0	0	0	0	0	0	0	0	0	0	0	0
25033	Fungi	Ascomycota	Sordariomycetes	Sordariales	Chaetomiaceae	Chaetomium	0	38	0	0	0	0	0	0	0	0	0	0	0	0	0	0	0	0	0	0	0	0	0	0	0	0	0	0	0	0	0	0	0	0	0	0	0	0	0	0	0	0	0
25538	Fungi	Ascomycota	Dothideomycetes	Capnodiales	Cladosporiaceae	Cladosporium	0	0	0	1	1	21	0	0	0	0	0	0	0	0	0	0	0	3	0	0	0	0	0	0	0	0	2	0	0	1	0	0	0	0	0	0	0	0	0	0	0	0	0
25930	Fungi	Ascomycota	Dothideomycetes	Capnodiales	Cladosporiaceae	Cladosporium	1	1	3	1	6	1	2	0	0	0	0	0	0	0	0	0	3	0	0	0	0	0	5	0	1	2	5	0	0	0	0	0	0	0	0	0	0	0	0	0	0	0	0
26427	Fungi	Ascomycota	Dothideomycetes	Capnodiales	Cladosporiaceae	Cladosporium	0	0	0	0	0	0	0	0	0	0	0	0	0	0	0	0	0	0	0	0	0	0	0	0	0	0	0	0	0	0	0	0	0	0	0	0	38	0	0	0	0	0	0
179	Fungi	Ascomycota	unidentified	unidentified	unidentified	unidentified	0	0	0	0	0	0	0	2	0	0	0	0	0	0	0	0	0	0	0	0	0	0	0	0	0	0	0	0	0	0	0	0	0	0	0	0	0	0	0	0	0	0	0
6177	Fungi	Basidiomycota	Exobasidiomycetes	Microstromatales	Microstromatales_fam_Incertae_sedis	Sympodiomycopsis	0	0	0	0	0	0	0	0	0	0	0	0	0	0	0	0	0	0	0	0	0	0	0	0	0	0	0	0	0	0	0	0	0	0	0	0	0	0	0	0	0	0	0
7166	Fungi	Ascomycota	unidentified	unidentified	unidentified	unidentified	0	1	0	0	4	8	1	0	0	0	0	0	0	0	0	11	0	0	0	0	0	0	0	0	0	0	0	0	0	0	0	0	0	0	0	0	0	0	0	0	0	0	0
8350	Fungi	Basidiomycota	unidentified	unidentified	unidentified	unidentified	0	0	0	0	0	0	0	23	7	0	0	0	0	6	0	0	0	0	0	0	0	0	0	0	0	0	0	0	0	0	1	0	0	0	0	0	0	0	0	0	0	0	0
11467	Fungi	Basidiomycota	unidentified	unidentified	unidentified	unidentified	0	0	0	0	0	0	0	0	0	0	0	0	0	0	0	0	0	0	0	0	0	0	0	0	0	0	0	0	0	0	0	0	0	0	0	0	0	0	0	0	0	0	0
13773	Fungi	Ascomycota	Eurotiomycetes	Eurotiales	Aspergillaceae	Aspergillus	2	0	0	0	0	0	0	0	0	0	0	0	0	0	0	0	0	0	0	0	0	0	0	0	0	0	0	1	0	0	0	0	0	0	0	0	0	0	0	0	0	0	0
14585	Fungi	Ascomycota	unidentified	unidentified	unidentified	unidentified	0	0	0	0	0	0	0	0	0	0	0	0	0	2	0	0	0	0	0	0	0	0	0	0	0	0	0	0	0	0	7	0	0	0	0	0	0	0	0	0	0	0	0
15455	Fungi	Basidiomycota	unidentified	unidentified	unidentified	unidentified	0	0	0	0	0	0	0	0	0	0	0	0	0	0	0	0	0	0	0	0	0	0	0	0	0	0	0	0	0	0	0	0	0	0	0	0	0	0	0	0	0	0	0
16716	Fungi	Ascomycota	unidentified	unidentified	unidentified	unidentified	0	0	0	0	0	0	0	0	0	0	0	0	0	0	0	0	0	0	0	0	0	0	0	0	0	0	0	0	0	0	1	0	0	0	0	0	0	0	0	0	0	0	0
20708	Fungi	Ascomycota	Sordariomycetes	Xylariales	Sporocadaceae	Pestalotiopsis	0	0	0	0	0	0	0	0	0	0	0	0	0	0	0	0	0	0	0	0	0	0	0	0	0	0	0	0	0	0	0	0	0	0	0	0	0	0	0	0	0	0	1
21470	Fungi	Ascomycota	Sordariomycetes	Hypocreales	Hypocreales_fam_Incertae_sedis	Emericellopsis	1	0	1	1	0	1	2	0	0	0	0	0	0	0	0	0	1	0	0	0	0	0	1	0	1	1	1	1	0	0	0	0	0	0	2	0	0	0	0	0	0	0	0
26450	Fungi	Ascomycota	Dothideomycetes	Capnodiales	Cladosporiaceae	Cladosporium	0	0	0	0	0	0	0	0	0	0	0	0	0	0	0	0	0	0	0	0	0	0	0	0	0	0	0	0	0	0	0	0	0	0	0	0	36	0	0	0	0	0	0
53	Fungi	Basidiomycota	Exobasidiomycetes	Robbauerales	Robbaueraceae	Robbauera	0	0	0	0	0	0	0	0	0	0	0	0	0	0	0	0	0	0	0	0	6	0	0	0	0	0	0	0	0	0	0	0	0	0	0	0	0	0	0	0	0	0	0
6984	Fungi	unidentified	unidentified	unidentified	unidentified	unidentified	0	0	0	0	0	0	0	0	0	0	0	0	0	0	0	0	0	0	0	0	0	0	0	0	0	0	0	0	0	0	0	0	0	0	0	0	0	0	0	0	0	0	0
7009	Fungi	Basidiomycota	Agaricomycetes	Atheliales	Tylosporaceae	Amphinema	0	0	0	0	0	2	0	11	4	0	0	0	0	0	0	0	0	0	0	0	0	0	0	0	0	0	0	0	0	0	0	0	0	0	0	0	0	0	0	0	0	0	0
13228	Fungi	Ascomycota	Eurotiomycetes	Eurotiales	Aspergillaceae	Aspergillus	3	0	0	0	0	0	0	0	0	0	0	0	0	0	0	0	0	0	0	0	0	0	0	0	0	0	0	1	0	0	0	0	0	0	0	0	0	0	0	0	0	0	0
16888	Fungi	Ascomycota	Pezizomycotina_cls_Incertae_sedis	Pezizomycotina_ord_Incertae_sedis	Pezizomycotina_fam_Incertae_sedis	Ciliophora	0	0	0	0	0	0	0	0	0	0	0	0	0	0	0	0	0	0	0	35	0	0	0	0	0	0	0	0	0	0	1	0	0	0	0	0	0	0	0	0	0	0	0
19837	Fungi	Ascomycota	Pezizomycotina_cls_Incertae_sedis	Pezizomycotina_ord_Incertae_sedis	Pezizomycotina_fam_Incertae_sedis	Ciliophora	0	0	0	0	0	0	0	0	0	0	0	0	0	0	0	0	0	0	0	0	0	0	0	0	0	0	0	0	0	0	0	0	0	0	36	0	0	0	0	0	0	0	0
20924	Fungi	Ascomycota	Eurotiomycetes	Eurotiales	Aspergillaceae	Aspergillus	0	2	0	0	0	0	0	0	0	0	0	0	0	0	0	0	0	0	0	5	0	0	0	0	0	0	0	0	0	0	0	0	0	0	0	0	0	0	0	0	0	0	9
21503	Fungi	Ascomycota	Eurotiomycetes	Eurotiales	Aspergillaceae	Aspergillus	0	0	0	0	0	0	0	0	0	0	0	0	0	0	0	0	0	0	0	0	0	0	0	0	0	0	0	0	0	0	0	0	0	0	0	0	0	0	0	0	0	0	0
24059	Fungi	Ascomycota	Dothideomycetes	Pleosporales	Didymellaceae	Epicoccum	0	2	0	2	0	3	4	0	0	0	0	4	0	0	0	0	1	0	0	0	0	0	0	0	0	0	0	0	2	4	0	0	0	0	0	0	1	0	0	0	0	0	0
24460	Fungi	Ascomycota	Dothideomycetes	Pleosporales	Cucurbitariaceae	Pyrenochaeta	0	0	0	0	0	0	0	0	0	0	0	0	0	0	0	0	0	0	0	0	0	0	0	0	0	0	0	0	0	0	0	0	0	0	0	0	0	0	0	0	36	0	0
25533	Fungi	Ascomycota	Dothideomycetes	Pleosporales	Lentitheciaceae	Keissleriella	0	28	0	0	0	0	0	0	4	0	0	0	0	0	0	0	0	0	0	2	0	0	0	0	0	0	0	0	0	0	0	0	0	0	0	0	0	0	0	0	0	0	0
26066	Fungi	Ascomycota	Dothideomycetes	Capnodiales	Cladosporiaceae	Cladosporium	0	0	0	0	0	0	0	0	0	0	0	0	0	0	0	0	26	0	0	0	0	0	1	0	0	0	0	1	0	0	0	0	0	0	0	0	0	0	2	0	0	0	0
26393	Fungi	Ascomycota	Dothideomycetes	Capnodiales	Cladosporiaceae	Cladosporium	0	0	0	0	0	0	0	0	0	0	0	0	0	0	0	0	0	0	0	0	0	0	0	0	0	0	0	0	0	0	0	0	0	0	0	0	36	0	0	0	0	0	0
26586	Fungi	Ascomycota	unidentified	unidentified	unidentified	unidentified	0	0	0	0	0	0	0	0	36	0	0	0	0	0	0	0	0	0	0	0	0	0	0	0	0	0	0	0	0	0	0	0	0	0	0	0	0	0	0	0	0	0	0
296	Fungi	Basidiomycota	unidentified	unidentified	unidentified	unidentified	0	0	0	0	0	0	0	0	0	0	0	0	0	0	0	0	0	0	0	2	0	0	0	0	0	0	0	0	0	0	0	0	0	0	0	0	0	0	0	0	0	0	0
1116	Fungi	Ascomycota	unidentified	unidentified	unidentified	unidentified	0	0	0	35	0	0	0	0	0	0	0	0	0	0	0	0	0	0	0	0	0	0	0	0	0	0	0	0	0	0	0	0	0	0	0	0	0	0	0	0	0	0	0
7183	Fungi	Ascomycota	unidentified	unidentified	unidentified	unidentified	0	0	0	0	0	0	0	0	0	0	0	0	0	0	0	0	0	0	0	1	0	0	0	0	0	0	0	0	0	0	0	2	0	0	0	0	0	0	0	0	0	0	0
7274	Fungi	Basidiomycota	unidentified	unidentified	unidentified	unidentified	0	0	0	1	0	0	0	12	3	0	0	0	0	0	0	0	0	0	0	0	0	0	0	0	0	1	0	0	0	0	16	0	0	0	0	0	0	0	0	0	0	0	0
8852	Fungi	Ascomycota	unidentified	unidentified	unidentified	unidentified	0	0	0	0	0	0	0	0	0	0	0	0	0	0	0	0	0	0	0	0	0	0	0	0	0	0	0	0	0	0	0	0	0	0	0	0	0	0	0	0	0	0	0
15591	Fungi	Ascomycota	Pezizomycotina_cls_Incertae_sedis	Pezizomycotina_ord_Incertae_sedis	Pezizomycotina_fam_Incertae_sedis	Ciliophora	0	0	0	0	14	0	0	0	0	8	0	0	0	0	0	0	0	0	0	0	0	0	0	0	3	0	3	0	0	0	0	0	0	0	0	0	0	0	0	0	0	0	0
20741	Fungi	Ascomycota	unidentified	unidentified	unidentified	unidentified	0	0	0	0	0	0	0	0	0	0	0	0	0	0	0	0	0	0	0	0	0	0	0	0	0	0	0	0	0	0	0	0	0	0	0	0	0	0	0	0	0	0	0
21300	Fungi	Ascomycota	Sordariomycetes	Hypocreales	Cordycipitaceae	Parengyodontium	0	0	0	0	0	0	0	0	0	0	0	0	0	15	0	0	0	0	0	0	0	0	0	0	0	0	0	0	0	0	1	0	0	0	0	16	1	0	0	0	0	0	0
21438	Fungi	Ascomycota	Sordariomycetes	Hypocreales	Hypocreales_fam_Incertae_sedis	Emericellopsis	1	3	1	1	0	0	0	0	1	0	0	0	0	0	0	0	2	0	0	0	0	0	1	0	0	0	1	0	0	0	0	0	0	0	3	0	0	0	0	0	0	0	0
23107	Fungi	Ascomycota	Sordariomycetes	Hypocreales	Nectriaceae	Gibberella	0	0	0	0	0	0	0	0	0	0	0	0	0	0	0	0	0	0	0	0	0	0	0	0	0	0	0	0	0	0	0	0	0	0	0	0	0	0	0	0	0	0	0
25056	Fungi	Ascomycota	Dothideomycetes	Capnodiales	Neodevriesiaceae	Neodevriesia	0	0	0	0	0	0	0	0	0	0	0	0	0	0	0	0	0	0	0	0	0	0	0	35	0	0	0	0	0	0	0	0	0	0	0	0	0	0	0	0	0	0	0
26201	Fungi	Ascomycota	Dothideomycetes	Capnodiales	Cladosporiaceae	Cladosporium	0	0	0	0	0	0	0	0	0	0	0	0	0	0	0	0	0	0	0	0	0	0	0	0	0	0	0	0	0	0	0	0	0	0	0	0	33	0	0	0	0	0	0
26466	Fungi	Ascomycota	Sordariomycetes	Hypocreales	Nectriaceae	Gibberella	0	0	0	0	0	0	0	0	0	0	0	0	0	0	0	0	0	0	0	0	0	0	0	0	0	0	0	0	0	0	0	0	0	0	0	0	34	0	0	0	0	0	0
5321	Fungi	Basidiomycota	Microbotryomycetes	Sporidiobolales	Sporidiobolales_Incertae sedis	Rhodotorula	0	0	0	0	0	0	0	0	0	0	0	0	0	0	0	0	0	0	0	0	0	0	0	0	0	0	0	0	0	0	0	0	0	0	0	0	0	0	0	0	0	0	0
6194	Fungi	Basidiomycota	Exobasidiomycetes	Microstromatales	Microstromatales_fam_Incertae_sedis	Sympodiomycopsis	0	0	0	0	0	0	0	0	0	0	0	0	0	0	0	0	0	0	0	0	0	0	0	0	0	0	0	0	0	0	0	0	0	0	0	0	0	0	0	0	0	0	0
7214	Fungi	unidentified	unidentified	unidentified	unidentified	unidentified	0	0	0	0	0	0	0	0	0	0	0	0	0	0	0	0	0	0	0	0	0	0	0	0	6	0	0	0	0	0	0	0	0	0	0	0	0	0	0	0	0	0	0
7759	Fungi	Ascomycota	unidentified	unidentified	unidentified	unidentified	0	0	0	0	0	0	0	0	0	0	0	0	0	0	0	0	0	0	0	0	0	0	0	0	0	0	0	0	0	0	0	0	0	0	0	0	0	0	0	0	0	0	0
7790	Fungi	Ascomycota	Pezizomycotina_cls_Incertae_sedis	Pezizomycotina_ord_Incertae_sedis	Pezizomycotina_fam_Incertae_sedis	Ciliophora	0	0	0	0	0	0	0	0	0	0	0	0	0	0	0	0	0	0	0	0	0	0	0	0	0	0	0	0	0	0	1	0	0	0	0	0	0	0	0	0	0	0	0
8065	Fungi	Basidiomycota	unidentified	unidentified	unidentified	unidentified	0	0	0	0	0	0	0	0	0	0	0	0	0	0	0	0	0	0	0	0	0	0	0	0	0	0	0	0	0	0	0	0	0	0	0	0	0	0	0	0	0	0	0
12511	Fungi	Basidiomycota	Agaricomycetes	Polyporales	Ganodermataceae	Ganoderma	0	1	1	6	0	0	0	0	0	6	0	0	0	0	0	0	0	0	0	0	0	0	0	10	1	4	0	1	0	1	0	0	0	0	0	0	0	0	0	0	0	0	1
12818	Fungi	unidentified	unidentified	unidentified	unidentified	unidentified	0	0	0	0	0	0	0	0	0	0	0	0	0	0	0	0	0	0	0	0	0	0	0	0	0	0	0	0	0	0	0	0	0	0	0	0	0	0	0	0	0	0	0
19090	Fungi	Basidiomycota	Agaricomycetes	Polyporales	Ganodermataceae	Ganoderma	0	0	0	0	0	4	2	0	0	0	0	0	0	0	0	0	3	0	0	0	0	0	0	0	2	0	1	6	0	0	0	0	0	0	0	0	0	0	0	0	0	0	0
20710	Fungi	Ascomycota	Eurotiomycetes	Eurotiales	Trichocomaceae	Aspergillus	1	0	2	1	1	0	1	0	0	5	1	0	0	0	0	4	1	0	0	0	0	0	0	1	0	0	0	2	0	2	0	0	0	0	0	0	0	0	0	0	0	0	0
21209	Fungi	Ascomycota	Eurotiomycetes	Eurotiales	Aspergillaceae	Aspergillus	1	1	3	2	1	1	1	0	0	1	1	0	0	0	0	1	3	0	0	0	0	0	0	2	1	0	0	5	0	1	0	0	0	0	0	0	0	0	0	0	0	0	0
21520	Fungi	Ascomycota	Sordariomycetes	Hypocreales	Hypocreales_fam_Incertae_sedis	Emericellopsis	1	1	1	0	0	0	0	0	0	1	0	0	1	0	0	0	2	0	0	0	0	0	0	0	0	0	0	1	0	3	0	0	0	0	8	0	0	0	0	0	0	0	0
21741	Fungi	Ascomycota	Eurotiomycetes	Eurotiales	Aspergillaceae	Penicillium	0	2	2	1	0	2	4	0	0	0	0	0	0	0	0	5	3	0	0	0	0	0	0	0	2	0	0	2	3	0	0	0	0	0	0	0	0	0	0	0	0	0	0
24247	Fungi	Ascomycota	Dothideomycetes	Pleosporales	Massarinaceae	Stagonospora	0	0	0	0	0	0	0	0	0	0	0	0	0	0	0	0	0	0	0	0	0	0	0	0	0	0	0	0	0	0	0	0	0	0	0	0	0	0	0	0	0	0	0
24946	Fungi	Basidiomycota	unidentified	unidentified	unidentified	unidentified	0	0	0	0	0	0	0	0	0	0	0	0	0	0	0	0	0	0	0	0	0	0	0	0	0	0	0	0	0	0	0	0	0	0	0	0	0	0	0	0	0	0	0
25766	Fungi	Ascomycota	Dothideomycetes	Capnodiales	Mycosphaerellaceae	Mycosphaerella	0	0	0	0	8	11	0	0	0	0	0	0	0	0	0	0	0	0	0	0	0	0	0	0	0	0	0	0	2	0	0	0	0	0	0	0	0	0	0	0	0	0	0
26449	Fungi	Ascomycota	Dothideomycetes	Capnodiales	Cladosporiaceae	Cladosporium	0	0	0	0	0	0	0	0	0	0	0	0	0	0	0	0	0	0	0	0	0	0	0	0	0	0	0	0	0	0	0	0	0	0	0	0	34	0	0	0	0	0	0
5116	Fungi	Basidiomycota	Microbotryomycetes	Sporidiobolales	Sporidiobolales_Incertae sedis	Rhodotorula	0	0	0	0	0	0	0	0	0	0	0	0	0	0	0	0	0	0	0	0	0	0	0	0	0	0	0	0	0	0	0	0	0	0	0	0	0	0	0	0	0	0	0
5337	Fungi	Basidiomycota	Microbotryomycetes	Sporidiobolales	Sporidiobolales_Incertae sedis	Rhodotorula	0	0	0	0	0	0	0	0	0	0	0	0	0	0	0	0	0	0	0	0	0	0	0	0	0	0	0	0	0	0	0	0	0	0	0	0	0	0	0	0	0	0	0
6045	Fungi	Ascomycota	unidentified	unidentified	unidentified	unidentified	0	0	0	0	0	0	0	0	0	0	0	0	0	0	0	0	0	0	0	0	0	0	0	0	0	0	0	0	0	0	0	0	0	0	0	0	0	0	0	0	0	0	0
6163	Fungi	Basidiomycota	Exobasidiomycetes	Microstromatales	Microstromatales_fam_Incertae_sedis	Sympodiomycopsis	0	0	0	0	0	0	0	0	0	0	0	0	0	0	0	0	0	0	0	0	0	0	0	0	0	0	0	0	0	0	0	0	0	0	0	0	0	0	0	0	0	0	0
7976	Fungi	Ascomycota	Pezizomycetes	Pezizales	Pyronemataceae	Genabea	0	0	0	0	0	0	0	2	0	0	0	0	0	0	0	0	0	0	0	0	0	0	0	0	0	0	0	0	0	0	0	0	0	0	0	0	0	0	0	0	0	0	0
8683	Fungi	Ascomycota	unidentified	unidentified	unidentified	unidentified	0	0	0	0	0	0	0	0	0	0	0	0	0	0	0	0	0	0	0	0	0	0	0	0	0	0	0	0	0	0	0	0	0	0	0	0	0	0	0	0	0	0	0
8978	Fungi	Ascomycota	unidentified	unidentified	unidentified	unidentified	0	0	0	0	0	0	0	0	0	0	0	0	0	0	0	0	0	0	0	0	0	0	0	0	0	0	0	0	0	0	0	0	0	0	0	0	0	0	0	0	0	0	0
12758	Fungi	Basidiomycota	unidentified	unidentified	unidentified	unidentified	0	0	0	0	0	0	0	0	0	0	0	0	0	0	0	0	0	0	0	0	0	0	0	0	0	0	0	0	0	0	0	0	0	0	0	0	0	0	0	0	0	0	0
12960	Fungi	Ascomycota	Pezizomycotina_cls_Incertae_sedis	Pezizomycotina_ord_Incertae_sedis	Pezizomycotina_fam_Incertae_sedis	Ciliophora	0	0	0	0	0	0	0	0	0	0	0	0	0	0	0	0	0	0	0	0	0	0	0	0	0	0	0	0	0	0	0	0	0	0	0	0	0	0	0	0	0	0	0
12996	Fungi	Ascomycota	Saccharomycetes	Saccharomycetales	Debaryomycetaceae	Yamadazyma	0	1	0	1	2	2	1	0	0	0	0	0	0	0	0	0	0	0	0	0	0	0	0	0	0	11	0	0	1	0	0	0	0	0	0	0	0	0	0	0	0	0	0
15520	Fungi	Basidiomycota	unidentified	unidentified	unidentified	unidentified	0	0	0	0	0	0	0	0	33	0	0	0	0	0	0	0	0	0	0	0	0	0	0	0	0	0	0	0	0	0	0	0	0	0	0	0	0	0	0	0	0	0	0
23997	Fungi	Ascomycota	Leotiomycetes	Helotiales	Sclerotiniaceae	Ciboria	0	0	0	0	0	0	0	0	0	0	0	0	0	0	0	0	0	0	0	0	0	0	0	0	0	0	0	0	0	0	0	0	0	0	0	0	0	0	0	0	0	0	0
24705	Fungi	Ascomycota	unidentified	unidentified	unidentified	unidentified	0	0	0	0	0	0	0	11	22	0	0	0	0	0	0	0	0	0	0	0	0	0	0	0	0	0	0	0	0	0	0	0	0	0	0	0	0	0	0	0	0	0	0
24977	Fungi	Ascomycota	Pezizomycotina_cls_Incertae_sedis	Pezizomycotina_ord_Incertae_sedis	Pezizomycotina_fam_Incertae_sedis	Ciliophora	0	0	0	0	0	0	0	0	0	0	0	0	0	0	0	0	0	0	0	0	0	0	0	0	0	0	0	0	0	0	0	0	0	0	0	0	0	0	0	0	0	0	0
25278	Fungi	Ascomycota	Dothideomycetes	Pleosporales	Phaeosphaeriaceae	Paraphoma	0	0	0	0	0	0	0	0	0	0	0	0	0	0	0	0	0	0	0	0	0	0	0	0	0	0	0	0	0	0	0	0	0	0	0	0	0	0	0	0	0	0	0
26202	Fungi	Ascomycota	Dothideomycetes	Capnodiales	Mycosphaerellaceae	Mycosphaerella	0	0	0	0	0	0	0	0	0	0	0	0	0	0	0	0	0	0	0	0	0	0	0	0	0	0	0	0	0	0	0	0	0	0	0	0	32	0	0	0	0	0	0
26640	Fungi	Ascomycota	Leotiomycetes	Helotiales	Dermateaceae	Marssonina	0	0	0	0	0	0	0	0	0	0	0	0	0	0	0	0	0	0	0	0	0	0	0	0	0	0	0	0	0	0	0	0	0	0	0	0	0	0	0	0	0	0	0
26796	Fungi	Ascomycota	Dothideomycetes	Capnodiales	Mycosphaerellaceae	Passalora	0	0	0	0	0	0	0	0	0	0	0	0	0	0	0	0	0	0	0	0	0	0	0	0	0	0	0	0	0	0	0	0	0	0	0	0	0	0	0	0	0	0	0
26914	Fungi	Rozellomycota	unidentified	unidentified	unidentified	unidentified	0	0	0	0	0	0	0	0	0	0	0	0	0	0	0	0	0	0	0	0	0	0	0	0	0	0	0	0	0	0	0	0	0	0	0	0	0	0	0	0	0	0	0
235	Fungi	Ascomycota	unidentified	unidentified	unidentified	unidentified	0	0	0	0	0	0	0	0	1	0	0	0	0	0	0	0	0	0	0	0	0	0	0	0	0	0	0	0	0	0	0	0	0	0	0	0	0	0	0	0	0	0	0
1743	Fungi	Basidiomycota	unidentified	unidentified	unidentified	unidentified	0	0	0	0	0	0	0	0	0	0	0	0	0	0	0	0	0	0	0	1	0	0	0	0	0	0	0	0	0	0	0	0	0	0	0	0	0	0	0	0	0	0	0
4391	Fungi	Basidiomycota	unidentified	unidentified	unidentified	unidentified	0	0	0	0	0	0	0	0	0	0	0	0	0	1	0	0	0	0	0	0	0	0	0	0	0	0	0	0	0	0	0	0	0	0	0	0	15	0	0	0	0	0	0
6298	Fungi	Basidiomycota	Ustilaginomycotina_Incertae sedis	Malasseziales	Malasseziales_Incertae sedis	Malassezia	0	0	0	0	0	0	0	0	0	0	0	0	0	0	0	0	0	0	0	0	0	0	0	0	0	0	0	0	0	0	0	0	0	0	0	0	0	0	0	0	0	0	0
12836	Fungi	Ascomycota	Pezizomycotina_cls_Incertae_sedis	Pezizomycotina_ord_Incertae_sedis	Pezizomycotina_fam_Incertae_sedis	Ciliophora	0	0	0	0	0	0	0	0	0	0	0	0	0	0	0	0	0	0	0	31	0	0	0	0	0	0	0	0	0	0	0	0	0	0	0	0	0	0	0	0	0	0	0
14857	Fungi	Ascomycota	Pezizomycotina_cls_Incertae_sedis	Pezizomycotina_ord_Incertae_sedis	Pezizomycotina_fam_Incertae_sedis	Ciliophora	0	0	0	0	0	0	0	2	0	0	0	0	0	7	0	0	0	0	0	0	0	0	0	0	0	0	0	0	0	0	23	0	0	0	0	0	0	0	0	0	0	0	0
17329	Fungi	Ascomycota	Pezizomycotina_cls_Incertae_sedis	Pezizomycotina_ord_Incertae_sedis	Pezizomycotina_fam_Incertae_sedis	Ciliophora	0	0	0	0	0	0	0	0	0	0	0	0	0	0	4	0	0	0	0	0	0	0	0	0	0	0	0	0	0	0	0	4	0	0	0	0	0	0	0	0	0	0	0
23338	Fungi	Ascomycota	Dothideomycetes	Botryosphaeriales	Aplosporellaceae	Aplosporella	0	0	0	0	0	0	0	0	0	0	0	0	0	0	0	0	0	0	0	0	0	0	0	0	0	0	0	0	0	0	0	0	0	0	0	0	0	0	0	0	0	0	0
25696	Fungi	Ascomycota	Dothideomycetes	Capnodiales	Cladosporiaceae	Cladosporium	0	0	0	0	7	11	0	0	0	0	0	0	0	0	0	0	0	0	0	0	0	0	0	0	0	0	0	0	1	0	0	0	0	0	0	0	0	0	0	0	0	0	0
25879	Fungi	Ascomycota	Dothideomycetes	Capnodiales	Mycosphaerellaceae	Davidiella	0	0	2	0	0	2	0	0	1	0	0	0	0	0	0	0	0	0	0	0	0	0	0	0	0	0	0	0	0	0	0	0	0	0	0	0	0	0	0	0	0	0	0
1224	Fungi	Ascomycota	unidentified	unidentified	unidentified	unidentified	0	0	0	0	0	0	0	0	0	0	0	0	0	0	0	0	0	0	0	2	0	0	0	0	0	0	0	0	0	0	0	0	0	0	0	0	0	0	0	0	0	0	0
1750	Fungi	Ascomycota	unidentified	unidentified	unidentified	unidentified	0	0	0	0	0	0	0	0	0	0	0	0	0	0	0	0	0	0	0	0	0	0	0	0	0	0	0	0	0	0	0	0	0	0	0	0	0	0	0	0	0	0	0
5471	Fungi	Basidiomycota	Microbotryomycetes	Sporidiobolales	Sporidiobolales_Incertae sedis	Rhodotorula	0	0	0	0	0	0	0	0	0	0	0	0	0	0	0	0	0	0	0	0	0	0	0	0	0	0	0	0	0	0	0	0	0	0	0	0	0	0	0	0	0	0	0
7466	Fungi	unidentified	unidentified	unidentified	unidentified	unidentified	0	0	0	0	0	0	0	0	31	0	0	0	0	0	0	0	0	0	0	0	0	0	0	0	0	0	0	0	0	0	0	0	0	0	0	0	0	0	0	0	0	0	0
7480	Fungi	Basidiomycota	Agaricomycetes	Atheliales	Tylosporaceae	Amphinema	0	0	0	0	0	0	0	0	31	0	0	0	0	0	0	0	0	0	0	0	0	0	0	0	0	0	0	0	0	0	0	0	0	0	0	0	0	0	0	0	0	0	0
8051	Fungi	Basidiomycota	unidentified	unidentified	unidentified	unidentified	0	0	0	0	0	0	0	0	0	0	0	0	0	0	0	0	0	0	0	0	0	0	0	0	0	0	0	0	0	0	0	0	0	0	0	0	0	0	0	0	0	0	0
8054	Fungi	unidentified	unidentified	unidentified	unidentified	unidentified	0	0	0	0	0	0	0	5	5	0	0	0	0	10	0	0	0	0	0	0	0	0	0	0	0	0	0	2	0	0	7	0	0	0	0	0	0	0	0	0	0	0	0
12351	Fungi	Ascomycota	Eurotiomycetes	Eurotiales	Trichocomaceae	Eurotium	0	1	0	6	0	0	0	0	0	6	0	0	0	0	0	0	0	0	0	0	0	0	0	6	2	0	2	1	0	0	0	0	0	0	0	0	0	0	0	0	0	0	2
13231	Fungi	Ascomycota	Eurotiomycetes	Eurotiales	Aspergillaceae	Aspergillus	2	0	0	0	0	0	0	0	0	0	0	0	0	0	0	0	0	0	0	0	0	0	0	0	0	0	0	0	0	0	0	0	0	0	0	0	0	0	0	0	0	0	0
15311	Fungi	Basidiomycota	Agaricomycetes	unidentified	unidentified	unidentified	0	0	0	0	0	0	0	0	0	0	0	0	0	0	0	0	0	0	0	0	0	0	0	0	0	0	0	0	0	0	0	0	0	0	0	0	0	0	0	0	0	0	0
20055	Fungi	Basidiomycota	unidentified	unidentified	unidentified	unidentified	0	0	0	0	0	0	0	1	6	0	0	0	0	0	0	0	0	0	0	0	0	0	0	0	0	0	0	0	0	0	0	1	0	0	0	0	0	0	0	0	0	0	0
20522	Fungi	Ascomycota	Pezizomycotina_cls_Incertae_sedis	Pezizomycotina_ord_Incertae_sedis	Pezizomycotina_fam_Incertae_sedis	Ciliophora	0	0	0	0	0	0	0	0	0	0	0	0	0	0	0	0	0	0	0	0	0	0	0	0	0	0	0	0	0	0	0	0	0	0	0	0	0	0	0	0	0	0	0
21101	Fungi	Ascomycota	Sordariomycetes	Hypocreales	Hypocreales_fam_Incertae_sedis	Acremonium	2	3	3	0	2	0	5	0	0	0	0	0	0	0	0	0	0	0	0	0	0	0	3	0	0	0	0	1	0	4	0	0	0	0	0	0	0	0	0	0	0	0	0
26597	Fungi	Ascomycota	Dothideomycetes	Pleosporales	Leptosphaeriaceae	Leptosphaeria	0	0	0	0	0	0	0	0	0	0	0	0	0	0	0	0	0	0	0	0	0	0	0	0	0	0	0	0	0	0	0	0	0	0	0	0	0	0	0	31	0	0	0
26700	Fungi	Ascomycota	Leotiomycetes	Helotiales	Helotiales_fam_Incertae_sedis	Cadophora	1	2	3	2	1	6	1	1	0	0	0	0	0	0	0	0	2	0	0	0	0	0	0	0	1	0	0	1	2	1	0	0	0	0	0	0	0	0	0	0	0	0	0
27227	Fungi	Ascomycota	Pezizomycotina_cls_Incertae_sedis	Pezizomycotina_ord_Incertae_sedis	Pezizomycotina_fam_Incertae_sedis	Ciliophora	0	0	0	0	0	0	0	0	0	0	0	0	0	0	0	0	0	0	0	0	0	0	0	0	0	0	0	0	0	0	0	0	0	0	0	0	0	0	0	0	0	0	0
171	Fungi	Ascomycota	unidentified	unidentified	unidentified	unidentified	0	0	0	0	0	0	0	0	0	0	0	0	0	0	0	0	0	0	0	0	0	0	0	0	0	0	0	0	0	0	0	0	0	0	0	0	0	0	0	0	0	0	0
4757	Fungi	Ascomycota	unidentified	unidentified	unidentified	unidentified	0	0	0	0	0	0	0	0	0	0	0	0	0	0	0	0	0	0	0	0	0	0	0	0	0	0	0	0	0	0	0	0	0	0	0	0	0	0	0	30	0	0	0
5175	Fungi	Basidiomycota	unidentified	unidentified	unidentified	unidentified	0	0	0	0	0	0	0	0	0	0	0	0	0	0	0	0	0	0	0	0	0	0	0	0	0	0	0	0	0	0	0	0	0	0	0	0	0	0	0	0	0	0	0
5446	Fungi	Basidiomycota	Microbotryomycetes	Sporidiobolales	Sporidiobolales_Incertae sedis	Rhodotorula	0	0	0	0	0	0	0	0	0	0	0	0	0	0	0	0	0	0	0	0	0	0	0	0	0	0	0	0	0	0	0	0	0	0	0	0	0	0	0	0	0	0	0
5622	Fungi	Ascomycota	unidentified	unidentified	unidentified	unidentified	0	0	0	0	0	0	0	0	0	0	0	0	0	0	0	0	0	0	0	0	0	0	0	0	0	0	0	0	0	0	0	0	0	0	0	0	0	0	0	30	0	0	0
6695	Fungi	Chytridiomycota	unidentified	unidentified	unidentified	unidentified	0	1	0	0	0	0	25	0	2	0	0	0	0	0	0	0	0	0	0	0	0	0	0	0	0	0	0	0	0	0	0	0	0	0	0	0	0	0	0	0	0	0	0
10271	Fungi	Ascomycota	Eurotiomycetes	Eurotiales	unidentified	unidentified	0	0	0	0	0	0	0	0	0	0	0	0	0	0	0	0	0	0	0	0	0	0	0	0	0	0	0	0	0	0	0	0	0	0	0	0	0	0	0	0	0	0	0
12169	Fungi	Ascomycota	Pezizomycotina_cls_Incertae_sedis	Pezizomycotina_ord_Incertae_sedis	Pezizomycotina_fam_Incertae_sedis	Ciliophora	0	0	0	0	0	0	0	0	0	0	0	0	0	0	0	0	0	0	0	0	0	0	0	0	0	0	0	0	0	0	0	0	0	0	0	0	0	0	0	0	0	0	0
13229	Fungi	Ascomycota	Eurotiomycetes	Eurotiales	Aspergillaceae	Aspergillus	1	0	0	0	0	0	0	0	0	0	0	0	0	0	0	0	0	0	0	0	0	0	0	0	0	0	0	0	0	0	0	0	0	0	0	0	0	0	0	0	0	0	0
15756	Fungi	Ascomycota	unidentified	unidentified	unidentified	unidentified	0	0	0	0	0	0	0	1	0	0	0	0	0	0	0	0	0	0	0	28	0	0	0	0	0	0	0	0	0	0	1	0	0	0	0	0	0	0	0	0	0	0	0
17204	Fungi	Ascomycota	Pezizomycotina_cls_Incertae_sedis	Pezizomycotina_ord_Incertae_sedis	Pezizomycotina_fam_Incertae_sedis	Ciliophora	0	0	0	0	17	0	0	0	0	6	0	0	0	0	0	0	0	0	0	0	0	0	0	0	1	0	5	0	0	0	0	0	0	0	0	0	0	0	0	0	0	0	0
21949	Fungi	Ascomycota	Eurotiomycetes	Eurotiales	Aspergillaceae	Aspergillus	0	0	0	0	0	0	0	0	0	0	0	0	0	0	0	0	0	0	0	0	0	0	0	0	0	0	0	0	0	0	0	0	0	0	0	0	0	0	0	0	0	0	0
22327	Fungi	Ascomycota	Eurotiomycetes	Eurotiales	Aspergillaceae	Penicillium	0	0	0	0	0	0	0	0	2	0	0	0	0	0	0	0	0	0	0	0	0	0	0	0	0	0	0	0	0	0	0	0	0	0	0	0	1	0	0	0	0	0	6
23422	Fungi	Ascomycota	Eurotiomycetes	Eurotiales	Aspergillaceae	Aspergillus	0	0	0	0	0	0	0	0	0	0	0	0	0	0	0	0	0	0	0	0	0	0	0	0	0	0	0	0	0	0	0	0	0	0	0	0	0	0	0	0	0	0	0
25733	Fungi	Ascomycota	Dothideomycetes	Capnodiales	Cladosporiaceae	Cladosporium	0	0	0	0	22	2	1	0	0	0	0	0	0	0	0	0	0	0	0	0	0	0	0	0	0	0	0	0	0	0	0	0	0	0	0	0	0	0	0	0	0	0	0
26395	Fungi	Ascomycota	Dothideomycetes	Capnodiales	Cladosporiaceae	Cladosporium	0	0	0	0	0	0	0	0	0	0	0	0	0	0	0	0	0	0	0	0	0	0	0	0	0	0	0	0	0	0	0	0	0	0	0	0	29	0	0	0	0	0	0
26420	Fungi	Ascomycota	Dothideomycetes	Capnodiales	Cladosporiaceae	Cladosporium	0	0	0	0	0	0	0	0	0	0	0	0	0	0	0	0	0	0	0	0	0	0	0	0	0	0	0	0	0	0	0	0	0	0	0	0	30	0	0	0	0	0	0
27151	Fungi	Basidiomycota	unidentified	unidentified	unidentified	unidentified	0	0	0	0	0	0	0	0	0	0	0	0	0	0	0	0	0	0	0	0	0	0	0	0	0	0	0	0	0	0	0	0	0	0	0	0	0	0	0	0	0	0	0
4203	Fungi	Basidiomycota	unidentified	unidentified	unidentified	unidentified	0	0	0	0	0	0	0	0	0	0	0	0	0	0	0	0	0	0	0	0	0	0	0	0	0	0	0	0	0	0	0	0	0	0	0	0	0	0	0	0	0	0	0
5629	Fungi	Basidiomycota	Microbotryomycetes	Sporidiobolales	Sporidiobolales_Incertae sedis	Rhodotorula	0	0	0	0	0	0	0	0	0	0	0	0	0	0	0	0	0	0	0	0	0	0	0	0	0	0	0	0	0	0	0	0	0	0	0	0	0	0	0	0	0	0	0
5749	Fungi	Ascomycota	unidentified	unidentified	unidentified	unidentified	0	19	0	0	0	0	6	0	0	0	3	0	0	0	0	0	0	0	0	0	0	0	1	0	0	0	0	0	0	0	0	0	0	0	0	0	0	0	0	0	0	0	0
7046	Fungi	Ascomycota	unidentified	unidentified	unidentified	unidentified	0	0	0	0	0	0	0	0	0	0	0	0	0	0	0	0	0	0	0	0	0	0	0	0	0	0	0	0	0	0	0	0	0	0	0	0	0	0	0	0	0	0	0
10839	Fungi	Basidiomycota	Cystobasidiomycetes	Cystobasidiales	Cystobasidiaceae	Cystobasidium	0	0	0	0	0	0	0	0	0	0	0	0	0	0	0	0	0	0	0	0	0	0	0	0	0	0	0	0	0	0	0	0	0	0	0	0	0	0	0	0	0	0	0
12188	Fungi	Basidiomycota	unidentified	unidentified	unidentified	unidentified	3	0	1	3	0	0	1	0	0	0	4	0	4	0	0	0	0	0	0	0	0	0	4	0	0	0	0	0	2	1	0	0	0	0	0	0	0	0	0	0	0	0	0
18143	Fungi	Ascomycota	Pezizomycotina_cls_Incertae_sedis	Pezizomycotina_ord_Incertae_sedis	Pezizomycotina_fam_Incertae_sedis	Ciliophora	0	0	0	0	0	0	0	0	0	0	0	0	0	0	3	0	0	0	0	8	0	0	0	0	0	0	0	0	0	0	2	3	0	0	7	0	0	0	0	0	0	0	0
20869	Fungi	Ascomycota	Eurotiomycetes	Eurotiales	Aspergillaceae	Aspergillus	0	0	0	0	0	0	0	0	0	0	0	0	0	0	0	0	0	0	0	0	0	0	0	0	0	0	0	0	0	0	0	0	0	0	0	0	0	0	0	0	0	0	0
21592	Fungi	Ascomycota	Sordariomycetes	Hypocreales	Hypocreales_fam_Incertae_sedis	Emericellopsis	0	0	0	0	0	0	0	0	0	0	0	0	0	0	0	0	1	0	0	0	0	0	1	0	2	0	2	2	0	3	0	0	0	0	3	0	0	0	0	0	0	0	0
21679	Fungi	Ascomycota	Eurotiomycetes	Eurotiales	Aspergillaceae	Penicillium	0	0	0	0	0	0	0	0	0	0	0	0	0	0	0	0	0	0	0	0	0	0	0	0	0	0	0	0	0	0	0	0	0	0	0	0	29	0	0	0	0	0	0
22300	Fungi	Ascomycota	Sordariomycetes	Hypocreales	Nectriaceae	Gibberella	0	0	0	0	0	0	0	0	0	0	0	0	0	0	0	0	0	0	0	0	0	0	0	0	0	0	0	0	0	0	0	0	0	0	0	0	0	0	0	0	0	0	0
25543	Fungi	Ascomycota	Dothideomycetes	Capnodiales	Cladosporiaceae	Cladosporium	0	0	1	1	1	2	0	0	0	1	0	0	0	0	0	0	1	1	0	0	0	0	4	0	0	1	0	3	0	0	0	0	0	0	0	0	0	0	3	0	0	0	0
25928	Fungi	Ascomycota	Dothideomycetes	Capnodiales	Cladosporiaceae	Cladosporium	0	2	2	0	0	0	2	0	0	0	1	0	0	0	0	0	1	0	0	0	0	0	1	0	0	0	1	0	2	1	0	0	0	0	0	0	0	0	4	0	0	0	0
26400	Fungi	Ascomycota	Dothideomycetes	Capnodiales	Cladosporiaceae	Cladosporium	0	0	0	0	0	0	0	0	0	0	0	0	0	0	0	0	0	0	0	0	0	0	0	0	0	0	0	0	0	0	0	0	0	0	0	0	28	0	0	0	0	0	0
26426	Fungi	Ascomycota	Dothideomycetes	Capnodiales	Cladosporiaceae	Cladosporium	0	0	0	0	0	0	0	0	0	0	0	0	0	0	0	0	0	0	0	0	0	0	0	0	0	0	0	0	0	0	0	0	0	0	0	0	29	0	0	0	0	0	0
6891	Fungi	Basidiomycota	unidentified	unidentified	unidentified	unidentified	0	0	0	0	0	0	0	0	0	0	0	0	0	0	0	0	0	0	0	0	0	0	0	0	0	0	0	0	0	0	0	0	0	0	0	0	0	0	0	0	0	0	0
7666	Fungi	Basidiomycota	Agaricomycetes	Atheliales	Tylosporaceae	Amphinema	2	2	1	0	3	0	1	0	0	0	0	0	0	0	0	0	0	0	0	0	0	0	0	0	8	0	0	0	0	1	0	0	0	0	0	0	0	0	0	0	0	0	0
7746	Fungi	Basidiomycota	Agaricomycetes	unidentified	unidentified	unidentified	0	0	0	0	0	0	0	0	0	0	0	0	0	0	0	0	0	0	0	0	0	0	0	0	0	0	0	0	0	0	0	0	0	0	0	0	0	0	0	0	0	0	0
7840	Fungi	Basidiomycota	Agaricomycetes	Atheliales	Tylosporaceae	Amphinema	0	0	0	0	0	0	0	0	28	0	0	0	0	0	0	0	0	0	0	0	0	0	0	0	0	0	0	0	0	0	0	0	0	0	0	0	0	0	0	0	0	0	0
8568	Fungi	Chytridiomycota	unidentified	unidentified	unidentified	unidentified	0	0	0	0	0	0	0	0	0	0	0	0	0	0	0	0	0	0	0	0	0	0	0	0	0	0	0	0	0	0	0	0	0	0	0	0	0	0	0	0	0	0	0
9120	Fungi	Ascomycota	unidentified	unidentified	unidentified	unidentified	0	0	0	0	0	0	0	0	0	0	0	0	0	0	0	0	0	0	0	0	0	0	0	0	0	0	0	0	0	0	0	0	0	0	3	0	0	0	0	0	0	0	0
9590	Fungi	Ascomycota	unidentified	unidentified	unidentified	unidentified	0	0	0	0	0	0	0	0	0	0	0	0	0	0	0	0	0	0	0	0	0	0	0	0	0	0	0	0	0	27	0	0	0	0	0	0	0	0	0	0	0	0	0
9746	Fungi	Basidiomycota	unidentified	unidentified	unidentified	unidentified	0	0	0	0	0	0	0	0	0	0	0	0	0	0	0	0	0	0	0	0	0	0	0	0	0	0	0	0	0	0	0	0	0	0	0	0	0	0	0	0	0	0	0
13204	Fungi	Ascomycota	Eurotiomycetes	Eurotiales	Aspergillaceae	Aspergillus	1	0	0	0	0	0	0	0	0	0	0	0	0	0	0	0	0	0	0	0	0	0	0	0	0	0	0	1	0	0	0	0	0	0	0	0	0	0	0	0	0	0	0
15710	Fungi	Basidiomycota	unidentified	unidentified	unidentified	unidentified	0	0	0	0	0	0	0	0	0	0	0	0	0	0	0	0	0	0	0	0	0	0	0	0	0	0	0	0	0	0	0	0	0	0	0	0	0	0	0	0	0	0	0
15722	Fungi	Ascomycota	Pezizomycotina_cls_Incertae_sedis	Pezizomycotina_ord_Incertae_sedis	Pezizomycotina_fam_Incertae_sedis	Ciliophora	0	0	0	0	1	0	27	0	0	0	0	0	0	0	0	0	0	0	0	0	0	0	0	0	0	0	0	0	0	0	0	0	0	0	0	0	0	0	0	0	0	0	0
18992	Fungi	Ascomycota	Eurotiomycetes	Eurotiales	Aspergillaceae	Penicillium	1	0	2	0	0	0	0	0	0	0	0	0	0	0	0	0	3	0	0	0	0	0	0	0	1	0	0	0	0	2	0	0	0	0	0	0	0	0	0	0	0	0	16
21522	Fungi	Ascomycota	Sordariomycetes	Hypocreales	Hypocreales_fam_Incertae_sedis	Emericellopsis	0	0	1	0	0	0	1	0	0	2	0	0	0	0	0	0	0	0	0	0	0	0	0	0	3	0	0	1	0	0	0	0	0	0	1	0	0	0	0	0	0	0	0
21623	Fungi	Ascomycota	Eurotiomycetes	Eurotiales	Trichocomaceae	Talaromyces	0	0	0	0	0	0	0	0	0	0	0	0	0	0	0	0	0	0	0	0	0	0	10	0	0	0	0	3	0	0	1	0	0	0	0	0	0	0	0	0	10	0	0
22212	Fungi	Ascomycota	Eurotiomycetes	Eurotiales	Aspergillaceae	Penicillium	0	0	0	0	0	0	0	0	0	0	0	0	0	0	0	0	0	0	20	0	0	0	0	0	0	0	0	0	0	0	0	0	0	0	0	0	0	0	0	0	0	0	0
23618	Fungi	Ascomycota	Eurotiomycetes	Eurotiales	Aspergillaceae	Aspergillus	0	0	0	0	0	0	0	0	0	0	0	0	0	0	0	0	0	0	0	0	0	0	0	0	0	0	0	0	0	0	0	0	0	0	0	0	0	0	0	0	0	0	0
26402	Fungi	Ascomycota	Dothideomycetes	Capnodiales	Cladosporiaceae	Cladosporium	0	0	0	0	0	0	0	0	0	0	0	0	0	0	0	0	0	0	0	0	0	0	0	0	0	0	0	0	0	0	0	0	0	0	0	0	28	0	0	0	0	0	0
2087	Fungi	Basidiomycota	Exobasidiomycetes	Robbauerales	Robbaueraceae	Robbauera	0	0	0	0	1	0	0	0	0	0	0	2	0	0	0	0	0	0	0	0	6	0	0	0	0	0	0	0	0	0	0	0	0	0	0	0	0	0	0	0	0	0	0
5244	Fungi	Basidiomycota	Microbotryomycetes	Sporidiobolales	Sporidiobolales_Incertae sedis	Rhodotorula	0	0	0	0	0	0	0	0	0	0	0	0	0	0	0	0	0	0	0	0	0	0	0	0	0	0	0	0	0	0	0	0	0	0	0	0	0	0	0	0	0	0	0
6468	Fungi	Ascomycota	unidentified	unidentified	unidentified	unidentified	0	0	0	0	0	0	27	0	0	0	0	0	0	0	0	0	0	0	0	0	0	0	0	0	0	0	0	0	0	0	0	0	0	0	0	0	0	0	0	0	0	0	0
7018	Fungi	Basidiomycota	unidentified	unidentified	unidentified	unidentified	0	2	0	0	0	0	4	0	0	0	0	0	0	0	0	0	0	0	0	0	0	0	0	0	4	0	0	0	0	0	0	0	0	0	0	0	0	0	0	0	0	0	0
7023	Fungi	unidentified	unidentified	unidentified	unidentified	unidentified	0	0	0	0	0	0	0	0	0	0	0	0	0	0	0	0	0	0	0	0	0	0	0	0	0	0	0	0	0	0	0	0	0	0	0	0	0	0	0	0	0	0	0
7382	Fungi	Basidiomycota	Agaricomycetes	Atheliales	Tylosporaceae	Amphinema	0	0	0	0	0	0	0	1	3	0	0	0	0	0	0	0	0	0	0	1	0	0	0	0	0	0	0	0	0	0	0	0	0	0	0	0	0	0	0	0	0	0	0
7957	Fungi	Basidiomycota	unidentified	unidentified	unidentified	unidentified	0	0	0	0	0	0	0	11	5	0	0	0	0	0	0	0	0	0	0	1	0	0	0	0	0	0	0	1	0	0	2	0	0	0	0	0	0	0	0	2	0	0	0
8732	Fungi	Basidiomycota	unidentified	unidentified	unidentified	unidentified	0	0	0	0	0	0	0	8	1	0	0	0	0	3	0	0	0	0	0	0	0	0	0	0	0	0	0	0	0	0	7	0	0	0	0	0	0	0	0	6	0	0	0
13782	Fungi	Ascomycota	Eurotiomycetes	Eurotiales	Aspergillaceae	Aspergillus	3	0	0	0	0	0	0	0	0	0	0	0	0	0	0	0	0	0	0	0	0	0	0	0	0	0	0	0	0	0	0	0	0	0	0	0	0	0	0	0	0	0	0
16082	Fungi	Basidiomycota	Agaricomycetes	Polyporales	Ganodermataceae	Ganoderma	1	0	0	1	0	4	0	0	0	0	0	4	0	0	0	0	0	0	0	0	0	0	0	0	1	1	0	0	2	1	0	0	0	0	0	0	0	0	0	0	0	0	0
16172	Fungi	Basidiomycota	unidentified	unidentified	unidentified	unidentified	0	0	0	0	0	0	0	0	0	0	0	0	0	0	0	0	0	0	0	0	0	0	0	0	0	0	0	0	0	0	0	0	0	0	0	0	0	0	0	0	0	0	0
17250	Fungi	Basidiomycota	unidentified	unidentified	unidentified	unidentified	0	0	0	0	0	0	0	0	0	0	0	0	0	0	0	0	0	0	0	0	0	0	0	0	0	0	0	0	0	0	0	0	0	0	0	0	0	0	0	0	0	0	0
19095	Fungi	Ascomycota	unidentified	unidentified	unidentified	unidentified	0	0	0	0	0	0	27	0	0	0	0	0	0	0	0	0	0	0	0	0	0	0	0	0	0	0	0	0	0	0	0	0	0	0	0	0	0	0	0	0	0	0	0
20612	Fungi	Ascomycota	Eurotiomycetes	Eurotiales	Aspergillaceae	Penicillium	2	0	0	5	0	1	0	0	0	0	0	0	0	0	0	1	2	0	0	0	0	0	0	0	1	0	6	2	0	0	0	0	0	0	0	0	0	0	0	0	0	0	0
22302	Fungi	Ascomycota	Eurotiomycetes	Eurotiales	Aspergillaceae	Penicillium	0	0	0	0	0	0	0	0	0	0	0	0	0	0	0	0	0	0	0	0	0	0	0	0	0	0	0	0	0	0	0	0	24	0	0	0	0	0	0	0	0	0	0
23387	Fungi	Ascomycota	Dothideomycetes	Pleosporales	Pleosporaceae	Alternaria	0	1	3	0	1	2	0	0	0	0	0	0	0	0	0	0	0	0	0	0	0	0	0	0	2	0	0	0	1	3	0	0	0	0	0	0	0	0	0	0	0	0	0
23451	Fungi	Ascomycota	Eurotiomycetes	Eurotiales	Trichocomaceae	Talaromyces	0	3	1	0	0	0	0	0	0	0	10	0	0	0	0	0	0	0	0	0	0	0	0	1	0	0	0	0	0	1	0	0	0	0	0	0	0	0	0	0	0	0	0
24914	Fungi	Ascomycota	Sordariomycetes	Sordariales	Chaetomiaceae	Chaetomium	0	0	0	0	0	0	0	0	1	0	0	0	0	0	0	0	0	0	0	0	0	0	0	0	0	0	0	0	0	0	0	0	0	0	0	0	0	0	0	0	0	0	0
24979	Fungi	Ascomycota	Dothideomycetes	Capnodiales	Cladosporiaceae	Cladosporium	1	0	0	0	1	1	0	0	0	1	0	1	0	0	0	0	2	0	0	0	0	0	1	0	0	0	1	1	0	0	0	0	0	0	0	0	0	0	4	0	0	0	0
25832	Fungi	Ascomycota	Dothideomycetes	Capnodiales	Cladosporiaceae	Cladosporium	0	0	0	0	0	1	0	0	0	0	0	0	0	0	0	0	0	0	0	0	0	0	0	0	0	0	0	0	0	0	0	0	0	0	0	0	0	0	1	0	0	0	0
5333	Fungi	Basidiomycota	Microbotryomycetes	Sporidiobolales	Sporidiobolales_Incertae sedis	Rhodotorula	0	0	0	0	0	0	0	0	0	0	0	0	0	0	0	0	0	0	0	0	0	0	0	0	0	0	0	0	0	0	0	0	0	0	0	0	0	0	0	0	0	0	0
6198	Fungi	Basidiomycota	Exobasidiomycetes	Microstromatales	Microstromatales_fam_Incertae_sedis	Sympodiomycopsis	0	0	0	0	0	0	0	0	0	0	0	0	0	0	0	0	0	0	0	0	0	0	0	0	0	0	0	0	0	0	0	0	0	0	0	0	0	0	0	0	0	0	0
6487	Fungi	Basidiomycota	unidentified	unidentified	unidentified	unidentified	0	0	0	0	0	0	0	0	0	0	0	0	0	0	0	0	0	0	0	0	0	0	0	0	0	0	0	0	0	0	0	0	0	0	0	0	0	0	0	0	0	0	0
6651	Fungi	unidentified	unidentified	unidentified	unidentified	unidentified	0	0	0	0	0	0	0	0	0	0	0	0	0	0	0	0	0	0	0	0	0	0	0	0	0	0	0	0	0	0	0	0	0	0	0	0	0	0	0	0	0	0	0
7747	Fungi	Ascomycota	unidentified	unidentified	unidentified	unidentified	0	0	0	0	0	0	0	0	0	0	0	0	0	0	0	0	0	0	0	0	0	0	0	0	0	0	0	0	0	0	0	0	0	0	0	0	0	0	0	0	0	0	0
8158	Fungi	Basidiomycota	unidentified	unidentified	unidentified	unidentified	0	0	0	0	0	0	0	15	11	0	0	0	0	0	0	0	0	0	0	0	0	0	0	0	0	0	0	0	0	0	0	0	0	0	0	0	0	0	0	0	0	0	0
9656	Fungi	Ascomycota	Pezizomycotina_cls_Incertae_sedis	Pezizomycotina_ord_Incertae_sedis	Pezizomycotina_fam_Incertae_sedis	Ciliophora	0	0	0	0	0	0	0	1	1	0	0	0	0	0	7	0	0	0	0	3	0	0	0	0	0	0	0	0	0	0	0	14	0	0	0	0	0	0	0	0	0	0	0
9667	Fungi	Basidiomycota	unidentified	unidentified	unidentified	unidentified	0	0	0	0	0	0	0	0	0	0	0	0	0	0	0	0	0	0	0	0	0	0	0	0	0	0	0	0	0	0	0	0	0	0	0	0	0	0	0	26	0	0	0
16070	Fungi	Basidiomycota	unidentified	unidentified	unidentified	unidentified	0	0	0	0	0	0	1	7	0	0	1	0	0	1	0	0	0	0	0	0	0	0	0	0	0	2	0	0	0	0	0	0	0	0	0	0	0	0	0	0	0	0	0
17335	Fungi	Ascomycota	Pezizomycotina_cls_Incertae_sedis	Pezizomycotina_ord_Incertae_sedis	Pezizomycotina_fam_Incertae_sedis	Ciliophora	0	0	0	0	0	0	0	0	0	0	0	0	0	0	0	0	0	0	0	0	0	0	0	0	0	0	0	0	0	0	0	1	0	0	0	0	0	0	0	0	0	0	0
17609	Fungi	Ascomycota	Pezizomycotina_cls_Incertae_sedis	Pezizomycotina_ord_Incertae_sedis	Pezizomycotina_fam_Incertae_sedis	Ciliophora	0	0	0	0	0	0	0	0	0	0	0	0	0	0	4	0	0	0	0	0	0	0	0	0	0	0	0	0	0	0	0	7	0	0	0	0	0	0	0	0	0	0	0
17782	Fungi	Ascomycota	Pezizomycotina_cls_Incertae_sedis	Pezizomycotina_ord_Incertae_sedis	Pezizomycotina_fam_Incertae_sedis	Ciliophora	0	0	0	0	0	0	0	0	0	0	0	0	0	0	3	0	0	0	0	2	0	0	0	0	0	0	0	0	0	0	0	5	0	0	0	0	0	0	0	0	0	0	0
21254	Fungi	Ascomycota	Sordariomycetes	Hypocreales	Hypocreales_fam_Incertae_sedis	Emericellopsis	2	1	0	1	0	0	0	0	0	0	0	0	0	0	0	0	0	0	0	0	0	0	1	0	1	0	0	2	0	1	0	0	0	0	2	0	0	0	0	0	0	0	0
24130	Fungi	Ascomycota	Eurotiomycetes	Eurotiales	Trichocomaceae	Talaromyces	0	1	0	0	0	1	0	0	0	0	2	0	0	0	0	0	0	0	0	0	0	0	0	4	0	0	0	0	0	0	0	0	0	0	0	0	0	0	0	0	0	0	0
25150	Fungi	Ascomycota	Dothideomycetes	Pleosporales	Pleomassariaceae	Helminthosporium	0	0	0	0	0	0	0	0	0	0	0	0	0	0	0	0	0	0	0	0	0	0	0	0	0	0	0	0	0	0	0	0	0	0	0	0	0	0	0	0	0	0	0
559	Fungi	Ascomycota	unidentified	unidentified	unidentified	unidentified	0	0	0	0	0	0	0	1	3	0	0	0	0	0	0	0	0	0	0	0	0	0	0	0	0	0	0	0	0	0	0	0	0	0	0	0	0	0	0	0	0	0	0
1066	Fungi	Ascomycota	unidentified	unidentified	unidentified	unidentified	0	12	0	0	0	6	0	0	0	0	0	0	0	0	0	0	0	0	0	0	0	0	0	0	0	0	0	0	0	0	0	0	0	0	0	0	0	0	0	0	0	0	0
5401	Fungi	Basidiomycota	Microbotryomycetes	Sporidiobolales	Sporidiobolales_Incertae sedis	Rhodotorula	0	0	0	0	0	0	0	0	0	0	0	0	0	0	0	0	0	0	0	0	0	0	0	0	0	0	0	0	0	0	0	0	0	0	0	0	0	0	0	0	0	0	0
5506	Fungi	Basidiomycota	Microbotryomycetes	Sporidiobolales	Sporidiobolales_Incertae sedis	Rhodotorula	0	0	0	0	0	0	0	0	0	0	0	0	0	0	0	0	0	0	0	0	0	0	0	0	0	0	0	0	0	0	0	0	0	0	0	0	0	0	0	0	0	0	0
5549	Fungi	Basidiomycota	Microbotryomycetes	Sporidiobolales	Sporidiobolales_Incertae sedis	Rhodotorula	0	0	0	0	0	0	0	0	0	0	0	0	0	0	0	0	0	0	0	0	0	0	0	0	0	0	0	0	0	0	0	0	0	0	0	0	0	0	0	0	0	0	0
6860	Fungi	unidentified	unidentified	unidentified	unidentified	unidentified	0	1	0	0	2	3	1	0	0	0	0	0	0	0	0	10	0	0	0	0	0	0	0	0	0	0	0	0	0	0	0	0	0	0	0	0	0	0	0	0	0	0	0
6895	Fungi	Basidiomycota	Agaricomycetes	Atheliales	Tylosporaceae	Amphinema	0	0	0	0	0	0	0	0	0	0	0	0	0	0	0	0	0	0	0	0	0	0	0	0	0	0	0	0	0	0	0	0	0	0	0	0	0	0	0	0	0	0	0
6972	Fungi	Basidiomycota	unidentified	unidentified	unidentified	unidentified	0	0	0	0	0	0	0	19	0	0	0	0	0	0	0	0	0	0	0	0	0	0	0	0	0	0	0	0	0	0	0	0	0	0	0	0	0	0	0	0	0	0	0
7562	Fungi	Ascomycota	unidentified	unidentified	unidentified	unidentified	0	0	0	0	0	0	0	0	0	0	0	0	0	0	0	0	0	0	0	4	0	0	0	0	0	0	0	0	0	0	0	15	0	0	0	0	0	0	0	0	0	0	0
9029	Fungi	Ascomycota	unidentified	unidentified	unidentified	unidentified	0	0	0	0	0	0	0	0	0	0	0	0	0	0	0	0	0	0	0	0	0	0	0	0	0	0	0	0	0	0	0	0	0	0	0	0	0	0	0	0	0	0	0
9921	Fungi	Basidiomycota	Cystobasidiomycetes	Cystobasidiales	Cystobasidiaceae	Cystobasidium	0	2	0	0	0	18	0	0	0	0	0	0	0	0	0	0	0	0	0	2	0	0	0	0	0	0	0	0	0	0	0	0	0	0	0	0	0	0	0	0	0	0	0
12753	Fungi	Ascomycota	Saccharomycetes	Saccharomycetales	Debaryomycetaceae	Yamadazyma	0	1	0	2	4	1	1	0	0	0	0	0	0	0	0	0	0	0	0	0	0	0	0	0	0	6	0	0	1	0	0	0	0	0	0	0	0	0	0	0	0	0	0
12931	Fungi	Basidiomycota	unidentified	unidentified	unidentified	unidentified	0	0	0	0	0	0	0	0	0	0	0	0	0	0	0	0	0	0	0	0	0	0	0	0	0	0	0	0	0	0	0	0	0	0	0	0	0	0	0	0	0	0	0
13258	Fungi	Basidiomycota	unidentified	unidentified	unidentified	unidentified	0	0	0	0	0	0	0	0	0	0	0	0	0	0	0	0	0	0	0	0	0	0	0	0	0	0	0	0	0	0	0	0	0	0	0	0	0	0	0	0	0	0	0
15303	Fungi	Ascomycota	unidentified	unidentified	unidentified	unidentified	0	0	0	0	0	1	0	0	0	0	0	0	0	0	0	0	0	0	0	0	0	0	0	0	0	0	0	0	0	0	0	0	0	0	0	0	0	0	0	0	0	0	0
20326	Fungi	Ascomycota	Eurotiomycetes	Eurotiales	Trichocomaceae	Talaromyces	0	0	3	5	0	6	2	0	0	0	1	0	0	0	0	0	1	0	0	0	0	0	0	0	1	0	0	0	0	3	0	0	0	0	0	0	0	0	0	0	0	0	0
23304	Fungi	Ascomycota	Sordariomycetes	Diaporthales	Valsaceae	Phomopsis	0	0	0	0	0	0	0	0	0	0	0	0	0	0	0	0	0	0	0	0	0	0	0	0	0	0	0	0	0	0	0	0	0	0	0	0	0	0	0	0	0	0	0
24182	Fungi	Ascomycota	Dothideomycetes	Dothideales	Aureobasidiaceae	Aureobasidium	0	0	0	0	0	0	0	0	0	0	0	0	0	0	0	0	0	0	0	0	0	0	0	0	0	0	0	0	0	0	0	0	0	0	0	0	0	0	0	0	2	0	3
24238	Fungi	Ascomycota	Dothideomycetes	Pleosporales	Phaeosphaeriaceae	Phaeosphaeria	0	0	0	0	0	0	0	0	0	0	0	0	0	0	0	0	0	0	0	0	0	0	0	0	0	0	0	0	0	0	0	0	0	0	0	0	0	0	0	0	0	0	0
24565	Fungi	Ascomycota	Eurotiomycetes	Eurotiales	Aspergillaceae	Aspergillus	0	0	0	0	0	0	0	0	0	0	0	0	0	0	0	0	0	0	0	0	0	0	0	0	0	0	0	0	0	0	0	0	0	0	0	0	0	0	0	0	0	0	0
25321	Fungi	Ascomycota	Dothideomycetes	Capnodiales	Mycosphaerellaceae	Cladosporium	0	3	3	0	0	8	1	0	0	0	3	0	0	0	0	0	0	0	0	0	0	0	0	0	0	2	0	0	2	2	0	0	0	0	0	0	0	0	0	0	0	0	0
26421	Fungi	Ascomycota	Dothideomycetes	Capnodiales	Cladosporiaceae	Cladosporium	0	0	0	0	0	0	0	0	0	0	0	0	0	0	0	0	0	0	0	0	0	0	0	0	0	0	0	0	0	0	0	0	0	0	0	0	23	0	0	0	0	0	0
1103	Fungi	Ascomycota	unidentified	unidentified	unidentified	unidentified	0	0	0	24	0	0	0	0	0	0	0	0	0	0	0	0	0	0	0	0	0	0	0	0	0	0	0	0	0	0	0	0	0	0	0	0	0	0	0	0	0	0	0
4379	Fungi	Ascomycota	unidentified	unidentified	unidentified	unidentified	0	0	0	0	0	0	0	0	0	0	0	0	0	0	0	0	0	0	0	0	0	0	0	0	0	0	0	0	0	0	0	0	0	0	0	0	0	0	0	0	0	0	0
6863	Fungi	Ascomycota	Pezizomycetes	Pezizales	Pyronemataceae	Genabea	0	0	0	0	6	0	0	0	0	0	0	0	0	0	0	18	0	0	0	0	0	0	0	0	0	0	0	0	0	0	0	0	0	0	0	0	0	0	0	0	0	0	0
7265	Fungi	Basidiomycota	Agaricomycetes	Atheliales	Tylosporaceae	Amphinema	0	0	0	0	0	0	0	6	4	0	0	0	0	0	0	0	0	0	0	0	0	0	0	0	0	0	0	0	4	0	0	0	0	0	0	0	0	0	0	0	0	0	0
9011	Fungi	Basidiomycota	Cystobasidiomycetes	Cystobasidiomycetes_ord_Incertae_sedis	Symmetrosporaceae	Symmetrospora	0	23	0	0	0	0	0	0	0	0	0	0	0	0	0	0	0	0	0	1	0	0	0	0	0	0	0	0	0	0	0	0	0	0	0	0	0	0	0	0	0	0	0
9659	Fungi	Ascomycota	Leotiomycetes	Helotiales	Sclerotiniaceae	Botrytis	0	0	0	0	0	0	0	0	21	0	0	0	0	0	0	0	0	0	0	0	0	0	0	0	0	0	0	0	0	0	0	0	0	0	0	0	0	0	0	0	0	0	0
11076	Fungi	Basidiomycota	unidentified	unidentified	unidentified	unidentified	0	0	0	0	0	1	0	0	0	0	0	0	0	0	0	0	0	0	0	0	0	0	0	0	0	0	0	0	0	0	0	0	0	0	0	0	0	0	0	0	0	0	0
11303	Fungi	Ascomycota	Pezizomycotina_cls_Incertae_sedis	Pezizomycotina_ord_Incertae_sedis	Pezizomycotina_fam_Incertae_sedis	Ciliophora	0	0	0	0	0	0	0	0	0	0	0	0	0	0	0	0	0	0	0	18	0	0	0	0	0	0	0	0	0	0	0	0	0	0	0	0	0	0	0	0	0	0	0
12673	Fungi	Ascomycota	Pezizomycetes	Pezizales	Pyronemataceae	Genabea	0	0	0	0	0	0	0	0	0	0	0	0	0	0	0	0	0	0	0	0	0	0	0	0	0	0	0	0	0	0	0	0	0	0	0	0	0	0	0	0	0	0	0
13408	Fungi	Basidiomycota	unidentified	unidentified	unidentified	unidentified	0	0	0	0	0	0	0	0	0	0	0	0	0	0	0	0	0	0	0	0	0	0	0	0	0	0	0	0	0	0	0	0	0	0	0	0	0	0	0	0	0	0	0
15489	Fungi	Ascomycota	Pezizomycotina_cls_Incertae_sedis	Pezizomycotina_ord_Incertae_sedis	Pezizomycotina_fam_Incertae_sedis	Ciliophora	0	0	0	0	5	0	0	0	0	4	0	0	0	0	0	0	0	0	0	0	0	0	0	0	1	0	4	0	0	0	0	0	0	0	0	0	0	0	0	0	0	0	0
16560	Fungi	Ascomycota	Pezizomycotina_cls_Incertae_sedis	Pezizomycotina_ord_Incertae_sedis	Pezizomycotina_fam_Incertae_sedis	Ciliophora	0	0	0	0	0	0	0	0	0	0	0	0	0	0	6	0	0	0	0	9	0	0	0	0	0	0	0	0	0	0	1	8	0	0	0	0	0	0	0	0	0	0	0
17362	Fungi	Ascomycota	Pezizomycotina_cls_Incertae_sedis	Pezizomycotina_ord_Incertae_sedis	Pezizomycotina_fam_Incertae_sedis	Ciliophora	0	0	0	0	0	0	0	0	0	0	0	0	0	0	0	0	0	0	0	0	0	0	0	0	0	0	0	0	0	0	0	0	0	0	0	0	0	0	0	0	0	0	0
20353	Fungi	Basidiomycota	Agaricomycetes	Polyporales	Ganodermataceae	Ganoderma	0	3	1	0	0	4	3	0	0	0	4	0	0	0	0	0	0	0	0	0	0	0	0	2	1	0	0	0	0	4	0	0	0	0	0	0	0	0	0	0	0	0	0
21727	Fungi	Ascomycota	Eurotiomycetes	Eurotiales	Aspergillaceae	Penicillium	0	0	0	3	1	1	1	0	0	0	0	0	0	0	0	1	1	0	0	0	0	0	0	0	4	0	1	2	0	2	0	0	0	0	0	0	0	0	0	0	0	0	0
22117	Fungi	Ascomycota	Eurotiomycetes	Eurotiales	Aspergillaceae	Penicillium	0	0	0	0	0	0	0	0	0	0	0	0	0	0	0	0	0	0	0	0	0	0	0	0	0	0	0	0	0	0	0	0	0	0	0	0	0	0	0	0	0	0	0
23953	Fungi	Ascomycota	Dothideomycetes	Pleosporales	Phaeosphaeriaceae	Phaeosphaeria	0	0	0	0	0	0	0	0	0	0	0	0	0	0	0	0	0	0	0	0	0	0	0	0	0	0	0	0	0	0	0	0	0	0	0	0	0	0	0	0	0	0	0
24420	Fungi	Ascomycota	Dothideomycetes	Pleosporales	Didymellaceae	Epicoccum	2	0	1	0	0	0	0	2	0	0	0	0	0	0	0	0	0	0	0	0	0	0	0	0	0	0	1	0	0	3	0	0	0	6	0	0	0	0	0	0	0	0	0
26334	Fungi	Ascomycota	Dothideomycetes	Capnodiales	Cladosporiaceae	Cladosporium	0	0	0	0	0	0	0	0	0	0	0	0	0	0	0	0	0	0	0	0	0	0	0	0	0	0	0	0	0	0	0	0	0	0	0	0	11	0	0	0	0	0	0
2637	Fungi	Ascomycota	unidentified	unidentified	unidentified	unidentified	0	0	0	0	0	0	0	0	0	0	0	0	0	0	0	0	0	0	0	0	0	0	0	0	0	0	0	0	0	0	0	0	0	0	0	0	0	0	0	0	0	0	0
5360	Fungi	Basidiomycota	Microbotryomycetes	Sporidiobolales	Sporidiobolales_Incertae sedis	Rhodotorula	0	0	0	0	0	0	0	0	0	0	0	0	0	0	0	0	0	0	0	0	0	0	0	0	0	0	0	0	0	0	0	0	0	0	0	0	0	0	0	0	0	0	0
6182	Fungi	Basidiomycota	Exobasidiomycetes	Microstromatales	Microstromatales_fam_Incertae_sedis	Sympodiomycopsis	0	0	0	0	0	0	0	0	0	0	0	0	0	0	0	0	0	0	0	0	0	0	0	0	0	0	0	0	0	0	0	0	0	0	0	0	0	0	0	0	0	0	0
6698	Fungi	Basidiomycota	unidentified	unidentified	unidentified	unidentified	0	0	0	0	0	0	0	0	0	0	0	0	0	0	0	0	0	0	0	0	0	0	0	0	0	0	0	0	0	0	0	0	0	0	0	0	0	0	0	0	0	0	0
7483	Fungi	Ascomycota	Pezizomycotina_cls_Incertae_sedis	Pezizomycotina_ord_Incertae_sedis	Pezizomycotina_fam_Incertae_sedis	Ciliophora	0	0	0	0	0	1	1	3	5	0	0	0	0	2	0	0	0	0	0	0	0	0	0	0	0	0	0	0	0	0	1	0	0	0	0	0	0	0	0	0	0	0	0
8292	Fungi	Ascomycota	Pezizomycotina_cls_Incertae_sedis	Pezizomycotina_ord_Incertae_sedis	Pezizomycotina_fam_Incertae_sedis	Ciliophora	0	0	0	0	0	0	0	0	0	0	0	0	0	0	0	0	0	0	0	0	0	0	0	0	0	0	0	0	0	0	0	0	0	0	0	0	0	0	0	0	0	0	0
8843	Fungi	unidentified	unidentified	unidentified	unidentified	unidentified	0	0	0	0	0	4	0	4	0	0	0	0	0	0	0	0	0	0	0	0	0	0	0	0	0	0	0	0	0	0	0	0	0	0	0	0	0	0	0	0	0	0	0
9410	Fungi	Basidiomycota	Wallemiomycetes	Wallemiales	Wallemiaceae	Wallemia	0	0	0	0	0	0	0	0	0	0	0	0	0	0	0	0	0	0	0	0	0	0	0	0	0	0	0	0	0	0	0	0	0	0	0	0	0	0	0	0	0	0	0
12092	Fungi	Mucoromycota	Mucoromycotina_Incertae sedis	Mucorales	Syncephalastraceae	Syncephalastrum	0	0	0	0	0	0	0	0	0	0	0	0	0	0	0	0	0	0	0	0	0	0	0	0	0	0	0	0	0	0	0	0	0	0	0	0	0	0	0	0	0	0	0
12135	Fungi	Ascomycota	unidentified	unidentified	unidentified	unidentified	0	0	0	0	0	0	0	0	0	0	0	0	0	0	0	0	0	1	0	1	0	0	0	0	0	0	0	0	0	0	0	0	0	0	0	0	0	0	0	0	0	0	0
12823	Fungi	Ascomycota	unidentified	unidentified	unidentified	unidentified	0	0	0	0	0	0	0	5	0	0	0	0	0	0	0	0	0	0	0	0	0	0	0	0	0	0	0	0	0	0	0	0	0	0	0	0	0	0	0	0	0	0	0
12828	Fungi	Ascomycota	Eurotiomycetes	Eurotiales	Aspergillaceae	Aspergillus	2	0	0	0	0	0	0	0	0	0	0	0	0	0	0	0	0	0	0	0	0	0	0	0	0	0	0	1	0	0	0	0	0	0	0	0	0	0	0	0	0	0	0
13575	Fungi	Ascomycota	Eurotiomycetes	Eurotiales	Aspergillaceae	Aspergillus	0	0	0	0	0	0	0	0	0	0	0	0	0	0	0	0	0	0	0	0	0	0	0	0	0	0	0	0	0	0	0	0	0	0	0	0	0	0	0	0	0	0	0
17685	Fungi	Ascomycota	Pezizomycotina_cls_Incertae_sedis	Pezizomycotina_ord_Incertae_sedis	Pezizomycotina_fam_Incertae_sedis	Ciliophora	0	0	0	0	0	0	0	0	0	0	0	0	0	0	3	0	0	0	0	0	0	0	0	0	0	0	0	0	0	0	0	7	0	0	0	0	0	0	0	0	0	0	0
17814	Fungi	Ascomycota	Pezizomycotina_cls_Incertae_sedis	Pezizomycotina_ord_Incertae_sedis	Pezizomycotina_fam_Incertae_sedis	Ciliophora	0	0	0	0	0	0	0	0	0	0	0	0	0	0	3	0	0	0	0	1	0	0	0	0	0	0	0	0	0	0	0	3	0	0	0	0	0	0	0	0	0	0	0
19988	Fungi	Ascomycota	Eurotiomycetes	Eurotiales	Trichocomaceae	Eupenicillium	0	1	0	0	1	0	1	0	0	1	0	0	0	0	0	0	0	0	0	0	0	0	0	0	0	0	0	6	1	0	0	0	0	0	0	0	0	0	0	0	0	0	0
20282	Fungi	Ascomycota	Eurotiomycetes	unidentified	unidentified	unidentified	0	0	0	0	0	0	0	0	0	0	0	0	0	0	0	0	0	0	0	0	0	0	0	0	0	0	0	0	0	0	0	0	0	0	0	0	0	0	0	0	0	0	0
21475	Fungi	Ascomycota	Eurotiomycetes	Eurotiales	Aspergillaceae	Penicillium	0	0	0	0	0	1	0	0	0	5	0	0	1	0	0	0	1	0	0	0	0	0	0	0	0	1	0	1	2	0	0	0	0	0	0	0	0	0	0	0	0	0	0
21644	Fungi	Ascomycota	Sordariomycetes	Hypocreales	Hypocreales_fam_Incertae_sedis	Emericellopsis	2	0	0	0	0	0	0	0	0	0	0	0	0	0	0	0	1	0	0	0	0	0	0	0	0	0	1	0	0	0	0	0	0	0	6	0	0	0	0	0	0	0	0
22247	Fungi	Ascomycota	Eurotiomycetes	Eurotiales	Aspergillaceae	Penicillium	0	0	1	0	0	0	1	0	0	5	0	0	2	0	0	0	2	0	0	0	0	0	0	0	1	0	0	3	0	0	0	0	0	0	0	0	0	0	0	0	0	0	0
22309	Fungi	Ascomycota	Eurotiomycetes	Eurotiales	Trichocomaceae	Eupenicillium	0	0	0	0	1	0	0	0	0	0	0	0	0	0	0	0	0	0	0	0	0	0	0	0	0	0	0	0	0	0	0	0	0	0	0	0	0	0	0	0	0	0	0
25140	Fungi	Ascomycota	Pezizomycotina_cls_Incertae_sedis	Pezizomycotina_ord_Incertae_sedis	Pezizomycotina_fam_Incertae_sedis	Ciliophora	0	0	0	0	0	0	0	0	0	0	0	0	0	0	0	0	0	0	0	0	0	0	0	0	0	0	0	0	0	0	0	0	0	0	0	0	0	0	0	0	0	0	0
25513	Fungi	Ascomycota	Dothideomycetes	Capnodiales	Cladosporiaceae	Cladosporium	0	0	0	0	0	0	0	0	0	0	0	0	0	0	0	0	0	0	0	0	0	0	0	0	0	0	0	0	0	0	0	0	0	0	0	0	21	0	0	0	0	0	0
141	Fungi	Ascomycota	unidentified	unidentified	unidentified	unidentified	0	0	0	0	1	0	3	0	0	0	0	0	0	0	0	0	8	0	0	0	0	0	0	0	0	0	2	0	0	0	0	0	0	0	0	0	0	0	0	0	0	0	0
194	Fungi	Ascomycota	unidentified	unidentified	unidentified	unidentified	0	0	0	0	0	0	0	6	0	0	0	0	0	0	0	0	0	0	0	1	0	0	0	0	0	0	0	0	0	0	0	0	0	0	0	0	0	0	0	0	0	0	0
495	Fungi	Ascomycota	unidentified	unidentified	unidentified	unidentified	0	0	0	0	0	0	0	0	0	0	0	0	0	0	0	0	0	0	0	0	0	0	0	0	0	0	0	0	0	0	0	0	0	0	0	0	0	0	0	0	0	0	0
1109	Fungi	Ascomycota	unidentified	unidentified	unidentified	unidentified	0	0	0	22	0	0	0	0	0	0	0	0	0	0	0	0	0	0	0	0	0	0	0	0	0	0	0	0	0	0	0	0	0	0	0	0	0	0	0	0	0	0	0
1767	Fungi	Basidiomycota	Exobasidiomycetes	Robbauerales	Robbaueraceae	Robbauera	0	0	0	0	0	0	0	0	0	0	0	2	0	0	0	0	0	0	0	0	3	0	0	0	0	1	0	0	0	0	0	0	0	0	0	0	0	0	0	0	0	0	0
3122	Fungi	Basidiomycota	Exobasidiomycetes	Robbauerales	Robbaueraceae	Robbauera	0	0	0	0	0	0	0	0	0	0	0	1	0	0	0	0	0	0	0	0	2	0	0	0	0	0	0	0	0	0	0	0	0	0	0	0	0	0	0	0	0	0	0
4760	Fungi	Ascomycota	unidentified	unidentified	unidentified	unidentified	0	0	0	0	0	0	0	0	0	0	0	0	0	0	0	0	0	0	0	0	0	0	0	0	0	0	0	0	0	0	0	0	0	0	0	0	0	0	0	22	0	0	0
5332	Fungi	Basidiomycota	Microbotryomycetes	Sporidiobolales	Sporidiobolales_Incertae sedis	Rhodotorula	0	0	0	0	0	0	0	0	0	0	0	0	0	0	0	0	0	0	0	0	0	0	0	0	0	0	0	0	0	0	0	0	0	0	0	0	0	0	0	0	0	0	0
7240	Fungi	Basidiomycota	Agaricomycetes	Atheliales	Tylosporaceae	Amphinema	0	0	0	0	0	0	0	17	0	0	0	0	0	4	0	0	0	0	0	0	0	0	0	0	0	0	0	0	0	0	0	0	0	0	0	0	0	0	0	0	0	0	0
11044	Fungi	Ascomycota	Pezizomycetes	Pezizales	Pyronemataceae	Genabea	0	0	0	0	0	0	0	0	0	0	0	0	0	0	0	0	0	0	0	11	0	0	0	0	0	0	0	0	0	0	0	4	0	0	0	0	0	0	0	0	0	0	0
11127	Fungi	Basidiomycota	unidentified	unidentified	unidentified	unidentified	0	0	0	0	0	0	0	0	0	0	0	0	0	0	0	0	0	0	0	0	0	0	0	0	0	0	0	0	0	0	0	0	0	0	0	0	0	0	0	0	0	0	0
11390	Fungi	Basidiomycota	unidentified	unidentified	unidentified	unidentified	0	0	0	1	0	0	0	0	0	0	0	0	1	0	0	0	0	0	0	0	0	0	1	0	0	1	0	0	0	0	0	0	0	0	0	0	0	0	0	0	0	0	0
11912	Fungi	Basidiomycota	Agaricomycetes	unidentified	unidentified	unidentified	0	0	0	0	0	0	0	0	0	0	0	0	8	0	0	0	0	0	0	0	0	0	0	0	0	0	0	0	0	2	0	0	0	0	0	0	0	0	0	0	0	0	0
12202	Fungi	Basidiomycota	unidentified	unidentified	unidentified	unidentified	0	0	1	0	0	0	0	0	0	3	1	0	7	0	0	1	0	0	0	0	0	0	1	0	0	0	0	1	0	0	0	0	0	0	0	0	0	0	0	0	0	0	0
12919	Fungi	Ascomycota	Saccharomycetes	Saccharomycetales	Debaryomycetaceae	Yamadazyma	0	1	0	2	3	3	0	0	0	0	0	0	0	0	0	0	0	0	0	0	0	0	0	0	0	6	0	0	0	0	0	0	0	0	0	0	0	0	0	0	0	0	0
17019	Fungi	Ascomycota	Pezizomycotina_cls_Incertae_sedis	Pezizomycotina_ord_Incertae_sedis	Pezizomycotina_fam_Incertae_sedis	Ciliophora	0	0	0	0	0	0	0	0	3	0	0	0	0	0	2	0	0	0	0	6	0	0	0	0	0	0	0	0	0	0	1	0	0	0	0	0	0	0	0	0	0	0	0
17131	Fungi	Ascomycota	Pezizomycotina_cls_Incertae_sedis	Pezizomycotina_ord_Incertae_sedis	Pezizomycotina_fam_Incertae_sedis	Ciliophora	0	0	0	0	0	0	0	0	0	0	0	0	0	0	0	0	0	0	0	0	0	0	0	0	0	0	0	0	0	0	0	0	0	0	22	0	0	0	0	0	0	0	0
17343	Fungi	Ascomycota	Pezizomycotina_cls_Incertae_sedis	Pezizomycotina_ord_Incertae_sedis	Pezizomycotina_fam_Incertae_sedis	Ciliophora	0	0	0	0	0	0	0	0	0	0	0	0	0	0	0	0	0	0	0	0	0	0	0	0	0	0	0	0	0	0	0	0	0	0	0	0	0	0	0	0	0	0	0
18014	Fungi	Ascomycota	Pezizomycotina_cls_Incertae_sedis	Pezizomycotina_ord_Incertae_sedis	Pezizomycotina_fam_Incertae_sedis	Ciliophora	0	0	0	0	0	0	0	0	0	0	0	0	0	0	0	0	0	0	0	18	0	0	0	0	0	0	0	0	0	0	4	0	0	0	0	0	0	0	0	0	0	0	0
20148	Fungi	Basidiomycota	unidentified	unidentified	unidentified	unidentified	0	0	0	0	0	1	0	0	0	0	0	0	10	0	0	0	0	0	0	0	0	0	0	0	0	0	0	0	0	0	0	0	0	0	0	0	0	0	0	0	0	0	0
20318	Fungi	Basidiomycota	unidentified	unidentified	unidentified	unidentified	0	0	0	0	0	0	0	0	0	0	0	0	14	0	0	0	0	0	0	0	0	0	0	0	1	0	0	0	0	0	0	0	0	0	0	0	0	0	0	0	0	0	0
22086	Fungi	Ascomycota	Eurotiomycetes	Eurotiales	Aspergillaceae	Penicillium	0	0	0	0	0	0	0	0	0	0	0	0	0	0	0	0	0	0	12	0	0	0	0	0	0	0	0	0	0	0	0	0	0	0	0	0	0	0	0	0	0	0	0
22092	Fungi	Ascomycota	Eurotiomycetes	Eurotiales	Aspergillaceae	Penicillium	0	0	0	0	0	0	0	0	0	0	0	0	0	0	0	0	0	0	0	0	0	0	0	0	0	0	0	0	0	0	0	0	0	0	0	0	0	0	0	0	0	0	0
22349	Fungi	Ascomycota	Eurotiomycetes	Eurotiales	Aspergillaceae	Aspergillus	0	0	0	0	0	0	0	0	0	0	0	0	0	0	0	0	0	0	0	0	0	0	0	0	0	0	0	0	0	0	0	0	0	0	0	0	0	0	0	0	0	0	0
23054	Fungi	Basidiomycota	unidentified	unidentified	unidentified	unidentified	0	0	0	0	0	0	0	0	0	0	0	0	0	0	0	0	0	0	0	0	0	0	0	0	0	0	0	0	0	0	22	0	0	0	0	0	0	0	0	0	0	0	0
24607	Fungi	Ascomycota	Dothideomycetes	Pleosporales	Phaeosphaeriaceae	Setophaeosphaeria	0	0	0	0	0	0	0	0	0	0	0	0	0	0	0	0	0	0	0	0	0	0	0	0	0	0	0	0	0	0	0	0	0	0	0	0	0	0	0	0	0	0	0
24803	Fungi	Ascomycota	Dothideomycetes	Pleosporales	Didymellaceae	Atradidymella	0	0	0	0	0	0	0	0	0	0	0	0	0	0	0	0	0	0	0	0	0	0	0	0	0	0	0	0	0	0	0	0	0	19	0	0	0	0	0	0	0	0	0
25139	Fungi	Ascomycota	Pezizomycotina_cls_Incertae_sedis	Pezizomycotina_ord_Incertae_sedis	Pezizomycotina_fam_Incertae_sedis	Ciliophora	0	0	0	0	0	0	0	0	0	0	0	0	0	0	0	0	0	0	0	0	0	0	0	0	0	0	0	0	0	0	0	0	0	0	0	0	0	0	0	0	0	0	0
25337	Fungi	Ascomycota	Sordariomycetes	Xylariales	Sporocadaceae	Pestalotiopsis	0	0	0	0	0	0	0	0	1	0	0	0	0	0	0	0	0	0	0	0	0	0	0	0	0	0	0	0	0	0	0	0	0	0	0	0	1	0	0	0	0	0	0
26100	Fungi	Ascomycota	Dothideomycetes	Capnodiales	Cladosporiaceae	Cladosporium	0	0	3	0	0	0	0	0	0	0	0	0	0	0	0	0	1	0	0	0	0	0	3	0	1	1	0	1	0	3	0	0	0	0	0	0	0	0	3	0	0	0	0
26342	Fungi	Ascomycota	Dothideomycetes	Capnodiales	Cladosporiaceae	Cladosporium	0	0	0	0	0	0	0	0	0	0	0	0	0	0	0	0	0	0	0	0	0	0	0	0	0	0	0	0	0	0	0	0	0	0	0	0	18	0	0	0	0	0	0
26445	Fungi	Ascomycota	Dothideomycetes	Capnodiales	Mycosphaerellaceae	Davidiella	0	0	0	0	0	0	0	0	0	0	0	0	0	0	0	0	0	0	0	0	0	0	0	0	0	0	0	0	0	0	0	0	0	0	0	0	21	0	0	0	0	0	0
26751	Fungi	Ascomycota	Leotiomycetes	Helotiales	Helotiales_fam_Incertae_sedis	Cadophora	1	1	1	1	1	2	3	0	0	0	0	0	0	0	0	0	1	0	0	0	0	0	3	0	0	0	0	0	3	0	0	0	0	0	0	0	0	0	3	0	0	0	0
26801	Fungi	Ascomycota	Dothideomycetes	Capnodiales	Mycosphaerellaceae	Passalora	0	0	0	0	0	0	0	0	0	0	0	0	0	0	0	0	0	0	0	0	0	0	0	0	0	0	0	0	0	0	0	0	0	0	0	0	0	0	0	0	0	0	0
26892	Fungi	Basidiomycota	Agaricomycetes	unidentified	unidentified	unidentified	0	0	0	0	0	0	0	0	1	0	0	0	0	0	1	0	0	0	0	0	0	0	0	0	0	0	0	0	0	0	1	0	0	0	0	0	0	0	0	19	0	0	0
27153	Fungi	Basidiomycota	unidentified	unidentified	unidentified	unidentified	0	0	0	0	0	0	0	0	0	0	0	0	0	0	0	0	0	0	0	0	0	0	0	0	0	0	0	0	0	0	0	0	0	0	0	0	0	0	0	0	0	0	0
5584	Fungi	Chytridiomycota	Rhizophydiomycetes	Rhizophydiales	Alphamycetaceae	Betamyces	0	0	0	0	0	0	0	0	0	0	0	0	0	0	0	0	0	0	0	0	0	0	0	0	0	0	0	0	0	0	0	0	0	0	0	0	0	0	0	0	0	0	0
6254	Fungi	Chytridiomycota	unidentified	unidentified	unidentified	unidentified	0	0	0	0	0	0	0	0	0	0	1	0	0	0	0	0	0	0	0	0	0	0	0	0	0	0	0	0	0	1	0	0	0	0	0	0	0	0	0	0	0	0	0
7124	Fungi	Basidiomycota	Agaricomycetes	Atheliales	Tylosporaceae	Amphinema	0	0	0	0	0	0	0	0	0	0	0	0	0	0	0	0	0	0	0	0	0	0	0	0	0	0	0	0	0	0	0	0	0	0	0	0	0	0	0	0	0	0	0
8008	Fungi	Ascomycota	unidentified	unidentified	unidentified	unidentified	0	0	0	0	0	0	0	0	0	0	0	0	0	0	0	0	0	0	0	0	0	0	0	0	0	0	0	0	0	0	0	0	0	0	0	0	0	0	0	0	0	0	0
8917	Fungi	Ascomycota	unidentified	unidentified	unidentified	unidentified	0	0	0	0	0	0	0	17	2	0	0	0	0	0	0	0	0	0	0	0	0	0	0	0	0	0	0	0	0	0	2	0	0	0	0	0	0	0	0	0	0	0	0
11116	Fungi	Basidiomycota	unidentified	unidentified	unidentified	unidentified	0	0	0	0	0	0	0	0	0	0	0	0	0	0	0	0	0	0	0	9	0	0	0	0	0	0	0	0	0	0	0	1	0	0	0	0	0	0	0	0	0	0	0
15869	Fungi	Ascomycota	unidentified	unidentified	unidentified	unidentified	0	0	0	0	0	0	0	0	0	0	0	0	0	0	0	0	0	0	0	0	0	0	0	0	0	0	0	0	0	0	0	0	0	0	0	0	0	0	0	0	0	0	0
16011	Fungi	Ascomycota	unidentified	unidentified	unidentified	unidentified	0	0	0	0	0	0	0	2	0	0	0	0	0	0	0	0	0	0	0	19	0	0	0	0	0	0	0	0	0	0	0	0	0	0	0	0	0	0	0	0	0	0	0
16712	Fungi	Ascomycota	Pezizomycotina_cls_Incertae_sedis	Pezizomycotina_ord_Incertae_sedis	Pezizomycotina_fam_Incertae_sedis	Ciliophora	0	0	0	0	0	0	0	0	0	0	0	0	0	0	0	0	0	0	0	0	0	0	0	0	0	0	0	0	0	0	0	0	0	0	0	0	0	0	0	0	0	0	0
16726	Fungi	Ascomycota	Pezizomycotina_cls_Incertae_sedis	Pezizomycotina_ord_Incertae_sedis	Pezizomycotina_fam_Incertae_sedis	Ciliophora	0	0	0	0	0	0	0	0	0	0	0	0	0	0	0	0	0	0	0	0	0	0	0	0	0	0	0	0	0	0	0	0	0	0	0	0	0	0	0	0	0	0	0
18026	Fungi	Ascomycota	Pezizomycotina_cls_Incertae_sedis	Pezizomycotina_ord_Incertae_sedis	Pezizomycotina_fam_Incertae_sedis	Ciliophora	0	0	0	0	0	0	0	0	0	21	0	0	0	0	0	0	0	0	0	0	0	0	0	0	0	0	0	0	0	0	0	0	0	0	0	0	0	0	0	0	0	0	0
18027	Fungi	Ascomycota	Pezizomycotina_cls_Incertae_sedis	Pezizomycotina_ord_Incertae_sedis	Pezizomycotina_fam_Incertae_sedis	Ciliophora	0	0	0	0	0	0	0	0	0	14	0	0	0	0	0	0	0	0	0	0	0	0	0	0	1	0	3	0	0	0	0	0	0	0	0	0	0	0	0	0	0	0	0
18155	Fungi	Ascomycota	Pezizomycotina_cls_Incertae_sedis	Pezizomycotina_ord_Incertae_sedis	Pezizomycotina_fam_Incertae_sedis	Ciliophora	0	0	0	0	0	0	0	0	0	0	0	0	0	0	0	0	0	0	0	13	0	0	0	0	0	0	0	0	0	0	1	1	0	0	5	0	0	0	0	0	0	0	0
18252	Fungi	Ascomycota	Pezizomycotina_cls_Incertae_sedis	Pezizomycotina_ord_Incertae_sedis	Pezizomycotina_fam_Incertae_sedis	Ciliophora	0	0	0	0	0	0	0	0	0	0	0	0	0	0	0	0	0	0	0	12	0	0	0	0	0	0	0	0	0	0	2	0	0	0	7	0	0	0	0	0	0	0	0
19345	Fungi	Ascomycota	Sordariomycetes	unidentified	unidentified	unidentified	0	0	0	0	0	0	0	0	9	0	0	0	0	0	0	0	0	0	0	0	0	0	0	0	0	0	0	0	0	0	12	0	0	0	0	0	0	0	0	0	0	0	0
20816	Fungi	Ascomycota	Sordariomycetes	Hypocreales	Hypocreales_Incertae sedis	Acremonium	0	0	0	0	0	0	0	0	2	0	0	0	0	1	0	0	0	0	0	2	0	0	0	0	0	0	0	0	0	0	2	1	0	0	0	0	1	0	0	0	0	0	0
21049	Fungi	Ascomycota	Eurotiomycetes	Eurotiales	Aspergillaceae	Aspergillus	1	1	3	0	0	1	0	0	0	0	1	0	0	0	0	0	3	0	0	0	0	0	0	0	1	4	0	0	0	2	0	0	0	0	0	0	0	0	0	0	0	0	0
21173	Fungi	Ascomycota	Eurotiomycetes	Eurotiales	Aspergillaceae	Aspergillus	0	0	2	1	1	0	4	0	0	0	0	0	0	0	0	0	0	0	0	0	0	0	0	0	1	0	0	0	1	2	0	0	0	0	0	0	0	0	0	0	0	0	0
21236	Fungi	Ascomycota	Eurotiomycetes	Eurotiales	Aspergillaceae	Aspergillus	0	5	2	0	2	0	1	0	0	0	0	0	0	0	0	0	0	0	0	0	0	0	1	0	0	0	1	0	2	1	0	0	0	0	0	0	0	0	0	0	0	0	0
21457	Fungi	Ascomycota	Sordariomycetes	Hypocreales	Hypocreales_fam_Incertae_sedis	Emericellopsis	5	1	0	0	0	0	1	0	0	0	0	0	0	0	0	0	3	0	0	0	0	0	0	0	1	0	0	0	0	0	0	0	0	0	0	0	0	0	0	0	0	0	0
22002	Fungi	Ascomycota	Eurotiomycetes	unidentified	unidentified	unidentified	0	0	0	0	0	0	0	0	0	0	0	0	0	0	0	0	0	0	0	0	0	0	0	0	0	0	0	0	0	0	0	0	0	0	0	0	0	0	0	0	0	0	1
22342	Fungi	Ascomycota	Eurotiomycetes	Eurotiales	Aspergillaceae	Penicillium	0	1	0	0	4	0	0	0	0	0	0	0	0	0	0	0	0	0	0	0	0	0	0	0	0	0	0	0	0	0	0	0	0	0	0	0	0	0	0	0	0	0	0
22478	Fungi	Ascomycota	Eurotiomycetes	Eurotiales	Aspergillaceae	Aspergillus	0	0	0	0	0	0	0	0	0	0	0	0	0	0	0	0	0	0	0	0	0	0	0	0	0	0	0	0	0	0	0	0	0	0	0	0	0	0	0	0	0	0	0
22588	Fungi	Ascomycota	Dothideomycetes	Capnodiales	Cladosporiaceae	Cladosporium	1	1	1	0	1	0	0	0	0	0	0	0	0	0	0	0	2	1	0	0	0	0	1	0	1	0	1	0	0	0	0	0	0	0	0	0	0	0	2	0	0	0	0
24064	Fungi	Ascomycota	Dothideomycetes	Pleosporales	Phaeosphaeriaceae	unidentified	0	0	0	0	0	0	0	0	0	0	0	0	0	0	0	0	0	0	0	0	0	0	0	0	0	0	0	0	0	0	0	0	0	0	0	0	0	0	0	0	0	0	0
24072	Fungi	Ascomycota	Dothideomycetes	Pleosporales	Didymellaceae	unidentified	1	3	0	0	3	3	2	0	0	0	0	0	0	0	0	0	1	0	0	0	0	0	0	0	1	0	0	0	0	1	0	0	0	0	0	0	0	0	0	0	0	0	0
25189	Fungi	Ascomycota	unidentified	unidentified	unidentified	unidentified	0	0	0	0	0	0	0	11	10	0	0	0	0	0	0	0	0	0	0	0	0	0	0	0	0	0	0	0	0	0	0	0	0	0	0	0	0	0	0	0	0	0	0
25413	Fungi	Ascomycota	Dothideomycetes	Capnodiales	Cladosporiaceae	Cladosporium	0	1	4	0	1	5	0	0	0	0	3	0	0	0	0	0	0	0	0	0	0	0	3	0	0	0	0	0	3	0	0	0	0	0	0	0	0	0	0	0	0	0	0
26811	Fungi	Ascomycota	Dothideomycetes	Capnodiales	Mycosphaerellaceae	Passalora	0	0	0	0	0	0	0	0	0	0	0	0	0	0	0	0	0	0	0	0	0	0	0	0	0	0	0	0	0	0	0	0	0	0	0	0	0	0	0	0	0	0	0
885	Fungi	Ascomycota	unidentified	unidentified	unidentified	unidentified	0	0	0	0	0	12	0	0	0	0	0	0	0	0	0	0	0	0	0	0	0	0	0	0	0	0	0	0	0	0	0	0	0	0	0	0	0	0	0	0	0	0	0
1260	Fungi	Ascomycota	unidentified	unidentified	unidentified	unidentified	0	0	0	0	0	0	0	0	0	0	0	0	0	0	0	0	0	0	0	0	0	0	0	0	0	0	0	0	0	0	0	0	0	0	0	0	0	0	0	0	0	0	0
1388	Fungi	Basidiomycota	Exobasidiomycetes	Robbauerales	Robbaueraceae	Robbauera	0	0	0	0	0	0	0	0	0	0	0	3	0	0	0	0	0	0	0	0	1	0	0	0	0	0	0	0	0	0	0	0	0	0	0	0	0	0	0	0	0	0	0
6108	Fungi	Ascomycota	Pezizomycotina_cls_Incertae_sedis	Pezizomycotina_ord_Incertae_sedis	Pezizomycotina_fam_Incertae_sedis	Ciliophora	0	0	0	0	0	0	0	0	0	0	0	0	0	0	0	0	0	0	0	0	0	0	0	0	0	0	0	0	0	0	0	0	0	0	0	0	0	0	0	0	0	0	0
6210	Fungi	Chytridiomycota	unidentified	unidentified	unidentified	unidentified	0	2	1	0	0	0	2	0	0	0	0	0	0	0	0	0	0	0	0	0	0	0	0	0	0	0	0	0	1	0	0	0	0	0	0	0	0	0	0	0	0	0	0
6875	Fungi	Ascomycota	unidentified	unidentified	unidentified	unidentified	0	0	0	0	0	0	0	0	0	0	0	0	0	0	0	0	0	0	0	0	0	0	0	0	0	0	0	0	0	0	0	0	0	0	0	0	0	0	0	0	0	0	0
7396	Fungi	Basidiomycota	Agaricomycetes	Atheliales	Tylosporaceae	Amphinema	0	0	0	0	0	0	0	0	0	0	0	0	0	0	0	0	0	0	0	0	0	0	0	0	0	0	0	0	0	0	0	0	0	0	0	0	0	0	0	15	0	0	0
7878	Fungi	Ascomycota	unidentified	unidentified	unidentified	unidentified	0	0	0	0	0	0	0	0	0	0	0	0	0	0	0	0	0	0	0	20	0	0	0	0	0	0	0	0	0	0	0	0	0	0	0	0	0	0	0	0	0	0	0
8146	Fungi	Basidiomycota	Agaricomycetes	Atheliales	Tylosporaceae	Amphinema	0	0	0	0	0	0	0	0	0	0	0	0	0	0	0	0	0	0	0	0	0	0	0	0	0	0	0	0	0	0	0	0	0	0	0	0	0	0	0	20	0	0	0
9324	Fungi	Ascomycota	unidentified	unidentified	unidentified	unidentified	0	0	0	0	0	0	0	0	0	0	0	0	0	0	0	0	0	0	0	0	0	0	0	0	0	0	0	0	0	0	0	0	0	0	0	1	0	0	0	0	0	0	0
12954	Fungi	Ascomycota	Saccharomycetes	Saccharomycetales	Debaryomycetaceae	Yamadazyma	0	1	1	0	1	0	0	0	0	0	0	0	0	0	0	0	0	0	0	0	0	0	0	0	0	2	0	0	1	0	0	0	0	0	0	0	0	0	0	0	0	0	0
13216	Fungi	Ascomycota	Pezizomycotina_cls_Incertae_sedis	Pezizomycotina_ord_Incertae_sedis	Pezizomycotina_fam_Incertae_sedis	Ciliophora	0	0	0	0	0	0	0	0	0	0	0	0	0	0	0	0	0	0	0	0	0	0	0	0	0	0	0	0	0	0	0	0	0	0	19	0	0	0	0	0	0	0	0
14112	Fungi	Ascomycota	unidentified	unidentified	unidentified	unidentified	0	0	0	0	0	0	0	0	0	0	0	0	0	0	0	0	0	0	0	0	0	0	0	0	0	0	0	0	0	0	0	0	0	0	0	0	0	0	0	0	0	0	0
15946	Fungi	Ascomycota	unidentified	unidentified	unidentified	unidentified	0	0	0	0	0	0	0	7	0	0	0	0	0	0	0	0	0	0	0	13	0	0	0	0	0	0	0	0	0	0	0	0	0	0	0	0	0	0	0	0	0	0	0
16497	Fungi	Ascomycota	Pezizomycotina_cls_Incertae_sedis	Pezizomycotina_ord_Incertae_sedis	Pezizomycotina_fam_Incertae_sedis	Ciliophora	0	0	0	0	0	0	0	0	0	0	0	0	0	0	3	0	0	0	0	0	0	0	0	0	0	0	0	0	0	0	0	4	0	0	0	0	0	0	0	0	0	0	0
17287	Fungi	Ascomycota	Pezizomycotina_cls_Incertae_sedis	Pezizomycotina_ord_Incertae_sedis	Pezizomycotina_fam_Incertae_sedis	Ciliophora	0	0	0	0	0	0	0	0	0	0	0	0	0	0	2	0	0	0	0	0	0	0	0	0	0	0	0	0	0	0	0	1	0	0	0	0	0	0	0	0	0	0	0
17711	Fungi	Ascomycota	Pezizomycotina_cls_Incertae_sedis	Pezizomycotina_ord_Incertae_sedis	Pezizomycotina_fam_Incertae_sedis	Ciliophora	0	0	0	0	0	0	0	0	0	0	0	0	0	0	2	0	0	0	0	2	0	0	0	0	0	0	0	0	0	0	0	7	0	0	0	0	0	0	0	0	0	0	0
17825	Fungi	Ascomycota	unidentified	unidentified	unidentified	unidentified	0	0	0	0	0	0	0	0	0	0	0	0	0	0	0	0	0	0	0	0	0	0	0	0	0	0	0	0	0	0	0	0	0	0	0	0	0	0	0	0	0	0	0
18085	Fungi	Ascomycota	Pezizomycotina_cls_Incertae_sedis	Pezizomycotina_ord_Incertae_sedis	Pezizomycotina_fam_Incertae_sedis	Ciliophora	0	0	0	0	0	0	0	0	0	0	0	0	0	0	3	0	0	0	0	1	0	0	0	0	0	0	0	0	0	0	0	3	0	0	0	0	0	0	0	0	0	0	0
18096	Fungi	Ascomycota	Pezizomycotina_cls_Incertae_sedis	Pezizomycotina_ord_Incertae_sedis	Pezizomycotina_fam_Incertae_sedis	Ciliophora	0	0	0	0	0	0	0	0	0	0	0	0	0	0	0	0	0	0	0	0	0	0	0	0	0	0	0	0	0	0	0	1	0	0	0	0	0	0	0	0	0	0	0
18750	Fungi	Ascomycota	Pezizomycotina_cls_Incertae_sedis	Pezizomycotina_ord_Incertae_sedis	Pezizomycotina_fam_Incertae_sedis	Ciliophora	0	0	0	0	0	0	0	0	0	0	0	0	0	0	0	0	0	0	0	0	0	0	0	0	0	0	0	0	0	0	0	0	0	0	0	0	0	0	0	0	0	0	0
20875	Fungi	Ascomycota	Eurotiomycetes	Eurotiomycetes_Incertae sedis	Eurotiomycetes_Incertae sedis	Sarcinomyces	0	0	0	0	0	0	0	0	20	0	0	0	0	0	0	0	0	0	0	0	0	0	0	0	0	0	0	0	0	0	0	0	0	0	0	0	0	0	0	0	0	0	0
20985	Fungi	Ascomycota	Eurotiomycetes	Eurotiales	Aspergillaceae	Penicillium	0	0	0	0	0	1	0	0	0	0	0	0	0	0	0	0	0	0	6	0	0	0	0	0	0	0	0	2	0	0	0	0	0	0	0	0	0	0	0	0	0	0	0
21441	Fungi	Ascomycota	Sordariomycetes	Hypocreales	Hypocreales_fam_Incertae_sedis	Emericellopsis	1	0	0	1	0	0	3	0	0	0	0	0	0	0	0	1	0	0	0	0	0	0	0	0	0	1	0	0	1	1	0	0	0	0	2	0	0	0	0	0	0	0	0
21916	Fungi	Ascomycota	Eurotiomycetes	unidentified	unidentified	unidentified	0	0	0	0	0	1	0	0	0	0	0	0	0	0	0	0	0	0	0	0	0	0	0	0	0	0	0	0	0	0	0	0	0	0	0	0	0	0	0	0	0	0	0
22401	Fungi	Ascomycota	Eurotiomycetes	Eurotiales	Aspergillaceae	Penicillium	0	0	0	0	0	0	0	0	1	4	1	0	7	0	0	0	1	0	0	0	0	0	0	0	0	1	1	0	0	0	0	0	0	0	0	0	0	0	0	0	0	0	0
23404	Fungi	Ascomycota	Sordariomycetes	Trichosphaeriales	Trichosphaeriaceae	Nigrospora	0	0	0	0	0	0	0	0	0	0	0	0	0	0	0	0	0	0	0	0	0	0	0	0	0	0	0	0	0	0	0	0	0	0	0	0	0	0	0	0	0	0	0
23519	Fungi	Ascomycota	Dothideomycetes	Pleosporales	Pleosporaceae	Alternaria	2	2	2	2	0	2	1	0	0	0	0	0	0	0	0	0	0	0	0	0	0	0	0	0	0	0	2	0	1	3	0	0	0	0	0	0	0	0	0	0	0	0	0
25946	Fungi	Ascomycota	Dothideomycetes	Capnodiales	Mycosphaerellaceae	Cladosporium	1	0	0	0	1	0	0	0	0	0	0	0	0	0	0	0	2	0	0	0	0	0	1	0	1	0	0	1	0	0	0	0	0	0	0	0	0	0	7	0	0	0	0
26069	Fungi	Ascomycota	Dothideomycetes	Capnodiales	Cladosporiaceae	Cladosporium	0	0	0	0	0	0	0	0	0	0	0	0	0	0	0	0	18	0	0	0	0	0	0	0	0	0	0	0	0	0	0	0	0	0	0	0	0	0	0	0	0	0	0
26078	Fungi	Ascomycota	Dothideomycetes	Capnodiales	Cladosporiaceae	Cladosporium	0	0	0	0	0	0	0	0	0	0	0	0	0	0	0	0	19	0	0	0	0	0	0	0	1	0	0	0	0	0	0	0	0	0	0	0	0	0	0	0	0	0	0
26343	Fungi	Ascomycota	Dothideomycetes	Capnodiales	Cladosporiaceae	Cladosporium	0	0	0	0	0	0	0	0	0	0	0	0	0	0	0	0	0	0	0	0	0	0	0	0	0	0	0	0	0	0	0	0	0	0	0	0	15	0	0	0	0	0	0
26479	Fungi	Ascomycota	Dothideomycetes	Capnodiales	Cladosporiaceae	Cladosporium	0	0	0	0	0	0	0	0	0	0	0	0	0	0	0	0	0	0	0	0	0	0	0	0	0	0	0	0	0	0	0	0	0	0	0	0	20	0	0	0	0	0	0
26641	Fungi	Ascomycota	Leotiomycetes	Thelebolales	Pseudeurotiaceae	Pseudeurotium	0	0	0	0	0	0	0	0	15	0	0	0	0	0	0	0	0	0	0	0	0	0	0	0	0	0	0	0	0	0	0	0	0	0	0	0	0	0	0	0	0	0	0
26960	Fungi	Ascomycota	unidentified	unidentified	unidentified	unidentified	0	0	0	0	0	0	0	0	0	0	0	0	0	0	0	0	0	0	0	0	0	0	0	0	0	0	0	0	0	0	0	0	0	0	0	0	0	0	0	0	0	0	0
504	Fungi	unidentified	unidentified	unidentified	unidentified	unidentified	0	0	0	0	0	2	0	0	0	0	0	0	0	0	0	0	0	0	0	0	0	0	0	0	0	0	0	0	0	0	0	0	0	0	0	0	0	0	0	0	0	0	0
5950	Fungi	Basidiomycota	Agaricomycetes	Atheliales	Tylosporaceae	Amphinema	0	0	0	0	0	0	0	0	0	0	0	0	0	0	0	0	0	0	0	3	0	0	0	0	0	0	0	0	0	0	0	0	0	0	0	0	0	0	0	0	0	0	0
6159	Fungi	Basidiomycota	Exobasidiomycetes	Microstromatales	Microstromatales_fam_Incertae_sedis	Sympodiomycopsis	0	0	0	0	0	0	0	0	0	0	0	0	0	0	0	0	0	0	0	0	0	0	0	0	0	0	0	0	0	0	0	0	0	0	0	0	0	0	0	0	0	0	0
6196	Fungi	Basidiomycota	Exobasidiomycetes	Microstromatales	Microstromatales_fam_Incertae_sedis	Sympodiomycopsis	0	0	0	0	0	0	0	0	0	0	0	0	0	0	0	0	0	0	0	0	0	0	0	0	0	0	0	0	0	0	0	0	0	0	0	0	0	0	0	0	0	0	0
6684	Fungi	Ascomycota	unidentified	unidentified	unidentified	unidentified	0	0	0	0	0	0	0	0	0	0	0	0	0	0	0	0	0	0	0	0	0	0	0	0	0	0	0	0	0	0	0	0	0	0	0	0	0	0	0	0	0	0	0
7762	Fungi	Ascomycota	unidentified	unidentified	unidentified	unidentified	0	0	0	0	0	0	0	0	0	0	0	0	0	0	0	0	0	0	0	0	0	0	0	0	0	0	0	0	0	0	0	0	0	0	0	0	0	0	0	0	0	0	0
8499	Fungi	Ascomycota	unidentified	unidentified	unidentified	unidentified	0	0	0	0	0	0	0	0	0	0	0	0	0	0	0	0	0	0	0	0	0	0	0	0	0	0	0	0	0	0	0	0	0	0	0	0	0	0	0	0	0	0	0
9156	Fungi	Ascomycota	unidentified	unidentified	unidentified	unidentified	0	0	0	0	0	0	0	0	0	0	0	0	0	0	0	0	0	0	0	0	0	0	0	0	0	0	0	0	0	0	0	0	0	0	0	0	0	0	0	0	0	0	0
11410	Fungi	Basidiomycota	Agaricomycetes	unidentified	unidentified	unidentified	0	0	0	0	0	0	0	0	0	0	0	0	0	0	0	0	0	0	0	0	0	0	0	0	0	0	0	0	0	0	0	0	0	0	0	0	0	0	0	0	0	0	0
11733	Fungi	Basidiomycota	unidentified	unidentified	unidentified	unidentified	2	0	1	1	7	1	0	0	0	0	0	0	2	0	0	0	0	0	0	0	0	0	2	0	0	0	1	0	1	0	0	0	0	0	0	0	0	0	0	0	0	0	0
11779	Fungi	Basidiomycota	unidentified	unidentified	unidentified	unidentified	0	0	1	0	0	0	0	0	0	0	1	0	6	0	0	4	0	0	0	0	0	0	1	0	0	0	0	0	1	0	0	0	0	0	0	0	0	0	0	0	0	0	0
12934	Fungi	Ascomycota	Saccharomycetes	Saccharomycetales	Debaryomycetaceae	Yamadazyma	0	1	2	0	1	1	0	0	0	0	0	0	0	0	0	0	0	0	0	0	0	0	0	0	1	2	0	0	0	0	0	0	0	0	0	0	0	0	0	0	0	0	0
14872	Fungi	Ascomycota	unidentified	unidentified	unidentified	unidentified	0	0	0	0	0	0	0	0	0	0	0	0	0	0	0	0	0	0	0	19	0	0	0	0	0	0	0	0	0	0	0	0	0	0	0	0	0	0	0	0	0	0	0
15943	Fungi	Ascomycota	unidentified	unidentified	unidentified	unidentified	0	0	0	0	0	0	0	19	0	0	0	0	0	0	0	0	0	0	0	0	0	0	0	0	0	0	0	0	0	0	0	0	0	0	0	0	0	0	0	0	0	0	0
17190	Fungi	Ascomycota	Pezizomycotina_cls_Incertae_sedis	Pezizomycotina_ord_Incertae_sedis	Pezizomycotina_fam_Incertae_sedis	Ciliophora	0	0	0	0	8	0	1	0	0	6	0	0	0	0	0	0	0	0	0	0	0	0	0	0	1	0	2	0	0	0	0	0	0	0	0	0	0	0	0	0	0	0	0
18203	Fungi	Ascomycota	Pezizomycotina_cls_Incertae_sedis	Pezizomycotina_ord_Incertae_sedis	Pezizomycotina_fam_Incertae_sedis	Ciliophora	0	0	0	0	0	0	0	0	0	0	0	0	0	0	0	0	0	0	0	10	0	0	0	0	0	0	0	0	0	0	0	1	0	0	0	0	0	0	0	0	0	0	0
18831	Fungi	Basidiomycota	unidentified	unidentified	unidentified	unidentified	0	0	0	0	0	0	0	0	0	0	0	0	0	0	0	0	0	0	0	0	0	0	0	0	0	0	0	0	0	0	0	0	0	0	0	0	0	0	0	0	0	0	0
19482	Fungi	Ascomycota	Eurotiomycetes	Eurotiales	Aspergillaceae	Aspergillus	0	0	0	0	0	0	0	0	0	0	0	0	0	0	0	0	0	0	0	0	0	0	0	0	0	0	0	0	0	0	0	0	0	0	0	0	0	0	0	0	0	0	0
19512	Fungi	Basidiomycota	unidentified	unidentified	unidentified	unidentified	0	0	0	0	0	0	0	0	0	0	0	0	0	0	0	0	0	0	0	0	0	0	0	0	0	0	0	0	0	0	0	0	0	0	0	0	0	0	0	0	0	0	0
20373	Fungi	Basidiomycota	unidentified	unidentified	unidentified	unidentified	0	0	0	0	0	0	0	0	0	0	0	0	13	0	0	0	0	0	0	0	0	0	0	0	0	0	0	0	1	0	0	0	0	0	0	0	0	0	0	0	0	0	0
20437	Fungi	Ascomycota	Eurotiomycetes	Eurotiales	Aspergillaceae	Aspergillus	0	0	1	0	0	1	0	0	0	0	6	0	0	0	0	0	0	0	0	0	0	0	0	3	0	0	0	0	0	6	0	0	0	0	0	0	0	0	0	0	0	0	0
21432	Fungi	Ascomycota	Sordariomycetes	Hypocreales	Hypocreales_fam_Incertae_sedis	Emericellopsis	0	0	1	0	0	0	0	0	0	1	0	0	0	0	0	0	0	0	0	0	0	0	1	0	3	1	1	0	2	0	0	0	0	0	1	0	0	0	0	0	0	0	0
21803	Fungi	Ascomycota	Eurotiomycetes	Eurotiales	Aspergillaceae	Penicillium	1	0	0	0	0	0	0	0	0	0	0	0	0	0	0	0	0	0	0	0	0	0	0	0	0	0	0	3	1	0	0	0	0	0	0	0	0	0	0	0	0	0	0
21987	Fungi	Ascomycota	Eurotiomycetes	unidentified	unidentified	unidentified	0	0	0	0	0	0	0	0	0	0	0	0	0	0	0	0	0	0	0	0	0	0	0	0	0	0	0	0	0	0	0	0	0	0	0	0	0	0	0	0	0	0	0
23439	Fungi	Ascomycota	Dothideomycetes	Pleosporales	Pleosporaceae	Alternaria	0	0	2	0	0	0	0	0	0	0	0	0	0	0	0	0	0	0	0	0	0	0	0	0	0	0	0	0	0	0	0	0	0	0	0	0	0	0	0	12	0	0	0
24944	Fungi	Ascomycota	unidentified	unidentified	unidentified	unidentified	0	0	0	0	0	0	0	0	0	0	0	0	0	0	0	0	0	0	0	0	0	0	0	0	0	0	0	0	0	0	0	0	0	0	0	0	0	0	0	0	0	0	0
24985	Fungi	Ascomycota	Pezizomycotina_cls_Incertae_sedis	Pezizomycotina_ord_Incertae_sedis	Pezizomycotina_fam_Incertae_sedis	Ciliophora	0	0	0	0	0	0	0	13	2	0	0	0	0	0	0	0	0	0	0	0	0	0	0	0	0	0	0	0	0	0	0	0	0	0	0	0	0	0	0	0	0	0	0
25191	Fungi	Ascomycota	Eurotiomycetes	Onygenales	Onygenales_fam_Incertae_sedis	Chrysosporium	0	0	0	0	0	0	0	0	0	0	0	0	0	0	0	0	0	0	0	0	0	0	0	0	0	0	0	0	0	0	0	0	0	0	0	0	0	0	0	0	0	0	0
26405	Fungi	Ascomycota	Dothideomycetes	Capnodiales	Cladosporiaceae	Cladosporium	0	0	0	0	0	0	0	0	0	0	0	0	0	0	0	0	0	0	0	0	0	0	0	0	0	0	0	0	0	0	0	0	0	0	0	0	19	0	0	0	0	0	0
26461	Fungi	Ascomycota	Dothideomycetes	Capnodiales	Cladosporiaceae	Cladosporium	0	0	0	0	0	0	0	0	0	0	0	0	0	0	0	0	0	0	0	0	0	0	0	0	0	0	0	0	0	0	0	0	0	0	0	0	19	0	0	0	0	0	0
27191	Fungi	Ascomycota	Pezizomycotina_cls_Incertae_sedis	Pezizomycotina_ord_Incertae_sedis	Pezizomycotina_fam_Incertae_sedis	Ciliophora	0	0	0	0	0	0	0	0	0	0	0	0	0	0	0	0	0	0	0	0	0	0	0	0	0	0	0	0	0	0	0	0	0	0	0	0	0	0	0	0	0	0	0
337	Fungi	Ascomycota	unidentified	unidentified	unidentified	unidentified	0	0	0	0	0	0	0	0	1	0	0	0	0	0	0	0	0	0	0	0	0	0	0	0	0	0	0	0	0	0	0	0	0	0	0	0	0	0	0	0	0	0	0
2460	Fungi	Basidiomycota	Exobasidiomycetes	Robbauerales	Robbaueraceae	Robbauera	0	0	0	0	0	0	0	0	0	0	0	1	0	0	0	0	0	0	0	0	5	0	0	0	0	0	0	0	0	1	0	0	0	0	0	0	0	0	0	0	0	0	0
2753	Fungi	Basidiomycota	Exobasidiomycetes	Robbauerales	Robbaueraceae	Robbauera	0	0	0	0	0	0	0	0	0	0	0	1	0	0	0	0	0	0	0	0	3	0	0	0	0	0	0	1	0	0	0	0	0	0	0	0	0	0	0	0	0	0	0
5223	Fungi	Basidiomycota	Microbotryomycetes	Sporidiobolales	Sporidiobolales_Incertae sedis	Rhodotorula	0	0	0	0	0	0	0	0	0	0	0	0	0	0	0	0	0	0	0	0	0	0	0	0	0	0	0	0	0	0	0	0	0	0	0	0	0	0	0	0	0	0	0
5243	Fungi	Basidiomycota	Microbotryomycetes	Sporidiobolales	Sporidiobolales_Incertae sedis	Rhodotorula	0	0	0	0	0	0	0	0	0	0	0	0	0	0	0	0	0	0	0	0	0	0	0	0	0	0	0	0	0	0	0	0	0	0	0	0	0	0	0	0	0	0	0
5339	Fungi	Basidiomycota	Microbotryomycetes	Sporidiobolales	Sporidiobolales_Incertae sedis	Rhodotorula	0	0	0	0	0	0	0	0	0	0	0	0	0	0	0	0	0	0	0	0	0	0	0	0	0	0	0	0	0	0	0	0	0	0	0	0	0	0	0	0	0	0	0
5489	Fungi	Basidiomycota	Microbotryomycetes	Sporidiobolales	Sporidiobolales_Incertae sedis	Rhodotorula	0	0	0	0	0	0	0	0	0	0	0	0	0	0	0	0	0	0	0	0	0	0	0	0	0	0	0	0	0	0	0	0	0	0	0	0	0	0	0	0	0	0	0
5522	Fungi	Basidiomycota	Microbotryomycetes	Sporidiobolales	Sporidiobolales_Incertae sedis	Rhodotorula	0	0	0	0	0	0	0	0	0	0	0	0	0	0	0	0	0	0	0	0	0	0	0	0	0	0	0	0	0	0	0	0	0	0	0	0	0	0	0	0	0	0	0
6141	Fungi	Ascomycota	unidentified	unidentified	unidentified	unidentified	0	0	0	0	0	0	0	0	0	0	0	0	0	0	0	0	0	0	0	0	0	0	0	0	0	0	0	0	0	0	0	0	0	0	0	0	0	0	0	0	0	0	0
6906	Fungi	Ascomycota	unidentified	unidentified	unidentified	unidentified	0	0	0	0	0	0	0	1	0	0	0	0	0	0	0	0	0	0	0	0	0	0	0	0	0	0	0	0	0	0	0	0	0	0	0	0	0	0	0	0	0	0	0
6910	Fungi	Basidiomycota	Agaricomycetes	Atheliales	Tylosporaceae	Amphinema	0	0	0	0	0	0	0	0	0	0	0	0	0	0	0	0	0	0	4	0	0	0	0	0	0	0	0	0	0	0	0	0	0	0	0	0	0	0	0	0	0	0	0
7348	Fungi	Basidiomycota	unidentified	unidentified	unidentified	unidentified	0	0	0	0	0	0	0	0	0	0	0	0	0	0	0	0	0	0	0	0	0	0	0	0	0	0	0	0	0	0	0	0	0	0	0	0	0	0	0	0	0	0	0
7895	Fungi	Ascomycota	unidentified	unidentified	unidentified	unidentified	0	0	0	0	0	0	0	0	0	0	0	0	0	0	0	0	0	0	0	0	0	0	0	0	0	0	0	0	0	0	0	0	0	0	0	0	0	0	0	17	0	0	0
7946	Fungi	unidentified	unidentified	unidentified	unidentified	unidentified	0	0	0	0	0	5	2	0	0	0	0	0	0	0	0	0	0	0	0	0	0	0	0	0	6	0	0	0	1	0	0	0	0	0	0	0	0	0	0	0	0	0	0
8010	Fungi	Ascomycota	unidentified	unidentified	unidentified	unidentified	0	0	0	0	0	0	0	0	0	0	0	0	0	0	0	0	0	0	0	0	0	0	0	0	0	0	0	0	0	0	0	0	0	0	0	0	0	0	0	0	0	0	0
10272	Fungi	Ascomycota	Eurotiomycetes	Eurotiales	unidentified	unidentified	0	0	0	0	0	0	0	0	0	0	0	0	0	0	0	0	0	0	0	0	0	0	0	0	0	0	0	0	0	0	0	0	0	0	0	0	0	0	0	0	0	0	0
10440	Fungi	Basidiomycota	Agaricomycetes	Polyporales	Irpicaceae	Emmia	0	0	0	0	0	0	0	0	0	0	0	0	0	0	0	0	0	0	0	0	0	0	0	0	0	0	0	0	0	0	0	0	0	0	0	0	0	0	0	0	0	0	0
11291	Fungi	Ascomycota	Pezizomycotina_cls_Incertae_sedis	Pezizomycotina_ord_Incertae_sedis	Pezizomycotina_fam_Incertae_sedis	Ciliophora	0	0	0	0	0	0	0	0	0	0	0	0	0	0	0	0	0	0	0	17	0	0	0	0	0	0	0	0	0	0	0	0	0	0	0	0	0	0	0	0	0	0	0
12851	Fungi	Ascomycota	Saccharomycetes	Saccharomycetales	Debaryomycetaceae	Yamadazyma	0	1	0	0	6	1	0	0	0	0	1	0	0	0	0	0	0	0	0	0	0	0	0	0	0	2	0	0	0	0	0	0	0	0	0	0	0	0	0	0	0	0	0
13230	Fungi	Ascomycota	Eurotiomycetes	Eurotiales	Aspergillaceae	Aspergillus	0	0	0	0	0	0	0	0	0	0	0	0	0	0	0	0	0	0	0	0	0	0	0	0	0	0	0	1	0	0	0	0	0	0	0	0	0	0	0	0	0	0	0
13279	Fungi	Basidiomycota	unidentified	unidentified	unidentified	unidentified	0	0	0	0	0	0	0	0	0	0	0	0	0	0	0	0	0	0	0	0	0	0	0	0	0	0	0	0	0	0	0	0	0	0	0	0	0	0	0	0	0	0	0
13327	Fungi	Basidiomycota	Agaricomycetes	Atheliales	Tylosporaceae	Amphinema	0	0	0	0	0	7	0	0	0	0	0	0	0	0	0	0	0	0	0	0	0	0	0	0	0	0	0	0	0	0	0	0	0	0	0	0	0	0	0	0	0	0	0
13332	Fungi	Ascomycota	unidentified	unidentified	unidentified	unidentified	0	0	0	0	0	0	0	0	0	0	0	0	0	0	0	0	0	0	0	0	0	0	0	0	0	0	0	0	0	0	0	0	0	0	0	0	0	0	0	0	0	0	0
13460	Fungi	unidentified	unidentified	unidentified	unidentified	unidentified	0	0	0	0	0	0	0	0	0	0	0	0	0	0	0	0	0	0	0	0	0	0	0	0	0	0	0	0	0	0	0	0	0	0	0	0	0	0	0	0	0	0	0
15721	Fungi	Ascomycota	Pezizomycotina_cls_Incertae_sedis	Pezizomycotina_ord_Incertae_sedis	Pezizomycotina_fam_Incertae_sedis	Ciliophora	0	0	0	0	0	0	0	0	0	0	0	0	0	0	0	0	0	0	0	0	0	0	0	0	0	0	0	0	0	0	0	0	0	0	0	0	0	0	0	0	0	0	0
16206	Fungi	Ascomycota	Pezizomycotina_cls_Incertae_sedis	Pezizomycotina_ord_Incertae_sedis	Pezizomycotina_fam_Incertae_sedis	Ciliophora	0	0	0	0	0	0	0	0	0	0	0	0	0	0	1	0	0	0	0	0	0	0	0	0	0	0	0	0	0	0	0	0	0	0	0	0	0	0	0	0	0	0	0
17184	Fungi	Ascomycota	Pezizomycotina_cls_Incertae_sedis	Pezizomycotina_ord_Incertae_sedis	Pezizomycotina_fam_Incertae_sedis	Ciliophora	0	0	0	0	7	0	0	0	0	5	0	0	0	0	0	0	0	0	0	0	0	0	0	0	1	0	4	0	0	0	0	0	0	0	0	0	0	0	0	0	0	0	0
17880	Fungi	Basidiomycota	Agaricomycetes	Atheliales	Tylosporaceae	Amphinema	0	0	0	0	0	0	0	0	0	0	0	0	0	0	0	0	0	0	0	0	0	0	0	0	0	0	0	0	0	0	0	0	0	0	0	0	0	0	0	0	0	0	0
19468	Fungi	Ascomycota	Pezizomycotina_cls_Incertae_sedis	Pezizomycotina_ord_Incertae_sedis	Pezizomycotina_fam_Incertae_sedis	Ciliophora	0	0	0	0	0	0	0	0	0	0	0	0	0	0	0	0	0	0	0	0	0	0	0	0	0	0	0	0	0	0	0	0	0	0	18	0	0	0	0	0	0	0	0
19605	Fungi	Ascomycota	Eurotiomycetes	Eurotiales	Aspergillaceae	unidentified	0	0	0	0	0	0	0	0	0	0	0	0	0	0	0	0	0	0	0	0	0	0	0	0	0	0	0	0	0	0	0	0	0	0	0	0	0	0	0	0	0	0	8
20536	Fungi	Basidiomycota	Agaricomycetes	unidentified	unidentified	unidentified	0	0	0	0	0	0	2	1	0	0	0	0	0	0	0	0	0	0	0	0	0	0	0	0	0	0	0	0	0	0	0	0	0	0	0	0	0	0	0	0	0	0	0
20787	Fungi	Ascomycota	Eurotiomycetes	Eurotiales	Aspergillaceae	Aspergillus	0	2	1	1	0	1	1	0	0	0	0	0	0	0	0	0	2	0	0	0	0	0	0	0	1	1	0	0	0	2	0	0	0	0	0	0	0	0	0	0	0	0	3
21456	Fungi	Ascomycota	Sordariomycetes	Hypocreales	Hypocreales_fam_Incertae_sedis	Emericellopsis	1	0	1	0	0	3	0	0	0	0	0	0	0	0	0	1	0	0	0	0	0	0	0	0	1	1	0	0	1	1	0	0	0	0	0	0	0	0	0	0	0	0	0
21796	Fungi	Ascomycota	Eurotiomycetes	Eurotiales	Aspergillaceae	Penicillium	0	1	0	0	0	0	0	0	0	0	0	0	0	0	0	0	1	0	0	0	0	0	8	0	0	4	0	0	3	1	0	0	0	0	0	0	0	0	0	0	0	0	0
21810	Fungi	Ascomycota	Sordariomycetes	Hypocreales	Bionectriaceae	Bionectria	0	0	0	0	0	0	0	0	3	0	0	0	0	0	0	0	0	0	0	1	0	0	0	0	0	0	0	0	0	0	0	0	0	0	0	0	14	0	0	0	0	0	0
22204	Fungi	Ascomycota	Eurotiomycetes	Eurotiales	Aspergillaceae	Penicillium	0	0	0	0	0	0	0	0	0	0	0	0	0	0	0	0	0	0	13	0	0	0	0	0	0	0	0	0	0	0	0	0	0	0	0	0	0	0	0	0	0	0	0
23230	Fungi	Ascomycota	Eurotiomycetes	Eurotiales	Aspergillaceae	Aspergillus	0	0	0	0	0	0	0	0	0	0	0	0	0	0	0	0	0	0	0	0	0	0	0	0	0	0	0	0	0	0	0	0	0	0	0	0	0	0	0	0	0	0	0
23334	Fungi	Ascomycota	Eurotiomycetes	Eurotiales	Aspergillaceae	Penicillium	0	0	0	0	0	0	0	0	0	0	0	0	0	0	0	0	0	0	0	0	0	0	0	0	0	0	0	0	0	0	0	0	0	0	0	0	0	0	0	0	0	0	0
24103	Fungi	Ascomycota	Eurotiomycetes	Eurotiales	Trichocomaceae	Talaromyces	0	0	0	0	0	0	0	0	0	0	2	0	0	0	0	0	0	0	0	0	0	0	0	1	0	0	0	0	0	0	0	0	0	0	0	0	0	0	0	0	0	0	0
24707	Fungi	Ascomycota	Dothideomycetes	Capnodiales	Neodevriesiaceae	Neodevriesia	0	0	0	0	0	0	0	0	18	0	0	0	0	0	0	0	0	0	0	0	0	0	0	0	0	0	0	0	0	0	0	0	0	0	0	0	0	0	0	0	0	0	0
25748	Fungi	Ascomycota	Dothideomycetes	Capnodiales	Cladosporiaceae	Cladosporium	0	1	0	0	4	6	2	0	1	0	0	0	0	0	0	0	0	0	0	0	0	0	1	0	2	0	0	0	1	0	0	0	0	0	0	0	0	0	0	0	0	0	0
25831	Fungi	Ascomycota	Dothideomycetes	Capnodiales	Mycosphaerellaceae	Mycosphaerella	0	0	0	0	0	0	0	0	0	1	0	0	0	0	0	0	0	0	0	0	0	0	0	0	0	0	1	0	0	0	0	0	0	0	0	0	0	0	0	0	0	0	0
25855	Fungi	Ascomycota	Dothideomycetes	Capnodiales	Mycosphaerellaceae	Davidiella	0	0	0	0	0	18	0	0	0	0	0	0	0	0	0	0	0	0	0	0	0	0	0	0	0	0	0	0	0	0	0	0	0	0	0	0	0	0	0	0	0	0	0
26496	Fungi	Ascomycota	Dothideomycetes	Capnodiales	Cladosporiaceae	Cladosporium	0	0	0	0	0	0	0	0	0	0	0	0	0	0	0	0	0	0	0	0	0	0	0	0	0	0	0	0	0	0	0	0	0	0	0	0	18	0	0	0	0	0	0
26504	Fungi	Ascomycota	Dothideomycetes	Capnodiales	Cladosporiaceae	Cladosporium	0	0	0	0	0	0	0	0	0	0	0	0	0	0	0	0	0	0	0	0	0	0	0	0	0	0	0	0	0	0	0	0	0	0	0	0	18	0	0	0	0	0	0
27171	Fungi	Rozellomycota	Rozellomycotina_cls_Incertae_sedis	GS08	unidentified	unidentified	0	0	0	0	0	0	0	0	0	0	0	0	0	0	0	0	0	0	0	0	0	0	0	0	0	0	0	0	0	0	0	0	0	0	0	0	0	0	0	10	0	0	0
195	Fungi	Ascomycota	unidentified	unidentified	unidentified	unidentified	0	0	0	0	0	0	0	0	0	0	0	0	0	0	0	0	0	0	0	0	0	0	0	0	0	0	0	0	0	0	0	0	0	0	0	0	0	0	0	0	0	0	0
2172	Fungi	Basidiomycota	Agaricomycetes	unidentified	unidentified	unidentified	0	0	0	0	0	0	0	0	0	17	0	0	0	0	0	0	0	0	0	0	0	0	0	0	0	0	0	0	0	0	0	0	0	0	0	0	0	0	0	0	0	0	0
2706	Fungi	Ascomycota	Saccharomycetes	Saccharomycetales	Saccharomycetales_Incertae sedis	Candida	0	0	0	0	0	0	0	0	0	2	0	0	0	0	0	0	0	0	0	0	0	0	0	0	0	1	0	0	1	0	0	0	0	0	0	0	0	0	0	0	0	0	0
5375	Fungi	Basidiomycota	Microbotryomycetes	Sporidiobolales	Sporidiobolales_Incertae sedis	Rhodotorula	0	0	0	0	0	0	0	0	0	0	0	0	0	0	0	0	0	0	0	0	0	0	0	0	0	0	0	0	0	0	0	0	0	0	0	0	0	0	0	0	0	0	0
5951	Fungi	Basidiomycota	unidentified	unidentified	unidentified	unidentified	0	0	0	0	0	0	0	8	9	0	0	0	0	0	0	0	0	0	0	0	0	0	0	0	0	0	0	0	0	0	0	0	0	0	0	0	0	0	0	0	0	0	0
6206	Fungi	Basidiomycota	Exobasidiomycetes	Microstromatales	Microstromatales_fam_Incertae_sedis	Sympodiomycopsis	0	0	0	0	0	0	0	0	0	0	0	0	0	0	0	0	0	0	0	0	0	0	0	0	0	0	0	0	0	0	0	0	0	0	0	0	0	0	0	0	0	0	0
6258	Fungi	Chytridiomycota	unidentified	unidentified	unidentified	unidentified	0	0	0	0	0	0	0	0	0	0	0	0	0	0	0	0	0	0	0	0	0	0	0	0	0	0	0	0	0	1	0	0	0	0	0	0	0	0	0	0	0	0	0
6262	Fungi	Chytridiomycota	unidentified	unidentified	unidentified	unidentified	0	1	0	0	0	1	0	0	0	0	0	0	0	0	0	0	0	0	0	0	0	0	0	0	0	0	0	0	2	0	0	0	0	0	0	0	0	0	0	0	0	0	0
6997	Fungi	Basidiomycota	Agaricomycetes	Atheliales	Tylosporaceae	Amphinema	0	0	0	0	0	0	0	0	0	0	0	0	0	0	0	0	0	0	0	0	0	0	0	0	0	0	0	0	0	0	0	0	0	0	0	0	0	0	0	0	0	0	0
7116	Fungi	Ascomycota	Pezizomycetes	Pezizales	Pyronemataceae	Genabea	0	0	0	0	0	0	0	0	0	0	0	0	0	0	0	0	0	0	1	0	0	0	0	0	0	0	0	0	0	0	0	0	0	0	0	0	0	0	0	0	0	0	0
7649	Fungi	Basidiomycota	Agaricomycetes	Atheliales	Tylosporaceae	Amphinema	0	0	0	0	0	0	0	0	0	0	0	0	0	0	0	0	0	0	0	0	0	0	0	0	0	0	0	0	0	0	0	0	0	0	0	0	0	0	0	17	0	0	0
8301	Fungi	Ascomycota	Pezizomycotina_cls_Incertae_sedis	Pezizomycotina_ord_Incertae_sedis	Pezizomycotina_fam_Incertae_sedis	Ciliophora	0	0	0	0	0	0	0	0	0	0	0	0	0	0	0	0	0	0	0	0	0	0	0	0	0	0	0	0	0	0	0	0	0	0	0	0	0	0	0	0	0	0	0
8322	Fungi	Ascomycota	unidentified	unidentified	unidentified	unidentified	0	0	0	0	0	0	0	0	0	0	0	0	0	0	0	0	0	0	0	0	0	0	0	0	0	0	0	0	0	0	0	0	0	0	0	0	0	0	0	0	0	0	0
8626	Fungi	Basidiomycota	unidentified	unidentified	unidentified	unidentified	0	0	0	0	0	0	0	13	4	0	0	0	0	0	0	0	0	0	0	0	0	0	0	0	0	0	0	0	0	0	0	0	0	0	0	0	0	0	0	0	0	0	0
9076	Fungi	Ascomycota	unidentified	unidentified	unidentified	unidentified	0	0	0	0	0	0	0	0	0	0	0	0	0	0	0	0	0	0	0	0	0	0	0	0	0	0	0	0	0	0	0	0	0	0	0	0	0	1	0	0	0	0	0
9640	Fungi	Basidiomycota	unidentified	unidentified	unidentified	unidentified	0	0	0	0	0	0	0	0	0	0	0	0	0	0	0	0	0	0	0	0	0	0	0	0	0	0	0	0	0	0	0	0	0	0	0	0	0	0	0	0	0	0	0
9734	Fungi	Ascomycota	Sordariomycetes	Microascales	Halosphaeriaceae	Corollospora	0	0	0	0	0	0	0	0	0	0	0	0	0	0	0	0	0	0	0	0	0	0	0	0	0	0	0	0	0	0	0	0	0	0	0	0	0	0	0	0	0	0	0
13287	Fungi	Basidiomycota	unidentified	unidentified	unidentified	unidentified	0	0	0	0	0	0	0	0	0	0	0	0	0	0	0	0	0	0	0	0	0	0	0	0	0	0	0	0	0	0	0	0	0	0	0	0	0	0	0	0	0	0	0
13909	Fungi	Basidiomycota	unidentified	unidentified	unidentified	unidentified	0	0	0	0	0	0	0	0	0	0	0	0	0	0	0	0	0	0	0	0	0	0	0	0	0	0	0	0	0	0	0	0	0	0	0	0	0	0	0	0	0	0	0
14891	Fungi	Ascomycota	unidentified	unidentified	unidentified	unidentified	0	0	0	0	0	0	0	0	0	0	0	0	0	0	0	0	0	0	0	14	0	0	0	0	0	0	0	0	0	0	0	0	0	0	0	0	0	0	0	0	0	0	0
15803	Fungi	Basidiomycota	unidentified	unidentified	unidentified	unidentified	0	0	0	0	0	0	0	11	4	0	0	0	1	0	0	0	0	0	0	0	0	0	0	0	0	0	0	0	0	0	0	0	0	0	0	0	0	0	0	0	0	0	0
17121	Fungi	Ascomycota	Pezizomycotina_cls_Incertae_sedis	Pezizomycotina_ord_Incertae_sedis	Pezizomycotina_fam_Incertae_sedis	Ciliophora	0	0	0	0	0	0	0	0	0	0	0	0	0	1	0	0	0	0	0	4	0	0	0	0	0	0	0	0	0	0	7	2	0	0	0	0	0	0	0	0	0	0	0
17186	Fungi	Ascomycota	Pezizomycotina_cls_Incertae_sedis	Pezizomycotina_ord_Incertae_sedis	Pezizomycotina_fam_Incertae_sedis	Ciliophora	0	0	0	0	6	0	0	0	0	0	0	0	0	0	0	0	0	0	0	0	0	0	0	0	0	0	0	0	0	0	0	0	0	0	0	0	0	0	0	0	0	0	0
18207	Fungi	Ascomycota	Pezizomycotina_cls_Incertae_sedis	Pezizomycotina_ord_Incertae_sedis	Pezizomycotina_fam_Incertae_sedis	Ciliophora	0	0	0	0	0	0	0	0	0	0	0	0	0	0	0	0	0	0	0	11	0	0	0	0	0	0	0	0	0	0	2	2	0	0	2	0	0	0	0	0	0	0	0
19081	Fungi	Basidiomycota	unidentified	unidentified	unidentified	unidentified	0	0	0	0	0	0	0	0	0	0	0	0	0	0	0	0	0	0	0	0	0	0	0	0	0	0	0	0	0	0	0	0	0	0	0	0	0	0	0	0	0	0	0
19469	Fungi	Ascomycota	unidentified	unidentified	unidentified	unidentified	0	0	0	0	0	0	0	0	0	0	0	0	0	0	0	0	0	0	0	0	0	0	0	0	0	0	0	0	0	0	0	0	0	0	16	0	0	0	0	0	0	0	0
19521	Fungi	Ascomycota	Pezizomycotina_cls_Incertae_sedis	Pezizomycotina_ord_Incertae_sedis	Pezizomycotina_fam_Incertae_sedis	Ciliophora	0	0	0	0	0	0	0	0	0	0	0	0	0	0	0	0	0	0	0	0	0	0	0	0	0	0	0	0	0	0	0	0	0	0	0	0	0	0	0	0	0	0	0
21458	Fungi	Ascomycota	Sordariomycetes	Hypocreales	Hypocreales_fam_Incertae_sedis	Emericellopsis	1	2	1	1	0	0	0	0	0	0	0	0	0	0	0	0	1	0	0	0	0	0	1	0	1	2	0	0	0	1	0	0	0	0	0	0	0	0	0	0	0	0	0
21543	Fungi	Ascomycota	Sordariomycetes	Hypocreales	Hypocreales_fam_Incertae_sedis	Emericellopsis	0	0	0	0	0	0	0	0	0	0	0	0	17	0	0	0	0	0	0	0	0	0	0	0	0	0	0	0	0	0	0	0	0	0	0	0	0	0	0	0	0	0	0
21758	Fungi	Ascomycota	Eurotiomycetes	Eurotiales	Aspergillaceae	Aspergillus	0	0	0	0	0	0	0	0	0	0	0	0	0	0	0	0	0	0	0	0	0	0	0	0	0	0	0	0	0	0	0	0	0	0	0	0	0	0	0	0	0	0	1
22202	Fungi	Ascomycota	Eurotiomycetes	Eurotiales	Aspergillaceae	Penicillium	0	0	0	0	0	0	0	0	0	0	0	0	0	0	0	0	0	0	12	0	0	0	0	0	0	0	0	0	0	0	0	0	0	0	0	0	0	0	0	0	0	0	0
22436	Fungi	Ascomycota	Eurotiomycetes	Eurotiales	Aspergillaceae	Penicillium	0	0	0	0	0	0	0	0	0	0	0	0	0	0	0	0	0	0	0	0	0	0	0	0	0	0	0	0	0	0	0	0	16	0	0	0	0	0	0	0	0	0	0
22496	Fungi	Ascomycota	Eurotiomycetes	Eurotiales	Trichocomaceae	Eupenicillium	0	0	0	0	2	1	0	0	0	4	0	0	2	0	0	0	0	0	0	0	0	0	2	0	0	0	0	0	0	0	0	0	0	0	0	0	0	0	0	0	0	0	0
22516	Fungi	Ascomycota	Eurotiomycetes	Eurotiales	Aspergillaceae	Penicillium	0	0	0	0	0	0	0	0	0	0	0	0	0	0	0	0	0	0	0	0	0	0	0	0	0	0	0	0	0	0	0	0	16	0	0	0	0	0	0	0	0	0	0
23233	Fungi	Ascomycota	Dothideomycetes	Pleosporales	Pleosporaceae	Alternaria	0	2	0	0	1	0	1	0	0	0	0	0	0	0	0	0	1	0	0	0	0	0	0	0	0	1	6	0	0	0	0	0	0	0	0	0	0	0	0	0	0	0	0
23461	Fungi	Ascomycota	Eurotiomycetes	Eurotiales	Trichocomaceae	Talaromyces	0	0	0	0	0	0	0	0	0	0	15	0	0	0	0	0	0	0	0	0	0	0	0	0	0	0	0	0	0	0	0	0	0	0	0	0	0	0	0	0	0	0	0
23673	Fungi	Ascomycota	Dothideomycetes	Pleosporales	Pleosporaceae	Alternaria	0	0	2	0	0	1	0	0	0	0	0	0	0	0	0	2	2	0	1	0	0	0	1	1	0	0	3	1	1	0	0	0	0	0	0	0	0	0	0	0	0	0	0
24280	Fungi	Ascomycota	Dothideomycetes	Pleosporales	Didymellaceae	Epicoccum	0	2	0	0	1	0	1	0	0	0	0	3	0	0	0	0	1	0	0	0	0	0	0	0	0	0	0	0	0	0	0	0	0	5	0	0	0	0	0	0	0	0	0
25393	Fungi	Ascomycota	Dothideomycetes	Capnodiales	Cladosporiaceae	Cladosporium	0	1	2	0	0	0	4	0	0	0	0	0	0	0	0	0	0	0	0	0	0	0	0	0	2	0	0	0	0	3	0	0	0	0	0	0	0	0	0	0	0	0	0
25439	Fungi	Ascomycota	Dothideomycetes	Pleosporales	Phaeosphaeriaceae	Phaeosphaeria	0	0	0	0	0	0	0	0	0	0	0	0	0	0	0	0	0	0	0	0	0	0	0	0	0	0	0	0	0	0	0	0	0	0	0	0	0	0	0	0	0	0	0
25864	Fungi	Ascomycota	Dothideomycetes	Pleosporales	Cucurbitariaceae	Pyrenochaetopsis	0	0	0	0	0	0	0	0	0	0	0	0	0	0	0	0	0	0	0	0	0	0	0	0	0	0	0	0	0	0	0	0	0	0	0	0	0	0	0	0	0	0	0
26559	Fungi	Ascomycota	Leotiomycetes	Thelebolales	Pseudeurotiaceae	Pseudogymnoascus	0	0	0	0	0	0	0	0	0	0	0	0	0	0	0	0	0	0	0	0	0	0	0	0	0	0	0	0	0	0	0	0	0	0	0	0	0	0	0	0	0	0	0
26761	Fungi	Ascomycota	Dothideomycetes	Capnodiales	Mycosphaerellaceae	Sphaerulina	0	0	1	0	0	0	0	0	0	0	0	0	0	0	0	0	0	0	0	0	0	0	0	0	0	0	0	0	4	0	0	0	0	0	0	0	0	0	0	0	0	0	0
274	Fungi	Basidiomycota	unidentified	unidentified	unidentified	unidentified	0	0	0	0	0	0	0	0	0	0	0	0	0	0	0	0	0	0	0	0	0	0	0	0	0	0	0	0	0	0	0	0	0	0	0	0	0	0	0	0	0	0	0
4281	Fungi	Basidiomycota	unidentified	unidentified	unidentified	unidentified	0	0	0	0	0	0	0	0	0	0	0	0	0	0	0	0	0	0	0	0	0	0	0	0	0	0	0	0	0	0	0	0	0	0	0	0	0	0	0	0	0	0	0
5816	Fungi	Ascomycota	unidentified	unidentified	unidentified	unidentified	0	0	0	0	0	0	0	0	0	0	0	0	0	0	0	0	0	0	0	0	0	0	0	0	0	0	0	0	0	0	0	0	0	0	0	0	0	0	0	0	0	0	0
5868	Fungi	Basidiomycota	Exobasidiomycetes	Microstromatales	Microstromatales_fam_Incertae_sedis	Sympodiomycopsis	0	0	0	0	0	0	0	0	0	0	0	0	0	0	0	0	0	0	0	0	0	0	0	0	0	0	0	0	0	0	0	0	0	0	0	0	0	0	0	0	0	0	0
7038	Fungi	Basidiomycota	Agaricomycetes	Atheliales	Tylosporaceae	Amphinema	0	0	0	0	0	0	0	1	0	0	0	0	0	0	0	0	0	0	0	0	0	0	0	0	0	0	0	0	0	0	0	0	0	0	0	0	0	0	0	0	0	0	0
7101	Fungi	Ascomycota	unidentified	unidentified	unidentified	unidentified	0	0	0	0	0	0	0	0	0	0	0	0	0	0	0	0	0	0	0	0	0	0	0	0	0	0	0	0	0	0	0	0	0	0	5	0	0	0	0	0	0	0	0
7152	Fungi	Ascomycota	unidentified	unidentified	unidentified	unidentified	0	0	0	0	0	0	1	0	0	0	0	0	0	0	0	0	0	0	0	0	0	0	0	0	2	0	0	0	0	0	0	0	0	0	0	0	0	0	0	0	0	0	0
7261	Fungi	Basidiomycota	unidentified	unidentified	unidentified	unidentified	1	0	0	0	0	0	0	0	0	0	0	0	0	0	0	0	0	0	0	0	0	0	0	0	0	0	0	0	0	0	0	0	0	0	0	0	0	0	0	0	0	0	0
7722	Fungi	Rozellomycota	Rozellomycotina_cls_Incertae_sedis	Branch03	unidentified	unidentified	0	0	0	0	0	0	0	0	0	0	0	0	0	0	0	0	0	0	0	0	0	0	0	0	0	0	0	0	0	0	0	0	0	0	0	0	0	0	0	0	0	0	0
8270	Fungi	Ascomycota	unidentified	unidentified	unidentified	unidentified	0	0	0	0	0	0	0	0	0	0	14	0	0	0	0	0	0	0	0	0	0	0	0	0	0	0	0	0	0	2	0	0	0	0	0	0	0	0	0	0	0	0	0
9495	Fungi	Basidiomycota	unidentified	unidentified	unidentified	unidentified	0	0	0	0	0	0	0	0	0	0	0	0	0	0	0	0	0	0	0	0	0	0	0	0	0	0	0	0	0	0	0	0	0	0	0	0	0	0	0	0	0	0	0
9639	Fungi	Basidiomycota	unidentified	unidentified	unidentified	unidentified	0	0	0	0	0	0	0	0	0	0	0	0	0	0	0	0	0	0	0	0	0	0	0	0	0	0	0	0	0	0	0	0	0	0	0	0	0	0	0	0	0	0	0
10898	Fungi	Ascomycota	Pezizomycetes	Pezizales	Pyronemataceae	Genabea	0	0	0	0	0	1	0	0	0	0	0	0	0	0	0	0	0	0	0	2	0	0	0	0	0	0	0	0	0	0	0	0	0	0	0	0	0	0	0	0	0	0	0
12206	Fungi	Basidiomycota	unidentified	unidentified	unidentified	unidentified	0	1	0	0	0	0	0	0	0	0	0	0	4	0	0	0	0	0	0	0	0	0	1	0	1	1	0	1	1	0	0	0	0	0	0	0	0	0	0	0	0	0	0
12353	Fungi	Ascomycota	Sordariomycetes	Hypocreales	Clavicipitaceae	Metarhizium	0	0	0	0	0	0	0	0	0	0	0	0	0	0	0	0	0	0	0	0	0	0	0	0	0	0	0	0	0	0	0	0	0	0	0	0	0	0	0	0	0	0	0
12663	Fungi	Basidiomycota	unidentified	unidentified	unidentified	unidentified	0	0	0	0	0	0	0	2	3	0	0	0	0	1	0	0	0	0	0	0	0	0	0	0	0	0	0	0	0	0	4	0	0	0	0	0	0	0	0	0	0	0	0
12993	Fungi	Ascomycota	Saccharomycetes	Saccharomycetales	Debaryomycetaceae	Yamadazyma	0	1	0	1	2	2	0	0	0	0	0	0	0	0	0	0	0	0	0	0	0	0	0	0	0	2	0	0	1	0	0	0	0	0	0	0	0	0	0	0	0	0	0
14875	Fungi	Ascomycota	unidentified	unidentified	unidentified	unidentified	0	0	0	0	0	0	0	1	0	0	0	0	0	0	0	0	0	0	0	15	0	0	0	0	0	0	0	0	0	0	0	0	0	0	0	0	0	0	0	0	0	0	0
15403	Fungi	Ascomycota	Pezizomycotina_cls_Incertae_sedis	Pezizomycotina_ord_Incertae_sedis	Pezizomycotina_fam_Incertae_sedis	Ciliophora	0	0	0	0	0	0	0	8	7	0	0	0	0	0	0	0	0	0	0	0	0	0	0	0	0	0	0	0	0	0	0	0	0	0	0	0	0	0	0	0	0	0	0
16573	Fungi	Basidiomycota	Agaricomycetes	Polyporales	Ganodermataceae	Ganoderma	0	1	2	2	0	0	0	0	0	0	0	0	0	0	0	0	0	0	0	0	0	0	1	0	0	0	0	1	0	3	0	0	0	0	0	0	0	0	0	0	0	0	0
16634	Fungi	Basidiomycota	Agaricomycetes	Polyporales	Ganodermataceae	Ganoderma	0	0	2	2	0	1	1	0	0	0	2	2	0	0	0	0	0	0	0	0	0	0	0	0	1	0	0	0	0	0	0	0	0	0	0	0	0	0	0	0	0	0	0
18808	Fungi	Ascomycota	Eurotiomycetes	Eurotiales	Aspergillaceae	Aspergillus	0	2	0	0	0	8	0	0	0	0	0	0	0	0	0	0	0	0	0	0	0	0	0	0	0	0	0	0	0	0	0	0	0	0	0	0	0	0	0	0	0	0	0
18946	Fungi	Ascomycota	unidentified	unidentified	unidentified	unidentified	0	0	0	0	0	0	0	0	8	0	0	0	0	0	0	0	0	0	0	0	0	0	0	0	0	0	0	0	0	0	4	0	0	0	0	0	0	0	0	0	0	0	0
19034	Fungi	Ascomycota	Sordariomycetes	Hypocreales	Sarocladiaceae	Parasarocladium	0	0	0	0	0	0	0	0	0	0	0	0	0	0	0	0	0	0	0	0	0	0	0	0	0	0	0	0	0	0	0	0	0	0	0	0	0	0	0	0	0	0	0
19099	Fungi	Ascomycota	Eurotiomycetes	Eurotiales	Trichocomaceae	Aspergillus	0	0	0	0	0	0	0	0	0	0	0	0	0	0	0	0	0	0	0	0	0	0	0	0	0	0	0	0	0	0	0	0	0	0	0	0	0	0	0	0	0	0	0
19665	Fungi	Ascomycota	Eurotiomycetes	Eurotiales	Aspergillaceae	Aspergillus	0	2	0	0	0	0	1	0	0	0	0	0	0	0	0	0	0	0	0	0	0	0	0	0	0	0	0	3	0	0	0	0	0	0	0	0	0	0	0	0	0	0	0
20955	Fungi	Ascomycota	Sordariomycetes	Hypocreales	Hypocreaceae	Trichoderma	0	0	0	0	0	0	0	0	0	0	0	0	0	0	1	0	0	0	0	0	0	0	0	0	0	0	0	0	0	0	0	0	0	0	0	0	0	0	0	0	0	0	0
21232	Fungi	Ascomycota	Eurotiomycetes	Eurotiales	Aspergillaceae	Aspergillus	0	0	0	0	0	0	0	0	0	0	0	0	0	0	0	0	0	0	0	0	0	0	0	0	0	0	0	0	0	0	0	0	0	0	0	0	0	0	0	0	0	0	0
21466	Fungi	Ascomycota	Sordariomycetes	Hypocreales	Hypocreales_fam_Incertae_sedis	Acremonium	0	0	0	0	0	0	0	0	0	0	0	0	0	0	0	0	0	0	0	0	0	0	0	0	0	0	0	0	0	0	0	0	0	0	0	0	0	0	0	0	0	0	0
21490	Fungi	Ascomycota	Sordariomycetes	Hypocreales	Hypocreales_fam_Incertae_sedis	Emericellopsis	0	0	0	1	0	1	1	0	0	0	0	0	1	0	0	0	0	0	0	0	0	0	0	0	0	0	0	1	0	3	0	0	0	0	1	0	0	0	0	0	0	0	0
21699	Fungi	Ascomycota	Sordariomycetes	Hypocreales	Hypocreales_fam_Incertae_sedis	Sarocladium	0	0	0	0	0	0	0	0	0	0	0	0	0	0	0	0	0	0	0	0	0	0	0	0	0	0	0	0	0	0	0	0	0	0	0	0	0	10	0	0	1	0	0
21997	Fungi	Ascomycota	Eurotiomycetes	unidentified	unidentified	unidentified	0	0	0	0	0	0	0	0	0	0	0	0	0	0	0	0	0	0	0	0	0	0	0	0	0	0	0	0	0	0	0	0	0	0	0	0	0	0	0	0	0	0	0
22362	Fungi	Ascomycota	Eurotiomycetes	Eurotiales	Trichocomaceae	Talaromyces	0	0	0	0	0	1	0	0	0	0	0	0	0	0	0	0	0	0	0	0	0	0	0	0	0	0	0	0	0	1	0	0	0	0	0	0	0	0	0	0	0	0	0
22813	Fungi	Ascomycota	Eurotiomycetes	Eurotiales	Trichocomaceae	Talaromyces	0	0	0	0	0	0	0	0	0	0	0	0	0	0	0	0	0	0	0	0	0	0	0	0	0	0	0	0	0	0	0	0	0	0	0	0	0	0	0	0	6	0	0
24234	Fungi	Ascomycota	Dothideomycetes	Pleosporales	Phaeosphaeriaceae	Phaeosphaeria	0	0	0	0	0	0	0	0	0	0	0	0	0	0	0	0	0	0	0	0	0	0	0	0	0	0	0	0	0	0	0	0	0	0	0	0	0	0	0	0	0	0	0
25378	Fungi	Ascomycota	Sordariomycetes	Trichosphaeriales	Trichosphaeriaceae	Nigrospora	0	0	0	0	0	0	0	0	12	0	0	0	0	0	0	0	0	0	0	2	0	0	0	0	0	0	0	0	0	0	2	0	0	0	0	0	0	0	0	0	0	0	0
25532	Fungi	Ascomycota	Dothideomycetes	Capnodiales	Cladosporiaceae	Cladosporium	0	0	1	0	0	0	0	0	0	0	11	0	0	0	0	0	0	0	0	0	0	0	0	0	0	0	0	0	0	0	0	0	0	0	0	0	0	0	0	0	0	0	0
25783	Fungi	Ascomycota	Sordariomycetes	Hypocreales	Nectriaceae	Fusarium	0	0	3	0	0	0	0	0	0	0	0	0	8	0	0	0	0	0	0	0	0	0	0	0	0	0	0	0	0	0	0	0	0	0	0	0	0	0	0	0	0	0	0
25964	Fungi	Ascomycota	Dothideomycetes	Capnodiales	Mycosphaerellaceae	Mycosphaerella	0	0	0	0	0	0	0	0	2	1	0	0	0	0	0	0	0	0	0	0	0	0	0	0	0	0	0	0	0	0	0	0	0	0	0	0	0	0	0	0	0	0	0
26102	Fungi	Ascomycota	Dothideomycetes	Capnodiales	Cladosporiaceae	Cladosporium	0	2	0	0	0	0	0	0	0	0	0	0	0	0	0	0	1	0	0	0	0	0	4	0	2	0	2	0	0	0	0	0	0	0	0	0	0	0	1	0	0	0	0
214	Fungi	Basidiomycota	unidentified	unidentified	unidentified	unidentified	0	0	0	0	0	0	0	0	0	0	0	0	0	0	0	0	0	0	0	0	0	0	0	0	0	0	0	0	0	0	0	0	0	0	0	0	0	0	0	0	0	0	0
253	Fungi	Ascomycota	unidentified	unidentified	unidentified	unidentified	0	0	0	0	0	0	0	1	0	0	0	0	0	0	0	0	0	0	0	0	0	0	0	0	0	0	0	0	0	0	0	0	0	0	0	0	0	0	0	0	0	0	0
344	Fungi	Ascomycota	unidentified	unidentified	unidentified	unidentified	0	0	0	0	0	0	0	0	0	13	0	0	0	0	0	0	0	0	0	0	0	0	0	0	0	0	0	0	0	0	0	0	0	0	0	0	0	0	0	0	0	0	0
4616	Fungi	Ascomycota	unidentified	unidentified	unidentified	unidentified	0	0	0	0	0	0	0	0	0	0	0	0	0	0	0	0	0	0	0	0	0	0	0	0	0	0	0	0	0	0	0	0	0	0	0	0	0	0	0	0	0	0	0
4776	Fungi	Basidiomycota	unidentified	unidentified	unidentified	unidentified	0	0	0	0	0	0	0	0	0	0	0	0	0	0	0	0	0	0	0	0	0	0	0	0	0	0	0	0	0	0	0	0	0	0	0	0	0	0	0	15	0	0	0
5355	Fungi	Basidiomycota	Microbotryomycetes	Sporidiobolales	Sporidiobolales_Incertae sedis	Rhodotorula	0	0	0	0	0	0	0	0	0	0	0	0	0	0	0	0	0	0	0	0	0	0	0	0	0	0	0	0	0	0	0	0	0	0	0	0	0	0	0	0	0	0	0
5380	Fungi	Basidiomycota	Microbotryomycetes	Sporidiobolales	Sporidiobolales_Incertae sedis	Rhodotorula	0	0	0	0	0	0	0	0	0	0	0	0	0	0	0	0	0	0	0	0	0	0	0	0	0	0	0	0	0	0	0	0	0	0	0	0	0	0	0	0	0	0	0
6085	Fungi	Ascomycota	Pezizomycetes	Pezizales	Pyronemataceae	Genabea	0	0	0	0	0	0	0	0	0	0	0	0	0	0	0	0	0	0	0	0	0	0	0	0	0	0	0	0	0	0	0	0	0	0	0	0	0	0	0	0	0	0	0
6916	Fungi	unidentified	unidentified	unidentified	unidentified	unidentified	1	0	0	0	0	5	9	0	0	0	0	0	0	0	0	0	0	0	0	0	0	0	0	0	0	0	0	0	0	0	0	0	0	0	0	0	0	0	0	0	0	0	0
6920	Fungi	Basidiomycota	Agaricomycetes	Atheliales	Tylosporaceae	Amphinema	0	0	0	0	0	1	0	0	0	0	0	0	0	0	0	0	0	0	0	0	0	0	0	0	0	0	0	0	0	0	0	0	0	0	0	0	0	0	0	0	0	0	0
6944	Fungi	Basidiomycota	Agaricomycetes	Atheliales	Tylosporaceae	Amphinema	0	0	0	0	0	0	0	0	0	0	0	0	0	0	0	0	0	0	0	0	0	0	0	0	0	0	0	0	0	0	0	0	0	0	0	0	0	0	0	0	0	0	0
7354	Fungi	Basidiomycota	Agaricomycetes	Atheliales	Tylosporaceae	Amphinema	0	0	0	0	0	0	0	0	0	0	0	0	0	0	0	0	0	0	0	0	0	0	0	0	0	0	0	0	0	0	0	1	0	0	0	0	0	0	0	0	0	0	0
8525	Fungi	Basidiomycota	unidentified	unidentified	unidentified	unidentified	0	0	0	0	0	0	0	0	0	0	0	0	0	2	0	0	0	0	0	0	0	0	0	0	0	0	0	0	0	0	8	0	0	0	0	0	0	0	0	0	0	0	0
8820	Fungi	Ascomycota	unidentified	unidentified	unidentified	unidentified	0	0	0	0	0	0	0	0	0	0	0	0	0	0	0	0	0	0	0	0	0	0	0	0	0	0	0	0	0	0	0	0	0	0	0	0	0	0	0	0	0	0	0
9583	Fungi	Basidiomycota	unidentified	unidentified	unidentified	unidentified	0	0	0	0	0	0	0	15	0	0	0	0	0	0	0	0	0	0	0	0	0	0	0	0	0	0	0	0	0	0	0	0	0	0	0	0	0	0	0	0	0	0	0
9745	Fungi	unidentified	unidentified	unidentified	unidentified	unidentified	0	0	0	0	0	0	0	0	0	0	0	0	0	0	0	0	0	0	0	0	0	0	0	0	0	0	0	0	0	0	0	0	0	0	0	0	0	0	0	0	0	0	0
12782	Fungi	Ascomycota	Pezizomycetes	Pezizales	Pyronemataceae	Genabea	0	0	0	0	0	1	0	0	0	0	0	0	0	0	0	0	0	0	0	0	0	0	0	0	0	0	0	0	0	0	0	0	0	0	0	0	0	0	0	0	0	0	0
12953	Fungi	Ascomycota	Saccharomycetes	Saccharomycetales	Debaryomycetaceae	Yamadazyma	0	1	0	0	5	0	0	0	0	0	1	0	0	0	0	0	0	0	0	0	0	0	0	0	0	1	0	0	0	0	0	0	0	0	0	0	0	0	0	0	0	0	0
14273	Fungi	Basidiomycota	unidentified	unidentified	unidentified	unidentified	0	0	0	0	0	0	0	0	0	0	0	0	0	0	0	0	0	0	0	0	0	0	0	0	0	0	0	0	0	0	0	0	0	0	0	0	0	0	0	0	0	0	0
14576	Fungi	Ascomycota	unidentified	unidentified	unidentified	unidentified	0	0	0	0	0	0	0	0	0	0	0	0	0	0	0	0	0	0	0	0	0	0	0	0	0	0	0	0	0	0	0	0	0	0	0	0	0	0	0	0	0	0	0
15302	Fungi	Ascomycota	Eurotiomycetes	Eurotiales	Trichocomaceae	Eurotium	2	2	1	3	0	1	2	0	0	0	0	0	0	0	0	0	0	0	0	0	0	0	0	1	0	1	0	0	0	0	0	0	0	0	0	0	0	0	0	0	0	0	0
16758	Fungi	Ascomycota	Pezizomycotina_cls_Incertae_sedis	Pezizomycotina_ord_Incertae_sedis	Pezizomycotina_fam_Incertae_sedis	Ciliophora	0	0	0	0	0	0	0	7	4	0	0	0	0	0	0	0	0	0	0	0	0	0	0	0	0	0	0	0	0	0	2	0	0	0	0	0	0	0	0	0	0	0	0
17232	Fungi	Ascomycota	Pezizomycotina_cls_Incertae_sedis	Pezizomycotina_ord_Incertae_sedis	Pezizomycotina_fam_Incertae_sedis	Ciliophora	0	0	0	0	2	0	3	0	0	6	0	0	0	0	0	0	0	0	0	0	0	0	0	0	1	0	2	0	0	0	0	0	0	0	0	0	0	0	0	0	0	0	0
17824	Fungi	Ascomycota	unidentified	unidentified	unidentified	unidentified	0	0	1	0	0	0	0	0	0	0	0	0	0	0	0	0	0	0	0	0	0	0	0	0	0	0	0	0	0	0	0	0	0	0	0	0	0	0	0	0	0	0	0
17965	Fungi	Ascomycota	Pezizomycotina_cls_Incertae_sedis	Pezizomycotina_ord_Incertae_sedis	Pezizomycotina_fam_Incertae_sedis	Ciliophora	0	0	0	0	0	0	0	0	0	9	0	0	0	0	0	0	0	0	0	0	0	0	0	0	3	0	1	0	0	0	0	0	0	0	0	0	0	0	0	0	0	0	0
18951	Fungi	Basidiomycota	Agaricomycetes	unidentified	unidentified	unidentified	0	0	0	0	0	0	0	0	0	0	0	0	14	0	0	0	0	0	0	0	0	0	0	0	0	0	0	0	0	0	0	0	0	0	0	0	0	0	0	0	0	0	0
19043	Fungi	Ascomycota	unidentified	unidentified	unidentified	unidentified	0	0	0	0	0	0	0	0	0	0	0	0	0	0	0	0	0	0	0	0	0	0	0	0	0	0	0	0	0	0	0	0	0	0	0	0	0	0	0	0	0	0	0
20301	Fungi	Ascomycota	unidentified	unidentified	unidentified	unidentified	0	0	0	0	0	0	0	0	0	0	0	0	0	0	0	0	0	0	0	0	0	0	0	0	0	0	0	0	0	0	0	0	0	0	0	0	0	0	0	0	0	0	0
21183	Fungi	Ascomycota	Eurotiomycetes	Eurotiales	Aspergillaceae	Aspergillus	0	0	3	0	0	0	1	0	0	1	0	0	0	0	0	0	1	0	0	0	0	0	0	0	0	0	0	1	0	0	0	0	0	0	0	0	0	0	0	0	0	0	0
21213	Fungi	Ascomycota	Eurotiomycetes	Eurotiales	Aspergillaceae	Aspergillus	0	0	1	0	0	0	2	0	0	0	0	0	0	0	0	0	1	0	0	0	0	0	0	0	1	1	0	2	3	0	0	0	0	0	0	0	0	0	0	0	0	0	0
21321	Fungi	Ascomycota	Sordariomycetes	Hypocreales	Cordycipitaceae	Beauveria	0	0	0	0	0	0	0	0	8	0	0	0	0	1	2	0	0	0	0	3	0	0	0	0	0	0	0	0	0	0	1	0	0	0	0	0	0	0	0	0	0	0	0
21512	Fungi	Ascomycota	Sordariomycetes	Hypocreales	Hypocreales_fam_Incertae_sedis	Emericellopsis	0	0	0	0	0	0	0	0	0	7	0	0	3	0	0	0	0	0	0	0	0	0	0	0	0	0	0	2	0	1	0	0	0	0	0	0	0	0	0	0	0	0	0
21757	Fungi	Ascomycota	Eurotiomycetes	Eurotiales	Aspergillaceae	Aspergillus	0	0	0	0	0	0	0	0	0	0	0	0	0	0	0	0	0	0	0	2	0	0	0	0	0	0	0	0	0	0	0	0	0	0	0	0	1	0	0	0	0	0	0
21792	Fungi	Ascomycota	Eurotiomycetes	Eurotiales	Aspergillaceae	Penicillium	0	0	0	0	0	0	0	0	0	0	0	0	0	0	0	0	3	0	0	0	0	0	2	0	0	4	0	0	6	0	0	0	0	0	0	0	0	0	0	0	0	0	0
22149	Fungi	Ascomycota	Eurotiomycetes	Eurotiales	Aspergillaceae	Penicillium	0	0	0	0	0	0	0	0	0	0	0	0	0	0	0	0	0	0	0	0	0	0	0	0	0	0	0	0	0	0	0	0	0	0	0	0	0	0	0	0	0	0	0
22301	Fungi	Ascomycota	Sordariomycetes	unidentified	unidentified	unidentified	0	0	0	0	0	0	0	0	0	0	0	0	0	0	0	0	0	0	0	0	0	0	0	0	0	0	0	0	0	0	0	0	0	0	0	0	0	0	0	0	0	0	0
22558	Fungi	Ascomycota	Sordariomycetes	Hypocreales	Stachybotryaceae	Stachybotrys	0	0	0	0	0	0	0	0	0	0	0	0	0	0	0	0	0	0	0	0	0	0	0	0	0	0	0	0	0	0	0	0	0	0	0	0	0	0	0	0	0	0	0
23323	Fungi	Ascomycota	Eurotiomycetes	Eurotiales	Aspergillaceae	Aspergillus	0	0	0	0	0	0	0	0	0	0	0	0	0	0	0	0	0	0	0	0	0	0	0	0	0	0	0	0	0	0	0	0	0	0	0	0	0	0	0	0	0	0	0
23483	Fungi	Ascomycota	Dothideomycetes	Pleosporales	Pleosporaceae	Alternaria	0	1	0	1	0	0	0	2	0	0	0	0	0	0	0	0	0	0	0	0	0	0	0	0	0	7	0	0	0	1	0	0	0	0	0	0	0	0	0	0	0	0	1
23536	Fungi	Ascomycota	Dothideomycetes	Pleosporales	Pleosporaceae	Alternaria	0	0	0	0	0	0	0	0	0	0	0	0	0	0	0	1	0	0	0	0	0	0	10	0	0	0	1	0	0	0	0	0	0	0	0	0	0	0	0	0	0	0	0
23609	Fungi	Ascomycota	Dothideomycetes	Pleosporales	Pleosporaceae	Alternaria	0	0	1	1	0	2	1	0	0	0	0	0	0	0	0	1	0	0	1	0	0	0	1	1	0	0	1	2	0	0	0	0	0	0	0	0	0	0	0	0	0	0	0
24104	Fungi	Ascomycota	Eurotiomycetes	Eurotiales	Trichocomaceae	Talaromyces	0	0	0	0	0	0	0	0	0	0	1	0	0	0	0	0	0	0	0	0	0	0	0	0	0	0	0	0	0	1	0	0	0	0	0	0	0	0	0	0	0	0	0
24184	Fungi	Ascomycota	Dothideomycetes	Pleosporales	unidentified	unidentified	3	0	0	0	0	1	1	0	0	0	0	0	0	0	0	0	0	0	0	0	0	0	0	0	0	0	1	0	2	0	0	0	0	0	0	0	1	0	0	0	0	0	0
24558	Fungi	Ascomycota	Eurotiomycetes	Eurotiales	Aspergillaceae	Aspergillus	0	0	0	0	0	0	0	0	0	0	0	0	0	0	0	0	0	0	0	0	0	0	0	0	0	0	0	0	0	0	0	0	0	0	0	0	0	0	0	0	0	0	0
24664	Fungi	Ascomycota	Dothideomycetes	Pleosporales	Didymellaceae	Epicoccum	0	0	0	0	0	0	0	0	0	0	0	0	0	0	0	0	0	0	0	0	0	0	0	0	0	0	0	0	0	0	0	0	0	13	0	0	0	0	0	0	0	0	0
24676	Fungi	Ascomycota	Dothideomycetes	Dothideales	Aureobasidiaceae	Aureobasidium	0	0	0	0	0	0	0	0	1	0	0	0	0	0	0	0	0	0	0	0	0	7	4	0	0	0	0	0	0	0	0	0	0	0	0	0	0	0	0	0	2	0	0
24677	Fungi	Ascomycota	Pezizomycotina_cls_Incertae_sedis	Pezizomycotina_ord_Incertae_sedis	Pezizomycotina_fam_Incertae_sedis	Ciliophora	0	0	0	0	0	0	0	0	0	0	0	0	0	0	0	0	0	0	0	0	0	0	0	0	0	0	0	0	0	0	0	0	0	0	0	0	0	0	0	0	0	0	0
24962	Fungi	Ascomycota	Sordariomycetes	Hypocreales	Ophiocordycipitaceae	Tolypocladium	0	0	0	0	0	0	0	0	0	0	0	0	0	0	0	0	0	0	0	0	0	0	0	0	0	0	0	0	0	0	0	0	0	0	0	0	0	0	0	0	0	0	0
25819	Fungi	Ascomycota	Dothideomycetes	Capnodiales	Cladosporiaceae	unidentified	0	1	0	0	2	1	0	0	0	0	0	1	0	0	0	0	0	0	0	0	0	0	0	0	0	0	0	0	0	0	0	0	0	0	0	0	0	0	3	0	0	0	0
25884	Fungi	Ascomycota	Dothideomycetes	Capnodiales	Cladosporiaceae	Cladosporium	0	0	0	0	0	0	1	0	0	0	0	0	0	0	0	0	2	0	0	0	0	0	1	0	0	0	0	0	0	0	0	0	0	0	0	0	0	0	2	0	0	0	0
26014	Fungi	Ascomycota	Dothideomycetes	Capnodiales	Mycosphaerellaceae	Cladosporium	0	0	1	0	0	0	0	0	0	0	14	0	0	0	0	0	0	0	0	0	0	0	0	0	0	0	0	0	0	0	0	0	0	0	0	0	0	0	0	0	0	0	0
26598	Fungi	Ascomycota	Dothideomycetes	Pleosporales	Cucurbitariaceae	Pyrenochaetopsis	0	0	0	0	0	0	0	0	0	0	0	0	0	0	0	0	0	0	0	0	0	0	0	0	0	0	0	0	0	0	0	0	0	0	0	0	0	0	0	15	0	0	0
26875	Fungi	Ascomycota	Dothideomycetes	Capnodiales	Mycosphaerellaceae	Passalora	0	0	0	0	0	0	0	0	0	0	0	0	0	0	0	0	0	0	0	0	0	0	0	0	0	0	0	0	0	0	0	0	0	0	0	0	0	0	0	0	0	0	0
26891	Fungi	Basidiomycota	Tremellomycetes	Tremellales	Tremellaceae	Cryptococcus	0	0	0	0	0	0	0	0	0	0	0	0	0	1	0	0	0	0	0	0	0	0	0	0	0	0	0	0	0	0	7	0	0	0	0	0	0	0	0	0	0	0	0
66	Fungi	Basidiomycota	unidentified	unidentified	unidentified	unidentified	0	0	0	0	0	0	0	0	0	0	0	0	0	0	0	0	0	0	11	0	0	0	0	0	0	0	0	0	0	0	0	0	0	0	0	0	0	0	0	0	0	0	0
936	Fungi	Ascomycota	unidentified	unidentified	unidentified	unidentified	0	6	0	0	0	4	0	1	0	0	0	0	0	0	0	0	0	0	0	0	0	0	0	0	0	0	0	0	0	0	0	0	0	0	0	0	0	0	0	0	0	0	0
1651	Fungi	Basidiomycota	Exobasidiomycetes	Robbauerales	Robbaueraceae	Robbauera	0	0	0	0	0	0	0	0	0	0	0	2	0	0	0	0	0	0	0	0	1	0	0	0	0	0	0	0	0	0	0	0	0	0	0	0	0	0	0	0	0	0	0
2006	Fungi	Basidiomycota	Exobasidiomycetes	Robbauerales	Robbaueraceae	Robbauera	0	0	0	0	0	0	0	0	0	0	0	1	0	0	0	0	0	0	0	0	2	0	0	0	0	0	0	0	0	0	0	0	0	0	0	0	0	0	0	0	0	0	0
2464	Fungi	Basidiomycota	Exobasidiomycetes	Robbauerales	Robbaueraceae	Robbauera	0	0	0	0	0	0	0	0	0	0	0	2	0	0	0	0	0	0	0	0	0	0	0	0	0	0	0	0	0	0	0	0	0	0	0	0	0	0	0	0	0	0	0
3132	Fungi	Basidiomycota	Exobasidiomycetes	Robbauerales	Robbaueraceae	Robbauera	0	0	0	0	0	0	0	0	0	0	0	0	0	0	0	0	0	0	0	0	0	0	0	0	0	0	0	0	0	0	0	0	0	0	0	0	0	0	0	0	0	0	0
4309	Fungi	Ascomycota	Saccharomycetes	Saccharomycetales	Saccharomycetaceae	Kluyveromyces	0	0	0	0	0	0	0	0	0	0	0	0	0	0	0	0	0	0	0	0	0	0	0	0	0	0	0	0	0	0	0	0	0	0	0	0	0	0	0	0	0	0	0
4975	Fungi	Basidiomycota	unidentified	unidentified	unidentified	unidentified	0	0	0	0	0	2	0	0	0	0	0	0	0	0	0	0	3	0	0	0	0	0	0	0	0	0	0	0	0	0	0	0	0	0	0	0	0	0	0	0	0	0	0
5221	Fungi	Basidiomycota	Microbotryomycetes	Sporidiobolales	Sporidiobolales_Incertae sedis	Rhodotorula	0	0	0	0	0	0	0	0	0	0	0	0	0	0	0	0	0	0	0	0	0	0	0	0	0	0	0	0	0	0	0	0	0	0	0	0	0	0	0	0	0	0	0
5258	Fungi	Basidiomycota	Microbotryomycetes	Sporidiobolales	Sporidiobolales_Incertae sedis	Rhodotorula	0	0	0	0	0	0	0	0	0	0	0	0	0	0	0	0	0	0	0	0	0	0	0	0	0	0	0	0	0	0	0	0	0	0	0	0	0	0	0	0	0	0	0
5315	Fungi	Basidiomycota	Microbotryomycetes	Sporidiobolales	Sporidiobolales_Incertae sedis	Rhodotorula	0	0	0	0	0	0	0	0	0	0	0	0	0	0	0	0	0	0	0	0	0	0	0	0	0	0	0	0	0	0	0	0	0	0	0	0	0	0	0	0	0	0	0
5421	Fungi	Basidiomycota	Microbotryomycetes	Sporidiobolales	Sporidiobolales_Incertae sedis	Rhodotorula	0	0	0	0	0	0	0	0	0	0	0	0	0	0	0	0	0	0	0	0	0	0	0	0	0	0	0	0	0	0	0	0	0	0	0	0	0	0	0	0	0	0	0
5559	Fungi	Basidiomycota	Microbotryomycetes	Sporidiobolales	Sporidiobolales_Incertae sedis	Rhodotorula	0	0	0	0	0	0	0	0	0	0	0	0	0	0	0	0	0	0	0	0	0	0	0	0	0	0	0	0	0	0	0	0	0	0	0	0	0	0	0	0	0	0	0
5913	Fungi	Basidiomycota	Microbotryomycetes	Sporidiobolales	Sporidiobolales_Incertae sedis	Rhodotorula	0	0	0	0	0	0	0	0	0	0	0	0	0	0	0	0	0	0	0	0	0	0	0	0	0	0	0	0	0	0	0	0	0	0	0	0	0	0	0	0	0	0	0
6190	Fungi	Basidiomycota	Exobasidiomycetes	Microstromatales	Microstromatales_fam_Incertae_sedis	Sympodiomycopsis	0	0	0	0	0	0	0	0	0	0	0	0	0	0	0	0	0	0	0	0	0	0	0	0	0	0	0	0	0	0	0	0	0	0	0	0	0	0	0	0	0	0	0
6878	Fungi	Basidiomycota	Agaricomycetes	Atheliales	Tylosporaceae	Amphinema	0	0	0	0	0	0	0	0	0	0	0	0	0	0	0	0	0	0	0	0	0	0	0	0	0	0	0	0	0	0	0	0	0	0	0	0	0	0	0	0	0	0	0
7315	Fungi	Ascomycota	Pezizomycetes	Pezizales	Pyronemataceae	Genabea	0	0	0	0	0	0	0	10	1	0	0	0	0	0	0	0	0	0	0	0	0	0	0	0	0	0	0	0	0	0	0	0	0	0	0	0	0	0	0	0	0	0	0
7511	Fungi	Ascomycota	Pezizomycetes	Pezizales	Pyronemataceae	Genabea	0	0	0	0	0	0	0	3	6	0	0	0	0	0	0	0	0	0	0	0	0	0	0	0	0	0	0	0	0	0	1	0	0	0	0	0	0	0	0	0	0	0	0
7871	Fungi	Ascomycota	unidentified	unidentified	unidentified	unidentified	0	0	0	0	0	0	0	0	0	14	0	0	0	0	0	0	0	0	0	0	0	0	0	0	0	0	0	0	0	0	0	0	0	0	0	0	0	0	0	0	0	0	0
8016	Fungi	Ascomycota	unidentified	unidentified	unidentified	unidentified	0	0	0	0	0	0	0	0	0	0	0	0	0	0	0	0	0	0	0	0	0	0	0	0	0	0	0	0	0	0	0	0	0	0	0	0	0	0	0	0	0	0	0
8152	Fungi	Ascomycota	Pezizomycotina_cls_Incertae_sedis	Pezizomycotina_ord_Incertae_sedis	Pezizomycotina_fam_Incertae_sedis	Ciliophora	0	0	0	0	0	0	0	3	1	0	0	0	0	8	0	0	0	0	0	0	0	0	0	0	0	0	0	0	0	0	2	0	0	0	0	0	0	0	0	0	0	0	0
8194	Fungi	Basidiomycota	unidentified	unidentified	unidentified	unidentified	0	0	0	0	0	0	0	9	5	0	0	0	0	0	0	0	0	0	0	0	0	0	0	0	0	0	0	0	0	0	0	0	0	0	0	0	0	0	0	0	0	0	0
8418	Fungi	Basidiomycota	unidentified	unidentified	unidentified	unidentified	0	0	0	0	0	0	0	3	0	0	0	0	0	1	0	0	0	0	0	0	0	0	0	0	0	0	0	0	0	0	3	0	0	0	0	0	0	0	0	5	0	0	0
8786	Fungi	Basidiomycota	unidentified	unidentified	unidentified	unidentified	0	0	0	0	0	0	0	0	0	0	0	0	0	0	0	0	0	0	0	0	0	0	0	0	0	0	0	0	0	0	0	0	0	0	0	0	0	0	0	14	0	0	0
9923	Fungi	Basidiomycota	unidentified	unidentified	unidentified	unidentified	0	0	0	0	0	0	0	0	0	0	0	0	0	0	0	0	0	0	0	0	0	0	0	0	0	0	0	0	0	0	0	0	0	0	0	0	0	0	0	0	0	0	0
12671	Fungi	Ascomycota	unidentified	unidentified	unidentified	unidentified	0	0	0	0	0	0	0	3	5	0	0	0	0	0	0	0	0	0	0	0	0	0	0	0	0	0	0	0	0	0	6	0	0	0	0	0	0	0	0	0	0	0	0
13170	Fungi	Ascomycota	Pezizomycotina_cls_Incertae_sedis	Pezizomycotina_ord_Incertae_sedis	Pezizomycotina_fam_Incertae_sedis	Ciliophora	0	0	0	0	0	0	0	0	0	0	0	0	0	0	0	0	0	0	0	11	0	0	0	0	0	0	0	0	0	0	1	0	0	0	1	0	0	0	0	0	0	0	0
14045	Fungi	Basidiomycota	Agaricomycetes	unidentified	unidentified	unidentified	0	0	0	0	0	0	0	0	0	0	0	0	0	0	0	0	0	0	0	0	0	0	0	0	0	0	0	0	0	0	0	0	0	0	0	0	0	0	0	0	0	0	0
14076	Fungi	Basidiomycota	unidentified	unidentified	unidentified	unidentified	0	0	0	0	0	0	0	1	0	0	0	0	0	0	0	0	0	0	0	0	0	0	0	0	0	0	0	0	0	0	0	0	0	0	0	0	0	0	0	0	0	0	0
14612	Fungi	Basidiomycota	unidentified	unidentified	unidentified	unidentified	0	0	0	0	0	0	0	0	0	0	0	0	0	3	0	0	0	0	0	0	0	0	0	0	0	0	0	0	0	0	9	0	0	0	0	0	0	0	0	0	0	0	0
15847	Fungi	Ascomycota	unidentified	unidentified	unidentified	unidentified	0	0	0	0	0	0	0	4	0	0	0	0	0	0	0	0	0	0	0	8	0	0	0	0	0	0	0	0	0	0	1	0	0	0	0	0	0	0	0	0	0	0	0
16245	Fungi	Basidiomycota	unidentified	unidentified	unidentified	unidentified	0	0	0	0	0	0	0	0	0	0	0	0	0	0	0	0	0	0	0	0	0	0	0	0	0	0	0	0	0	0	0	0	0	0	0	0	0	0	0	0	0	0	0
17189	Fungi	Ascomycota	Pezizomycotina_cls_Incertae_sedis	Pezizomycotina_ord_Incertae_sedis	Pezizomycotina_fam_Incertae_sedis	Ciliophora	0	0	0	0	4	0	1	0	0	5	0	0	0	0	0	0	0	0	0	0	0	0	0	0	0	0	1	0	0	0	0	0	0	0	0	0	0	0	0	0	0	0	0
17345	Fungi	Ascomycota	Pezizomycotina_cls_Incertae_sedis	Pezizomycotina_ord_Incertae_sedis	Pezizomycotina_fam_Incertae_sedis	Ciliophora	0	0	0	0	0	0	0	0	0	0	0	0	0	0	0	0	0	0	0	0	0	0	0	0	0	0	0	0	0	0	0	0	0	0	0	0	0	0	0	0	0	0	0
17986	Fungi	Ascomycota	Pezizomycotina_cls_Incertae_sedis	Pezizomycotina_ord_Incertae_sedis	Pezizomycotina_fam_Incertae_sedis	Ciliophora	0	0	0	0	0	0	0	0	0	0	0	0	0	0	0	0	0	0	0	1	0	0	0	0	0	0	0	0	0	0	0	0	0	0	0	0	0	0	0	0	0	0	0
18089	Fungi	Ascomycota	Pezizomycotina_cls_Incertae_sedis	Pezizomycotina_ord_Incertae_sedis	Pezizomycotina_fam_Incertae_sedis	Ciliophora	0	0	0	0	0	0	0	0	0	0	0	0	0	0	1	0	0	0	0	0	0	0	0	0	0	0	0	0	0	0	0	0	0	0	0	0	0	0	0	0	0	0	0
18231	Fungi	Ascomycota	Pezizomycotina_cls_Incertae_sedis	Pezizomycotina_ord_Incertae_sedis	Pezizomycotina_fam_Incertae_sedis	Ciliophora	0	0	0	0	0	0	0	0	0	0	0	0	0	0	0	0	0	0	0	9	0	0	0	0	0	0	0	0	0	0	0	1	0	0	0	0	0	0	0	0	0	0	0
18998	Fungi	Ascomycota	Eurotiomycetes	Eurotiales	Aspergillaceae	unidentified	0	0	0	0	0	0	0	0	0	0	0	0	0	0	0	0	0	0	0	0	0	0	0	0	0	0	0	0	0	0	0	0	0	0	0	0	0	0	0	0	0	0	13
19537	Fungi	Ascomycota	Eurotiomycetes	Eurotiales	Aspergillaceae	Aspergillus	0	0	0	0	0	8	0	0	0	0	0	0	0	0	0	0	0	0	0	0	0	0	0	0	0	0	0	0	0	0	0	0	0	0	0	0	0	0	0	0	0	0	0
19540	Fungi	Ascomycota	Pezizomycotina_cls_Incertae_sedis	Pezizomycotina_ord_Incertae_sedis	Pezizomycotina_fam_Incertae_sedis	Ciliophora	0	0	0	0	0	0	0	0	0	0	0	0	0	0	0	0	0	0	0	0	0	0	0	0	0	0	0	0	0	0	0	0	0	0	0	0	0	0	0	0	0	0	0
19687	Fungi	Ascomycota	Pezizomycotina_cls_Incertae_sedis	Pezizomycotina_ord_Incertae_sedis	Pezizomycotina_fam_Incertae_sedis	Ciliophora	0	0	0	0	0	0	0	1	0	0	0	0	0	0	0	0	0	0	0	0	0	0	0	0	0	0	0	0	0	0	0	0	0	0	13	0	0	0	0	0	0	0	0
20390	Fungi	Ascomycota	Eurotiomycetes	Eurotiales	Aspergillaceae	Aspergillus	0	0	0	0	0	0	0	0	0	0	0	0	0	0	0	0	0	0	0	0	0	0	0	0	0	0	0	0	0	0	0	0	0	0	0	0	6	0	0	1	0	0	0
20688	Fungi	Ascomycota	Eurotiomycetes	Eurotiales	Aspergillaceae	Aspergillus	0	1	0	0	0	0	0	0	0	1	0	0	0	0	0	1	0	0	0	0	0	0	0	1	1	0	0	0	1	1	0	0	0	0	0	0	0	0	0	0	0	0	0
20723	Fungi	Ascomycota	Sordariomycetes	Hypocreales	Hypocreaceae	Trichoderma	0	0	0	0	0	0	0	0	0	0	0	0	0	0	0	0	0	0	0	0	0	0	0	0	0	0	0	0	0	0	0	0	0	0	0	0	0	0	0	0	0	0	0
20823	Fungi	Ascomycota	Eurotiomycetes	Eurotiales	Aspergillaceae	Aspergillus	0	0	0	0	0	1	0	0	0	0	0	0	0	0	0	0	0	0	0	0	0	0	0	0	0	0	0	0	0	0	0	0	0	0	0	0	0	0	0	0	0	0	0
21465	Fungi	Ascomycota	Eurotiomycetes	Eurotiales	Aspergillaceae	Penicillium	0	2	0	0	0	6	0	0	0	0	0	0	0	0	0	0	0	0	0	0	0	0	0	0	0	0	0	0	0	0	0	0	0	0	0	0	0	0	0	0	0	0	0
21469	Fungi	Ascomycota	Eurotiomycetes	Eurotiales	Aspergillaceae	Aspergillus	0	1	1	0	0	1	2	0	0	0	5	0	0	0	0	0	0	0	0	0	0	0	0	4	0	0	0	0	0	0	0	0	0	0	0	0	0	0	0	0	0	0	0
21586	Fungi	Ascomycota	Sordariomycetes	Hypocreales	Hypocreales_fam_Incertae_sedis	Emericellopsis	0	0	0	0	0	0	0	0	0	0	0	0	0	0	0	4	0	0	0	0	0	0	0	0	0	0	0	0	0	2	0	0	0	0	2	0	0	0	0	0	0	0	0
21883	Fungi	Ascomycota	Eurotiomycetes	Eurotiales	Aspergillaceae	Penicillium	0	0	0	0	0	0	0	0	0	0	0	0	0	0	0	0	0	0	6	0	0	0	0	0	0	0	0	0	0	0	0	0	0	0	0	0	0	0	0	0	0	0	0
21890	Fungi	Ascomycota	Eurotiomycetes	Eurotiales	Aspergillaceae	Aspergillus	0	0	0	0	0	0	0	0	0	0	0	0	0	0	0	0	0	0	0	0	0	0	0	0	0	0	0	0	0	0	0	0	0	0	0	0	0	0	0	0	0	0	0
23694	Fungi	Ascomycota	unidentified	unidentified	unidentified	unidentified	0	0	0	0	0	0	0	0	0	0	0	0	0	0	0	0	0	0	0	0	0	0	0	0	0	0	0	0	0	0	0	0	0	0	0	0	0	0	0	0	0	0	0
24223	Fungi	Ascomycota	Dothideomycetes	Pleosporales	Didymellaceae	Epicoccum	1	0	1	0	0	0	0	0	0	0	0	3	0	0	0	0	0	0	0	0	0	0	0	0	0	0	0	0	0	2	0	0	0	0	0	0	0	0	0	0	0	0	0
24228	Fungi	Ascomycota	Sordariomycetes	Sordariales	Chaetomiaceae	unidentified	0	0	0	0	0	0	0	0	0	0	0	0	0	0	0	0	0	0	0	0	0	0	0	0	0	0	0	0	0	0	0	0	0	0	0	0	0	0	0	0	0	0	0
24649	Fungi	Ascomycota	Dothideomycetes	Dothideales	Aureobasidiaceae	Aureobasidium	0	0	0	0	0	0	0	0	0	0	0	0	0	0	0	0	0	0	0	0	0	0	0	0	0	0	0	0	0	0	0	0	0	0	0	0	0	0	0	0	4	0	2
25701	Fungi	Ascomycota	Dothideomycetes	Capnodiales	Cladosporiaceae	Cladosporium	0	0	0	0	0	0	0	0	0	0	0	0	0	0	0	0	0	0	0	0	0	0	0	0	0	0	0	0	0	0	0	0	0	0	0	0	0	0	0	0	0	0	0
26007	Fungi	Ascomycota	Dothideomycetes	Capnodiales	Cladosporiaceae	unidentified	0	12	0	0	0	0	0	0	0	0	0	0	0	0	0	0	1	0	0	0	0	0	1	0	0	0	0	0	0	0	0	0	0	0	0	0	0	0	0	0	0	0	0
26041	Fungi	Ascomycota	Sordariomycetes	Hypocreales	Nectriaceae	Fusarium	0	0	0	0	0	0	0	0	0	0	0	0	14	0	0	0	0	0	0	0	0	0	0	0	0	0	0	0	0	0	0	0	0	0	0	0	0	0	0	0	0	0	0
26329	Fungi	Ascomycota	Dothideomycetes	Capnodiales	Cladosporiaceae	Cladosporium	0	0	1	0	0	0	0	0	0	1	0	0	0	0	0	1	0	0	0	0	0	0	0	0	1	0	1	0	0	0	0	0	0	0	0	0	0	0	0	0	0	0	0
26406	Fungi	Ascomycota	Dothideomycetes	Capnodiales	Cladosporiaceae	Cladosporium	0	0	0	0	0	0	0	0	0	0	0	0	0	0	0	0	0	0	0	0	0	0	0	0	0	0	0	0	0	0	0	0	0	0	0	0	14	0	0	0	0	0	0
26614	Fungi	Ascomycota	Leotiomycetes	Helotiales	Helotiales_fam_Incertae_sedis	Cadophora	0	1	1	0	0	0	0	0	0	0	0	0	1	0	0	3	0	0	0	0	0	0	0	0	0	0	0	0	2	0	0	0	0	0	0	0	0	0	0	0	0	0	0
26809	Fungi	Ascomycota	Dothideomycetes	Capnodiales	Mycosphaerellaceae	Passalora	0	0	0	0	0	0	0	0	0	0	0	0	0	0	0	0	0	0	0	0	0	0	0	0	0	0	0	0	0	0	0	0	0	0	0	0	0	0	0	0	0	0	0
347	Fungi	Ascomycota	unidentified	unidentified	unidentified	unidentified	0	0	0	0	0	0	0	0	0	0	0	0	0	0	0	0	0	0	0	0	0	0	0	0	0	0	0	0	0	0	0	0	0	0	0	0	0	0	0	0	0	0	0
747	Fungi	Ascomycota	unidentified	unidentified	unidentified	unidentified	0	0	0	0	0	0	0	0	0	0	0	0	0	0	0	0	0	0	0	0	0	0	0	0	0	0	0	0	0	0	0	0	0	0	0	0	0	0	0	0	0	0	0
760	Fungi	Ascomycota	unidentified	unidentified	unidentified	unidentified	0	0	0	0	0	0	0	11	0	0	0	0	0	0	0	0	0	0	0	0	0	0	0	0	0	0	0	0	0	0	0	0	0	0	0	0	0	0	0	0	0	0	0
1624	Fungi	Basidiomycota	Exobasidiomycetes	Robbauerales	Robbaueraceae	Robbauera	0	0	0	0	0	0	0	0	0	0	0	1	0	0	0	0	0	0	0	0	2	0	0	0	0	0	0	0	0	0	0	0	0	0	0	0	0	0	0	1	0	0	0
2161	Fungi	Basidiomycota	Exobasidiomycetes	Robbauerales	Robbaueraceae	Robbauera	0	0	0	0	0	0	0	0	0	0	0	0	0	0	0	0	0	0	0	0	0	0	0	0	0	0	0	0	0	0	0	0	0	0	0	0	0	0	0	0	0	0	0
2401	Fungi	Basidiomycota	Exobasidiomycetes	Robbauerales	Robbaueraceae	Robbauera	0	0	0	0	0	0	0	0	0	0	0	0	0	0	0	0	0	0	0	0	4	0	0	0	0	1	0	0	0	0	0	0	0	0	0	0	0	0	0	0	0	0	0
2767	Fungi	Basidiomycota	Exobasidiomycetes	Robbauerales	Robbaueraceae	Robbauera	0	0	0	0	0	0	0	0	0	0	0	1	0	0	0	0	0	0	0	0	1	0	0	0	0	0	0	0	0	0	0	0	0	0	0	0	0	0	0	0	0	0	0
4264	Fungi	Ascomycota	unidentified	unidentified	unidentified	unidentified	0	0	0	0	0	0	0	0	0	0	0	0	0	0	0	0	0	0	0	0	0	0	0	0	0	0	0	0	0	0	0	0	0	0	0	0	0	0	0	0	0	0	0
5220	Fungi	Basidiomycota	Microbotryomycetes	Sporidiobolales	Sporidiobolales_Incertae sedis	Rhodotorula	0	0	0	0	0	0	0	0	0	0	0	0	0	0	0	0	0	0	0	0	0	0	0	0	0	0	0	0	0	0	0	0	0	0	0	0	0	0	0	0	0	0	0
5256	Fungi	Basidiomycota	Microbotryomycetes	Sporidiobolales	Sporidiobolales_Incertae sedis	Rhodotorula	0	0	0	0	0	0	0	0	0	0	0	0	0	0	0	0	0	0	0	0	0	0	0	0	0	0	0	0	0	0	0	0	0	0	0	0	0	0	0	0	0	0	0
5860	Fungi	Basidiomycota	unidentified	unidentified	unidentified	unidentified	0	9	0	0	0	0	4	0	0	0	0	0	0	0	0	0	0	0	0	0	0	0	0	0	0	0	0	0	0	0	0	0	0	0	0	0	0	0	0	0	0	0	0
6183	Fungi	Basidiomycota	Exobasidiomycetes	Microstromatales	Microstromatales_fam_Incertae_sedis	Sympodiomycopsis	0	0	0	0	0	0	0	0	0	0	0	0	0	0	0	0	0	0	0	0	0	0	0	0	0	0	0	0	0	0	0	0	0	0	0	0	0	0	0	0	0	0	0
6493	Fungi	Ascomycota	unidentified	unidentified	unidentified	unidentified	0	0	0	0	0	0	0	0	0	0	0	0	0	0	0	0	0	0	0	0	0	0	0	0	0	0	0	0	0	0	0	0	0	0	0	0	0	0	0	0	0	0	0
7110	Fungi	Basidiomycota	Agaricomycetes	Atheliales	Tylosporaceae	Amphinema	0	0	0	0	0	0	0	2	1	0	0	0	0	0	0	0	0	0	0	0	0	0	0	0	0	0	0	0	0	0	0	0	0	0	0	0	0	0	0	0	0	0	0
7112	Fungi	Basidiomycota	unidentified	unidentified	unidentified	unidentified	0	1	0	0	0	0	0	0	0	0	0	0	0	0	0	0	0	0	0	0	0	0	0	0	2	0	0	0	0	0	0	0	0	0	0	0	0	0	0	0	0	0	0
7279	Fungi	Basidiomycota	Agaricomycetes	Atheliales	Tylosporaceae	Amphinema	0	0	0	0	0	0	0	0	0	0	0	0	0	0	0	0	0	0	0	0	0	0	0	0	0	0	0	0	0	0	0	0	0	0	0	0	0	0	0	0	0	0	0
7283	Fungi	Ascomycota	unidentified	unidentified	unidentified	unidentified	0	0	0	0	0	0	0	9	4	0	0	0	0	0	0	0	0	0	0	0	0	0	0	0	0	0	0	0	0	0	0	0	0	0	0	0	0	0	0	0	0	0	0
7552	Fungi	unidentified	unidentified	unidentified	unidentified	unidentified	0	0	0	0	0	0	0	0	0	0	0	0	0	5	0	0	0	0	0	0	0	0	0	0	0	0	0	0	0	0	7	0	0	0	0	0	0	0	0	0	0	0	0
7740	Fungi	Basidiomycota	unidentified	unidentified	unidentified	unidentified	0	0	0	0	0	0	0	0	0	0	0	0	0	0	0	0	0	0	0	0	0	0	0	0	0	0	0	0	0	0	0	0	0	0	0	0	0	0	0	0	0	0	0
7948	Fungi	unidentified	unidentified	unidentified	unidentified	unidentified	0	0	0	0	0	1	0	2	2	0	0	0	0	0	0	0	0	0	0	0	0	0	0	0	0	0	0	0	0	0	0	0	0	0	0	0	0	0	0	0	0	0	0
7956	Fungi	Ascomycota	unidentified	unidentified	unidentified	unidentified	0	0	0	0	0	0	0	0	0	0	0	0	0	0	0	0	0	0	0	0	0	0	0	0	0	0	0	0	0	0	0	0	0	0	0	0	0	0	0	0	0	0	0
8012	Fungi	Basidiomycota	Agaricomycetes	Atheliales	Tylosporaceae	Amphinema	0	0	0	0	0	0	0	0	0	0	0	0	0	0	0	0	0	0	0	0	0	0	0	0	0	0	0	0	0	0	0	0	0	0	0	0	0	0	0	0	0	0	0
8148	Fungi	Ascomycota	unidentified	unidentified	unidentified	unidentified	0	0	0	0	0	0	0	6	5	0	0	0	0	0	0	0	0	0	0	0	0	0	0	0	0	0	0	0	0	0	2	0	0	0	0	0	0	0	0	0	0	0	0
10728	Fungi	Basidiomycota	unidentified	unidentified	unidentified	unidentified	0	0	0	0	0	0	0	0	0	0	0	0	0	0	0	0	0	0	0	0	0	0	0	0	0	0	0	0	0	0	0	0	0	0	0	0	0	0	0	0	0	0	0
10833	Fungi	Basidiomycota	Cystobasidiomycetes	Cystobasidiales	Cystobasidiaceae	Cystobasidium	0	0	0	0	0	0	0	0	0	0	0	0	0	0	0	0	0	0	0	0	0	0	0	0	0	0	0	0	0	0	0	0	0	0	0	0	0	0	0	0	0	0	0
12096	Fungi	Basidiomycota	unidentified	unidentified	unidentified	unidentified	0	0	1	0	0	0	0	0	0	0	0	0	6	0	0	2	0	0	0	0	0	0	2	0	0	0	0	0	0	0	0	0	0	0	0	0	0	0	0	0	0	0	0
12802	Fungi	Basidiomycota	unidentified	unidentified	unidentified	unidentified	0	0	0	0	0	0	0	8	4	0	0	0	0	0	0	0	0	0	0	0	0	0	0	0	0	0	0	0	0	0	0	0	0	0	0	0	0	0	0	0	0	0	0
12939	Fungi	Basidiomycota	unidentified	unidentified	unidentified	unidentified	0	0	0	0	0	0	0	0	0	0	1	0	0	0	0	0	0	0	0	0	0	0	2	0	0	0	0	1	0	0	0	0	0	0	0	0	0	0	0	0	0	0	0
13454	Fungi	Basidiomycota	unidentified	unidentified	unidentified	unidentified	0	0	0	0	0	0	0	0	0	0	0	0	0	0	0	0	0	0	0	0	0	0	0	0	0	0	0	0	0	0	0	0	0	0	0	0	0	0	0	0	0	0	0
14227	Fungi	Ascomycota	unidentified	unidentified	unidentified	unidentified	0	0	0	0	0	2	0	0	0	0	0	0	0	0	0	0	0	0	0	0	0	0	0	0	0	0	0	0	0	0	0	0	0	0	0	0	0	0	0	0	0	0	0
14882	Fungi	Ascomycota	unidentified	unidentified	unidentified	unidentified	0	0	0	0	0	0	0	2	0	0	0	0	0	0	0	0	0	0	0	11	0	0	0	0	0	0	0	0	0	0	0	0	0	0	0	0	0	0	0	0	0	0	0
15140	Fungi	Basidiomycota	Agaricomycetes	Atheliales	Tylosporaceae	Amphinema	0	0	0	0	0	0	0	0	0	0	0	0	0	0	0	0	0	0	0	0	0	0	0	0	0	0	0	0	0	0	0	0	0	0	0	0	0	0	0	13	0	0	0
16000	Fungi	Ascomycota	unidentified	unidentified	unidentified	unidentified	0	0	0	0	0	0	0	0	0	0	0	0	0	0	0	0	0	0	0	12	0	0	0	0	0	0	0	0	0	0	1	0	0	0	0	0	0	0	0	0	0	0	0
16043	Fungi	Ascomycota	Eurotiomycetes	Eurotiales	Trichocomaceae	Eurotium	0	0	1	1	0	0	0	0	0	5	0	0	0	0	0	0	0	0	0	0	0	0	0	1	0	0	0	0	0	0	0	0	0	0	0	0	0	0	0	0	0	0	2
16166	Fungi	Ascomycota	Eurotiomycetes	Eurotiales	Trichocomaceae	Eurotium	0	0	0	1	0	0	3	0	0	4	0	0	0	0	0	0	0	0	0	0	0	0	0	1	0	0	0	0	0	0	0	0	0	0	0	0	0	0	0	0	0	0	0
16743	Fungi	Basidiomycota	unidentified	unidentified	unidentified	unidentified	0	0	0	0	0	0	0	5	0	0	8	0	0	0	0	0	0	0	0	0	0	0	0	0	0	0	0	0	0	0	0	0	0	0	0	0	0	0	0	0	0	0	0
18730	Fungi	Ascomycota	Pezizomycotina_cls_Incertae_sedis	Pezizomycotina_ord_Incertae_sedis	Pezizomycotina_fam_Incertae_sedis	Ciliophora	0	0	0	0	0	0	0	0	0	0	0	0	0	0	0	0	0	0	0	0	0	0	0	0	0	0	0	0	0	0	0	0	0	0	0	0	0	0	0	0	0	0	0
18997	Fungi	Ascomycota	Eurotiomycetes	Eurotiales	Aspergillaceae	unidentified	0	0	0	0	0	0	0	0	0	0	0	0	0	0	0	0	0	0	0	0	0	0	0	0	0	0	0	0	0	0	0	0	0	0	0	0	0	0	0	0	0	0	3
19751	Fungi	Ascomycota	Eurotiomycetes	Eurotiales	Trichocomaceae	Aspergillus	11	0	0	0	0	0	0	0	0	0	0	0	0	0	0	0	0	0	0	0	0	0	0	0	0	0	0	0	0	1	0	0	0	0	0	0	0	0	0	0	0	0	0
20735	Fungi	Ascomycota	Eurotiomycetes	Eurotiales	Aspergillaceae	Penicillium	0	0	0	2	0	0	0	0	0	0	0	0	0	0	0	1	4	0	0	0	0	0	0	0	2	0	0	0	1	1	0	0	0	0	0	0	0	0	0	0	0	0	0
20847	Fungi	Ascomycota	Sordariomycetes	Hypocreales	Hypocreaceae	Trichoderma	0	0	0	0	0	0	0	0	0	0	0	0	0	0	0	0	0	0	0	0	0	0	0	0	0	0	0	0	0	0	0	0	0	0	0	0	11	0	0	0	0	0	0
20877	Fungi	Ascomycota	Eurotiomycetes	Eurotiales	Eurotiales_Incertae sedis	Thermomyces	0	0	0	0	0	0	0	0	12	0	0	0	0	0	0	0	0	0	0	0	0	0	0	0	0	0	0	0	0	0	1	0	0	0	0	0	0	0	0	0	0	0	0
20953	Fungi	Ascomycota	Sordariomycetes	Hypocreales	Hypocreaceae	Trichoderma	0	0	0	0	0	0	0	0	0	0	0	0	0	0	0	0	0	0	0	0	0	0	0	0	0	0	0	0	0	0	0	0	0	0	0	0	0	0	0	0	0	0	0
21078	Fungi	Ascomycota	Sordariomycetes	Hypocreales	Hypocreales_fam_Incertae_sedis	Acremonium	0	0	0	0	0	0	11	0	0	0	0	0	0	0	0	0	0	0	0	0	0	0	0	0	0	0	0	0	0	2	0	0	0	0	0	0	0	0	0	0	0	0	0
21269	Fungi	Ascomycota	Eurotiomycetes	Eurotiales	Aspergillaceae	Aspergillus	0	0	0	0	0	0	0	0	0	0	0	0	0	0	0	0	0	0	0	0	0	0	0	0	0	0	0	0	0	0	0	0	0	0	0	0	1	0	0	0	0	0	0
21315	Fungi	Ascomycota	Eurotiomycetes	Eurotiales	Aspergillaceae	Penicillium	0	1	0	0	2	0	0	0	0	0	0	0	0	0	0	3	0	0	0	0	0	0	0	0	0	0	2	1	1	0	0	0	0	0	0	0	0	0	0	0	0	0	0
21474	Fungi	Ascomycota	Sordariomycetes	Hypocreales	Hypocreales_fam_Incertae_sedis	Emericellopsis	1	0	1	0	0	0	0	0	0	0	0	0	0	0	0	0	0	0	0	0	0	0	0	0	0	0	3	0	0	0	0	0	0	0	1	0	0	0	0	0	0	0	0
21876	Fungi	Ascomycota	Eurotiomycetes	Eurotiales	Aspergillaceae	Penicillium	0	4	0	0	0	0	1	0	0	0	0	0	0	0	0	2	0	0	0	0	0	0	0	0	0	0	0	0	1	0	0	0	0	0	0	0	0	0	0	0	0	0	0
21965	Fungi	Ascomycota	Eurotiomycetes	Eurotiales	Aspergillaceae	Aspergillus	0	0	0	0	0	0	0	0	0	0	0	0	0	0	0	0	0	0	0	0	0	0	0	0	0	0	0	0	0	0	0	0	0	0	0	0	0	0	0	0	0	0	0
22101	Fungi	Ascomycota	Eurotiomycetes	Eurotiales	Aspergillaceae	Aspergillus	0	0	0	0	0	0	0	0	0	0	0	0	0	0	0	0	0	0	0	0	0	0	0	0	0	0	0	0	0	0	0	0	0	0	0	0	0	0	0	0	0	0	0
22328	Fungi	Ascomycota	Eurotiomycetes	Eurotiales	Aspergillaceae	Penicillium	0	0	0	0	0	5	0	0	0	0	0	0	0	0	0	0	0	0	0	2	0	0	0	0	0	0	0	0	0	0	0	0	0	0	0	0	0	0	0	0	0	0	0
22489	Fungi	Ascomycota	Eurotiomycetes	Eurotiales	Aspergillaceae	Aspergillus	0	0	0	0	0	0	0	0	0	0	0	0	0	0	0	0	0	0	0	0	0	0	0	0	0	0	0	0	0	0	0	0	0	0	0	0	0	0	0	0	0	0	0
22521	Fungi	Ascomycota	Eurotiomycetes	Eurotiales	Aspergillaceae	Penicillium	2	0	0	0	0	0	0	0	0	0	0	0	0	0	0	0	0	0	0	0	0	0	0	0	3	0	0	2	0	0	0	0	0	0	0	0	0	0	0	0	0	0	0
22604	Fungi	Ascomycota	Eurotiomycetes	Eurotiales	Trichocomaceae	Talaromyces	0	0	2	0	0	0	0	0	0	0	2	0	0	0	0	0	0	0	0	0	0	0	0	2	0	0	0	0	0	0	0	0	0	0	0	0	0	0	0	0	0	0	0
22868	Fungi	Ascomycota	Eurotiomycetes	Eurotiales	Trichocomaceae	Eupenicillium	0	0	0	0	0	0	0	0	0	0	0	0	0	0	0	0	0	0	0	0	0	0	0	0	0	0	0	0	0	0	0	0	0	0	0	0	0	0	0	0	0	0	0
23023	Fungi	Ascomycota	Pezizomycotina_cls_Incertae_sedis	Pezizomycotina_ord_Incertae_sedis	Pezizomycotina_fam_Incertae_sedis	Ciliophora	0	0	0	0	0	0	0	0	0	0	0	0	0	0	0	0	0	0	0	0	0	0	0	0	0	0	0	0	0	0	12	0	0	0	0	0	0	0	0	0	0	0	0
23139	Fungi	Ascomycota	Sordariomycetes	Hypocreales	Hypocreales_fam_Incertae_sedis	Acremonium	0	0	0	0	0	0	0	0	0	0	0	0	0	0	0	0	0	0	0	0	0	0	0	0	0	0	0	0	0	0	0	0	0	0	0	0	0	0	0	0	0	0	0
24688	Fungi	Ascomycota	Dothideomycetes	Pleosporales	Didymosphaeriaceae	Paraconiothyrium	0	0	0	0	0	0	0	0	0	0	0	0	0	1	0	0	0	0	0	0	0	0	0	0	0	0	0	0	0	0	0	0	0	0	0	0	0	0	0	0	0	0	0
25026	Fungi	Ascomycota	Pezizomycotina_cls_Incertae_sedis	Pezizomycotina_ord_Incertae_sedis	Pezizomycotina_fam_Incertae_sedis	Ciliophora	0	13	0	0	0	0	0	0	0	0	0	0	0	0	0	0	0	0	0	0	0	0	0	0	0	0	0	0	0	0	0	0	0	0	0	0	0	0	0	0	0	0	0
25106	Fungi	Ascomycota	Eurotiomycetes	Onygenales	Onygenales_fam_Incertae_sedis	Chrysosporium	0	0	0	0	0	0	0	0	0	0	0	0	0	0	0	0	0	0	0	0	0	0	0	0	0	0	0	0	0	0	0	0	0	0	0	0	0	0	0	0	0	0	0
25118	Fungi	Ascomycota	Dothideomycetes	Pleosporales	Sporormiaceae	Preussia	0	0	0	0	0	0	0	0	0	0	0	0	0	0	0	0	0	0	0	0	0	0	0	0	0	0	0	0	0	0	0	0	0	0	0	0	0	0	0	0	0	0	0
25257	Fungi	Ascomycota	Dothideomycetes	Pleosporales	Phaeosphaeriaceae	Phaeosphaeria	0	0	0	0	0	0	0	0	0	0	0	0	0	0	0	0	0	0	0	0	0	0	0	0	0	0	0	0	0	0	0	0	0	0	0	0	0	0	0	0	0	0	0
25666	Fungi	Ascomycota	Dothideomycetes	Capnodiales	Cladosporiaceae	Cladosporium	2	1	1	0	0	1	0	0	0	0	0	0	0	0	0	0	0	0	0	0	0	0	0	0	0	0	0	0	1	0	0	0	0	0	0	0	0	0	0	0	0	0	0
25714	Fungi	Ascomycota	Dothideomycetes	Capnodiales	Cladosporiaceae	Cladosporium	0	1	4	0	3	0	0	0	0	0	0	1	0	0	0	0	0	0	0	0	0	0	0	0	2	0	0	0	0	0	0	0	0	0	0	0	0	0	0	0	0	0	0
25750	Fungi	Ascomycota	Dothideomycetes	Capnodiales	Mycosphaerellaceae	Cladosporium	0	0	2	0	0	0	2	0	0	0	0	0	0	0	0	0	0	0	0	0	0	0	3	0	0	0	0	0	3	0	0	0	0	0	0	0	0	0	0	0	0	0	0
25768	Fungi	Ascomycota	Dothideomycetes	Capnodiales	Cladosporiaceae	Cladosporium	0	2	0	0	0	0	0	0	0	0	0	0	0	0	0	0	0	0	0	0	0	0	0	0	0	0	0	0	1	0	0	0	0	0	0	0	0	0	0	0	0	0	0
26096	Fungi	Ascomycota	Dothideomycetes	Capnodiales	Cladosporiaceae	Cladosporium	0	0	3	0	0	1	0	0	0	0	0	0	0	0	0	0	0	0	0	0	0	0	6	0	1	2	0	0	0	0	0	0	0	0	0	0	0	0	0	0	0	0	0
26294	Fungi	Ascomycota	Dothideomycetes	Capnodiales	Cladosporiaceae	Cladosporium	0	0	1	0	1	0	0	0	0	1	0	0	0	0	0	1	0	0	0	0	0	0	0	0	0	0	0	0	1	0	0	0	0	0	0	0	3	0	0	0	0	0	0
26650	Fungi	Ascomycota	Leotiomycetes	Helotiales	Helotiales_fam_Incertae_sedis	Cadophora	0	0	0	0	0	0	0	0	0	0	2	0	0	0	0	0	0	0	0	0	0	0	0	0	0	0	0	2	1	0	0	0	0	0	0	0	0	0	3	0	0	0	0
197	Fungi	Ascomycota	unidentified	unidentified	unidentified	unidentified	0	0	0	0	0	0	0	0	0	0	0	0	0	0	0	0	0	0	0	0	0	0	0	0	0	0	0	0	0	0	0	0	0	0	0	0	0	0	0	0	0	0	0
227	Fungi	Ascomycota	unidentified	unidentified	unidentified	unidentified	0	0	0	0	0	0	0	0	0	0	0	0	0	0	0	0	0	0	0	0	0	0	0	0	0	0	0	0	0	0	0	0	0	0	0	0	0	0	0	0	0	0	0
1060	Fungi	Ascomycota	unidentified	unidentified	unidentified	unidentified	0	0	0	0	0	1	3	0	0	0	0	0	0	0	0	0	0	0	0	0	0	0	0	0	0	0	0	0	0	3	0	0	0	0	0	0	0	0	0	0	0	0	0
1704	Fungi	Basidiomycota	Exobasidiomycetes	Robbauerales	Robbaueraceae	Robbauera	0	0	0	0	0	0	0	0	0	0	0	1	0	0	0	0	0	0	0	0	3	0	0	0	0	0	0	0	0	0	0	0	0	0	0	0	0	0	0	0	0	0	0
1973	Fungi	Basidiomycota	Exobasidiomycetes	Robbauerales	Robbaueraceae	Robbauera	0	0	0	0	0	0	0	0	0	0	0	4	0	0	0	0	0	0	0	0	0	0	0	0	0	0	0	0	0	0	0	0	0	0	0	0	0	0	0	0	0	0	0
2059	Fungi	Basidiomycota	Exobasidiomycetes	Robbauerales	Robbaueraceae	Robbauera	0	0	0	0	0	0	0	0	0	0	0	1	0	0	0	0	0	0	0	0	1	0	0	0	0	1	0	1	0	0	0	0	0	0	0	0	0	0	0	0	0	0	0
3051	Fungi	Basidiomycota	Exobasidiomycetes	Robbauerales	Robbaueraceae	Robbauera	0	0	0	0	0	0	0	0	0	0	0	1	0	0	0	0	0	0	0	0	1	0	0	0	0	0	0	0	0	0	0	0	0	0	0	0	0	0	0	0	0	0	0
4620	Fungi	Basidiomycota	unidentified	unidentified	unidentified	unidentified	0	0	0	0	0	0	12	0	0	0	0	0	0	0	0	0	0	0	0	0	0	0	0	0	0	0	0	0	0	0	0	0	0	0	0	0	0	0	0	0	0	0	0
5514	Fungi	Basidiomycota	Microbotryomycetes	Sporidiobolales	Sporidiobolales_Incertae sedis	Rhodotorula	0	0	0	0	0	0	0	0	0	0	0	0	0	0	0	0	0	0	0	0	0	0	0	0	0	0	0	0	0	0	0	0	0	0	0	0	0	0	0	0	0	0	0
5517	Fungi	Basidiomycota	Microbotryomycetes	Sporidiobolales	Sporidiobolales_Incertae sedis	Rhodotorula	0	0	0	0	0	0	0	0	0	0	0	0	0	0	0	0	0	0	0	0	0	0	0	0	0	0	0	0	0	0	0	0	0	0	0	0	0	0	0	0	0	0	0
5723	Fungi	Ascomycota	unidentified	unidentified	unidentified	unidentified	8	3	0	0	0	0	0	0	0	0	1	0	0	0	0	0	0	0	0	0	0	0	0	0	0	0	0	0	0	0	0	0	0	0	0	0	0	0	0	0	0	0	0
5729	Fungi	Basidiomycota	unidentified	unidentified	unidentified	unidentified	0	0	0	0	0	0	0	0	0	0	0	0	0	0	0	0	0	0	0	0	0	0	0	0	0	0	0	0	0	0	0	0	0	0	0	0	0	0	0	0	0	0	0
5758	Fungi	Basidiomycota	unidentified	unidentified	unidentified	unidentified	0	5	0	0	0	0	3	0	0	0	4	0	0	0	0	0	0	0	0	0	0	0	0	0	0	0	0	0	0	0	0	0	0	0	0	0	0	0	0	0	0	0	0
5878	Fungi	Basidiomycota	Tremellomycetes	Cystofilobasidiales	Cystofilobasidiaceae	Cystofilobasidium	0	0	0	0	0	0	0	0	0	0	0	0	0	0	0	0	0	0	0	0	0	0	0	0	0	0	0	0	0	0	0	0	0	0	0	0	0	0	0	0	0	0	0
6186	Fungi	Basidiomycota	Exobasidiomycetes	Microstromatales	Microstromatales_fam_Incertae_sedis	Sympodiomycopsis	0	0	0	0	0	0	0	0	0	0	0	0	0	0	0	0	0	0	0	0	0	0	0	0	0	0	0	0	0	0	0	0	0	0	0	0	0	0	0	0	0	0	0
6499	Fungi	Ascomycota	unidentified	unidentified	unidentified	unidentified	0	0	0	0	0	0	0	7	0	0	0	0	0	0	0	0	0	0	0	0	0	0	0	0	0	0	0	0	0	0	0	0	0	0	0	0	0	0	0	0	0	0	0
6606	Fungi	Basidiomycota	unidentified	unidentified	unidentified	unidentified	0	0	0	0	0	0	0	0	0	0	0	0	0	0	0	0	0	0	0	0	0	0	0	0	0	0	0	0	0	0	0	0	0	0	0	0	0	0	0	0	0	0	0
7094	Fungi	Ascomycota	unidentified	unidentified	unidentified	unidentified	0	0	0	0	0	0	2	0	0	0	0	0	0	0	0	0	0	0	0	0	0	0	0	0	0	0	0	0	0	0	0	0	0	0	0	0	0	0	0	0	0	0	0
7121	Fungi	Ascomycota	unidentified	unidentified	unidentified	unidentified	0	0	0	0	0	0	0	0	0	0	0	0	0	1	0	0	0	0	0	2	0	0	0	0	0	0	0	0	0	0	1	0	0	0	0	0	0	0	0	0	0	0	0
7296	Fungi	unidentified	unidentified	unidentified	unidentified	unidentified	0	0	0	0	0	0	0	3	0	0	0	0	0	0	0	0	0	0	0	0	0	0	0	0	0	0	0	0	0	0	0	0	0	0	0	0	0	0	0	0	0	0	0
7625	Fungi	Ascomycota	unidentified	unidentified	unidentified	unidentified	0	0	0	0	0	0	0	0	0	0	0	0	0	0	0	0	0	0	0	1	0	0	0	0	0	0	0	0	0	0	0	11	0	0	0	0	0	0	0	0	0	0	0
7728	Fungi	Basidiomycota	Agaricomycetes	Atheliales	Tylosporaceae	Amphinema	0	0	0	0	0	0	0	0	0	0	0	0	0	0	0	0	0	0	0	0	0	0	0	0	0	0	0	0	0	0	0	0	0	9	0	0	0	0	0	0	0	0	0
8022	Fungi	Ascomycota	Pezizomycetes	Pezizales	Pyronemataceae	Genabea	0	0	0	0	0	0	0	0	0	0	0	0	0	0	0	0	0	0	0	0	0	0	0	0	0	0	0	0	0	0	0	0	0	0	0	0	0	0	0	0	0	0	0
8108	Fungi	Ascomycota	unidentified	unidentified	unidentified	unidentified	0	0	0	0	0	0	0	0	0	0	0	0	0	0	0	0	0	0	2	0	0	0	0	0	0	0	0	0	0	0	0	0	0	0	0	0	0	0	0	0	0	0	0
8288	Fungi	Ascomycota	unidentified	unidentified	unidentified	unidentified	0	0	0	0	0	0	0	0	0	0	0	0	0	0	0	0	0	0	0	0	0	0	0	0	0	0	0	0	0	0	0	0	0	0	0	0	0	0	0	0	0	0	0
8408	Fungi	Basidiomycota	unidentified	unidentified	unidentified	unidentified	0	0	0	0	0	0	0	0	12	0	0	0	0	0	0	0	0	0	0	0	0	0	0	0	0	0	0	0	0	0	0	0	0	0	0	0	0	0	0	0	0	0	0
8833	Fungi	Ascomycota	unidentified	unidentified	unidentified	unidentified	0	0	0	0	0	0	0	0	0	0	0	0	0	0	0	0	0	0	0	0	0	0	0	0	0	0	0	0	0	0	0	0	0	0	0	0	0	0	0	0	0	0	0
9487	Fungi	Chytridiomycota	unidentified	unidentified	unidentified	unidentified	0	0	0	0	0	0	0	0	0	0	0	0	0	0	0	0	0	0	0	0	0	0	0	0	0	0	0	0	0	0	0	0	0	0	0	0	0	0	0	0	0	0	0
9617	Fungi	Basidiomycota	unidentified	unidentified	unidentified	unidentified	0	0	0	0	0	0	0	0	0	0	0	0	0	0	0	0	0	0	0	0	0	0	0	0	0	0	0	0	0	0	0	0	0	0	0	0	0	0	0	0	0	0	0
10665	Fungi	Ascomycota	unidentified	unidentified	unidentified	unidentified	0	0	0	0	0	0	0	0	10	0	0	0	0	0	0	0	0	0	0	0	0	0	0	0	0	0	0	0	0	0	0	0	0	0	0	0	0	0	0	0	0	0	0
11342	Fungi	Ascomycota	Pezizomycetes	Pezizales	Pyronemataceae	Genabea	0	0	0	0	0	0	0	1	0	0	0	0	0	0	0	0	0	0	0	0	0	0	0	0	0	0	0	0	0	0	11	0	0	0	0	0	0	0	0	0	0	0	0
11401	Fungi	Basidiomycota	unidentified	unidentified	unidentified	unidentified	1	0	0	0	1	0	0	0	0	0	0	0	0	0	0	0	0	0	0	0	0	0	0	0	0	0	0	0	0	0	0	0	0	0	0	0	0	0	0	0	0	0	0
12694	Fungi	Ascomycota	Eurotiomycetes	Eurotiales	Trichocomaceae	Eurotium	0	0	0	1	0	0	3	0	0	1	0	0	0	0	0	0	0	0	0	0	0	0	1	0	1	0	1	0	0	2	0	0	0	0	0	0	0	0	0	0	0	0	1
13646	Fungi	Ascomycota	Eurotiomycetes	Eurotiales	Aspergillaceae	Aspergillus	0	0	0	0	0	0	0	0	0	0	0	0	0	0	0	0	0	0	0	0	0	0	0	0	0	0	0	0	0	0	0	0	0	0	0	0	0	0	0	0	0	0	0
14311	Fungi	Basidiomycota	unidentified	unidentified	unidentified	unidentified	0	0	0	0	0	0	0	0	0	0	0	0	0	0	0	0	0	0	0	0	0	0	0	0	0	0	0	0	0	0	0	0	0	0	0	0	0	0	0	0	0	0	0
14321	Fungi	Basidiomycota	unidentified	unidentified	unidentified	unidentified	0	0	0	0	0	0	0	0	0	0	0	0	0	0	0	0	0	0	0	0	0	0	0	0	0	0	0	0	0	0	0	0	0	0	0	0	0	0	0	0	0	0	0
15335	Fungi	Ascomycota	Saccharomycetes	Saccharomycetales	Saccharomycetales_fam_Incertae_sedis	Candida	1	0	0	0	0	0	0	0	0	4	0	0	0	0	0	3	0	0	0	0	0	0	0	2	0	0	0	0	0	0	0	0	0	0	0	0	0	0	0	0	0	0	0
15506	Fungi	Ascomycota	Eurotiomycetes	Eurotiales	Trichocomaceae	Eurotium	0	2	1	2	0	0	2	0	0	0	0	0	0	0	0	0	0	0	0	0	0	0	0	1	0	1	0	0	0	0	0	0	0	0	0	0	0	0	0	0	0	0	1
15521	Fungi	Ascomycota	unidentified	unidentified	unidentified	unidentified	0	0	0	0	0	0	0	0	12	0	0	0	0	0	0	0	0	0	0	0	0	0	0	0	0	0	0	0	0	0	0	0	0	0	0	0	0	0	0	0	0	0	0
15936	Fungi	Ascomycota	unidentified	unidentified	unidentified	unidentified	0	0	0	0	0	0	0	5	0	0	0	0	0	0	0	0	0	0	0	5	0	0	0	0	0	0	0	0	0	0	1	0	0	0	0	0	0	0	0	0	0	0	0
16078	Fungi	Ascomycota	Eurotiomycetes	Eurotiales	Trichocomaceae	Penicillium	0	1	2	0	0	0	0	0	0	0	1	0	0	0	0	0	1	0	0	0	0	0	0	0	0	4	0	0	0	1	0	0	0	0	0	0	0	0	0	0	0	0	0
16412	Fungi	Ascomycota	Pezizomycotina_cls_Incertae_sedis	Pezizomycotina_ord_Incertae_sedis	Pezizomycotina_fam_Incertae_sedis	Ciliophora	0	0	0	0	0	0	0	3	5	0	0	0	0	0	0	0	0	0	0	0	0	0	0	0	0	0	0	0	0	0	3	0	0	0	0	0	0	0	0	0	0	0	0
16515	Fungi	Ascomycota	Eurotiomycetes	Eurotiales	Trichocomaceae	Eurotium	0	0	1	0	0	0	1	0	0	0	0	0	0	0	0	0	0	0	0	0	0	0	0	8	1	0	0	0	0	0	0	0	0	0	0	0	0	0	0	0	0	0	0
17400	Fungi	Ascomycota	Pezizomycotina_cls_Incertae_sedis	Pezizomycotina_ord_Incertae_sedis	Pezizomycotina_fam_Incertae_sedis	Ciliophora	0	0	0	0	0	0	0	0	0	0	0	0	0	0	0	0	0	0	0	0	0	0	0	0	0	0	0	0	0	0	0	0	0	0	0	0	0	0	0	0	0	0	0
17514	Fungi	Ascomycota	Pezizomycotina_cls_Incertae_sedis	Pezizomycotina_ord_Incertae_sedis	Pezizomycotina_fam_Incertae_sedis	Ciliophora	0	0	0	0	0	0	0	0	0	0	0	0	0	0	1	0	0	0	0	0	0	0	0	0	0	0	0	0	0	0	0	6	0	0	0	0	0	0	0	0	0	0	0
17769	Fungi	Ascomycota	Pezizomycotina_cls_Incertae_sedis	Pezizomycotina_ord_Incertae_sedis	Pezizomycotina_fam_Incertae_sedis	Ciliophora	0	0	0	0	0	0	0	0	0	0	0	0	0	0	3	0	0	0	0	0	0	0	0	0	0	0	0	0	0	0	0	0	0	0	0	0	0	0	0	0	0	0	0
17804	Fungi	Ascomycota	Pezizomycotina_cls_Incertae_sedis	Pezizomycotina_ord_Incertae_sedis	Pezizomycotina_fam_Incertae_sedis	Ciliophora	0	0	0	0	0	0	0	0	0	0	0	0	0	0	1	0	0	0	0	2	0	0	0	0	0	0	0	0	0	0	0	2	0	0	0	0	0	0	0	0	0	0	0
18363	Fungi	Ascomycota	Pezizomycotina_cls_Incertae_sedis	Pezizomycotina_ord_Incertae_sedis	Pezizomycotina_fam_Incertae_sedis	Ciliophora	0	0	11	0	1	0	0	0	0	0	0	0	0	0	0	0	0	0	0	0	0	0	0	0	0	0	0	0	0	0	0	0	0	0	0	0	0	0	0	0	0	0	0
18744	Fungi	Basidiomycota	unidentified	unidentified	unidentified	unidentified	0	0	0	0	0	0	0	0	0	0	0	0	0	0	0	0	0	0	0	0	0	0	0	0	0	0	0	0	0	0	0	0	0	0	0	0	0	0	0	0	0	0	0
19029	Fungi	Ascomycota	Eurotiomycetes	Eurotiales	Trichocomaceae	Penicillium	0	0	0	0	0	0	0	0	0	0	0	0	0	0	0	0	0	0	0	0	0	0	0	0	0	0	0	0	0	0	0	0	0	0	0	0	0	0	0	0	0	0	0
19639	Fungi	Ascomycota	Eurotiomycetes	Eurotiales	Aspergillaceae	Aspergillus	0	0	0	1	0	1	0	0	0	0	0	0	0	0	0	0	0	0	0	0	0	0	0	0	0	0	0	2	0	0	0	0	0	0	0	0	0	0	0	0	0	0	0
19719	Fungi	Ascomycota	unidentified	unidentified	unidentified	unidentified	0	0	0	0	0	0	0	0	0	0	0	0	0	0	0	0	0	0	0	0	0	0	0	0	0	0	0	0	0	0	0	0	0	0	0	0	0	0	0	0	0	0	0
20045	Fungi	Ascomycota	Eurotiomycetes	Chaetothyriales	Herpotrichiellaceae	Exophiala	0	0	0	0	0	0	0	0	0	0	0	0	0	0	0	0	0	0	0	0	0	0	0	0	0	0	0	0	0	0	0	0	0	0	0	0	0	0	0	0	0	0	0
20619	Fungi	Basidiomycota	unidentified	unidentified	unidentified	unidentified	0	0	0	0	0	0	0	0	0	0	0	0	0	0	0	0	0	0	0	0	0	0	0	0	0	0	0	0	3	1	0	0	0	0	0	0	0	0	0	0	0	0	0
20752	Fungi	Ascomycota	Eurotiomycetes	Eurotiales	Trichocomaceae	Talaromyces	0	0	0	0	0	0	0	0	0	0	3	0	0	0	0	0	0	0	0	0	0	0	0	0	0	0	0	0	0	1	0	0	0	0	0	0	0	0	0	0	0	0	0
20878	Fungi	Ascomycota	Eurotiomycetes	Eurotiales	Aspergillaceae	Aspergillus	1	0	1	0	0	0	0	0	0	4	0	0	0	0	0	0	0	0	0	0	0	0	0	0	1	0	0	0	0	1	0	0	0	0	0	0	0	0	0	0	0	0	0
21177	Fungi	Ascomycota	Eurotiomycetes	Eurotiales	Aspergillaceae	Aspergillus	1	1	0	1	0	0	0	0	0	0	0	0	0	0	0	0	1	0	0	0	0	0	0	0	0	0	0	0	0	0	0	0	0	0	0	0	0	0	0	0	0	0	0
21193	Fungi	Ascomycota	Eurotiomycetes	Eurotiales	Aspergillaceae	Penicillium	0	3	0	0	1	0	0	0	0	0	0	0	0	0	0	3	0	0	0	0	0	0	0	0	0	0	1	0	0	2	0	0	0	0	0	0	0	0	0	0	0	0	0
21265	Fungi	Ascomycota	Eurotiomycetes	Eurotiales	Aspergillaceae	Penicillium	0	0	0	1	1	0	1	0	0	0	0	0	0	0	0	2	1	0	0	0	0	0	0	0	0	0	1	0	0	0	0	0	0	0	0	0	0	0	0	0	0	0	0
21535	Fungi	Ascomycota	Sordariomycetes	Hypocreales	Hypocreales_fam_Incertae_sedis	Emericellopsis	0	0	0	0	0	0	0	0	0	10	0	0	0	0	0	0	1	0	0	0	0	0	0	0	0	0	1	0	0	0	0	0	0	0	0	0	0	0	0	0	0	0	0
21590	Fungi	Ascomycota	Sordariomycetes	Hypocreales	Hypocreales_fam_Incertae_sedis	Emericellopsis	1	0	0	0	0	1	0	0	0	0	0	0	0	0	0	4	1	0	0	0	0	0	0	0	0	0	0	0	0	0	0	0	0	0	0	0	0	0	0	0	0	0	0
21884	Fungi	Ascomycota	Eurotiomycetes	Eurotiales	Trichocomaceae	Talaromyces	0	0	0	0	0	0	0	0	0	0	0	0	0	0	0	0	0	0	0	0	0	0	0	0	0	0	0	0	0	0	0	0	0	0	0	0	0	0	0	0	0	0	0
22021	Fungi	Ascomycota	Eurotiomycetes	Eurotiales	Aspergillaceae	Aspergillus	0	0	0	0	0	1	0	0	0	0	0	0	0	0	0	0	0	0	0	0	0	0	0	0	0	0	0	0	0	0	0	0	0	0	0	0	0	0	0	0	0	0	0
22123	Fungi	Ascomycota	Sordariomycetes	Hypocreales	Hypocreales_fam_Incertae_sedis	Emericellopsis	0	0	0	0	0	0	0	0	0	0	0	0	0	0	0	0	0	0	0	0	0	0	0	0	0	0	0	1	0	2	0	0	0	0	0	0	0	0	0	0	0	0	0
23457	Fungi	Ascomycota	Dothideomycetes	Pleosporales	Pleosporaceae	Alternaria	0	1	0	0	0	0	0	0	0	0	0	0	0	0	0	0	1	0	1	0	0	0	0	0	2	0	2	0	0	0	0	0	0	0	0	0	0	0	0	0	0	0	0
23511	Fungi	Ascomycota	Dothideomycetes	Pleosporales	Pleosporaceae	Alternaria	0	0	0	0	1	0	2	0	0	0	0	0	0	0	0	0	0	0	0	0	0	0	2	0	2	1	1	0	0	0	0	0	0	0	0	0	0	0	0	0	0	0	0
24017	Fungi	Ascomycota	Dothideomycetes	Pleosporales	Pleosporaceae	Alternaria	0	0	0	0	0	0	0	0	0	0	0	0	0	0	0	0	12	0	0	0	0	0	0	0	0	0	0	0	0	0	0	0	0	0	0	0	0	0	0	0	0	0	0
24235	Fungi	Ascomycota	Dothideomycetes	Pleosporales	Phaeosphaeriaceae	Phaeosphaeria	0	0	0	0	0	0	0	0	0	0	0	0	0	0	0	0	0	0	0	0	0	0	0	0	0	0	0	0	0	0	0	0	0	0	0	0	0	0	0	0	0	0	0
24650	Fungi	Basidiomycota	unidentified	unidentified	unidentified	unidentified	0	0	0	0	0	0	0	0	0	0	0	0	0	0	0	0	0	0	0	0	0	0	0	0	0	0	0	0	0	0	0	0	0	0	0	0	0	0	0	0	0	0	0
25500	Fungi	Ascomycota	Sordariomycetes	Hypocreales	Nectriaceae	Gibberella	0	0	0	0	0	0	0	0	0	0	0	0	0	0	0	0	0	0	0	0	0	0	0	0	0	0	0	0	0	0	0	0	0	0	0	0	1	0	0	0	0	0	0
25502	Fungi	Ascomycota	Sordariomycetes	Hypocreales	Nectriaceae	Gibberella	0	0	0	0	0	0	0	0	0	0	0	0	0	0	0	0	0	0	0	0	0	0	0	0	0	0	0	0	0	0	0	0	0	0	0	0	0	0	0	0	0	0	0
26000	Fungi	Ascomycota	Dothideomycetes	Capnodiales	Mycosphaerellaceae	Cladosporium	0	1	0	0	1	2	0	0	0	0	3	0	0	0	0	0	0	0	0	0	0	0	3	0	0	0	0	0	0	0	0	0	0	0	0	0	0	0	0	0	0	0	0
26119	Fungi	Ascomycota	Dothideomycetes	Capnodiales	Cladosporiaceae	Cladosporium	0	0	0	0	1	0	0	0	0	0	0	0	0	0	0	0	0	0	0	0	0	0	0	0	10	1	0	0	0	0	0	0	0	0	0	0	0	0	0	0	0	0	0
26160	Fungi	Ascomycota	Dothideomycetes	Capnodiales	Cladosporiaceae	Cladosporium	0	0	1	0	0	0	0	0	0	0	0	0	0	0	0	0	0	0	0	0	0	0	0	0	0	0	0	0	1	1	0	0	0	0	0	0	0	0	6	0	0	0	0
26596	Fungi	Ascomycota	Dothideomycetes	Pleosporales	Leptosphaeriaceae	Leptosphaeria	0	0	0	0	0	0	0	0	0	0	0	0	0	0	0	0	0	0	0	0	0	0	0	0	0	0	0	0	0	0	0	0	0	0	0	0	0	0	0	12	0	0	0
26724	Fungi	Ascomycota	Dothideomycetes	Capnodiales	Mycosphaerellaceae	unidentified	0	0	0	0	0	0	0	0	0	0	0	0	0	0	0	0	0	0	0	0	0	0	0	0	0	0	0	0	0	0	0	0	0	0	0	0	0	0	0	0	0	0	0
92	Fungi	Basidiomycota	unidentified	unidentified	unidentified	unidentified	0	0	0	0	0	0	0	0	0	0	0	0	0	0	0	0	0	0	10	0	0	0	0	0	0	0	0	0	0	0	0	0	0	0	0	0	0	0	0	0	0	0	0
698	Fungi	Ascomycota	unidentified	unidentified	unidentified	unidentified	0	0	0	0	0	0	0	0	0	0	0	0	0	0	0	0	0	0	0	0	0	0	0	0	0	0	0	0	0	0	0	0	0	0	0	0	0	0	0	0	0	0	0
920	Fungi	Ascomycota	unidentified	unidentified	unidentified	unidentified	0	4	0	0	0	0	0	0	0	0	0	0	0	0	0	0	0	0	0	0	0	0	0	0	0	0	0	0	0	0	0	0	0	0	0	0	0	0	0	0	0	0	0
1227	Fungi	Basidiomycota	unidentified	unidentified	unidentified	unidentified	0	0	0	0	0	0	0	0	0	0	0	0	0	0	0	0	0	0	0	0	0	0	0	0	0	0	0	0	0	0	0	0	0	0	0	0	0	0	0	0	0	0	0
2257	Fungi	Ascomycota	unidentified	unidentified	unidentified	unidentified	0	0	0	0	0	0	0	0	2	0	0	0	0	4	0	0	0	0	0	0	0	0	0	0	0	0	0	0	0	0	5	0	0	0	0	0	0	0	0	0	0	0	0
2360	Fungi	Basidiomycota	Exobasidiomycetes	Robbauerales	Robbaueraceae	Robbauera	0	0	0	0	0	0	0	0	0	0	0	0	0	0	0	0	0	0	0	0	5	0	0	0	0	0	0	0	0	0	0	0	0	0	0	0	0	0	0	0	0	0	0
2506	Fungi	Basidiomycota	Exobasidiomycetes	Robbauerales	Robbaueraceae	Robbauera	0	0	0	0	0	0	0	0	0	0	0	1	0	0	0	0	0	0	0	0	4	0	0	0	0	0	0	0	0	0	0	0	0	0	0	0	0	0	0	0	0	0	0
4286	Fungi	Basidiomycota	unidentified	unidentified	unidentified	unidentified	0	0	0	0	0	0	0	0	0	0	0	0	0	0	0	0	0	0	0	0	0	0	0	0	0	0	0	0	0	0	0	0	0	0	0	0	0	0	0	0	0	0	0
4638	Fungi	Ascomycota	unidentified	unidentified	unidentified	unidentified	0	0	0	0	0	0	0	0	0	0	0	0	0	0	0	0	0	0	0	11	0	0	0	0	0	0	0	0	0	0	0	0	0	0	0	0	0	0	0	0	0	0	0
5224	Fungi	Basidiomycota	Microbotryomycetes	Sporidiobolales	Sporidiobolales_Incertae sedis	Rhodotorula	0	0	0	0	0	0	0	0	0	0	0	0	0	0	0	0	0	0	0	0	0	0	0	0	0	0	0	0	0	0	0	0	0	0	0	0	0	0	0	0	0	0	0
5344	Fungi	Basidiomycota	Microbotryomycetes	Sporidiobolales	Sporidiobolales_Incertae sedis	Rhodotorula	0	0	0	0	0	0	0	0	0	0	0	0	0	0	0	0	0	0	0	0	0	0	0	0	0	0	0	0	0	0	0	0	0	0	0	0	0	0	0	0	0	0	0
5353	Fungi	Basidiomycota	Microbotryomycetes	Sporidiobolales	Sporidiobolales_Incertae sedis	Rhodotorula	0	0	0	0	0	0	0	0	0	0	0	0	0	0	0	0	0	0	0	0	0	0	0	0	0	0	0	0	0	0	0	0	0	0	0	0	0	0	0	0	0	0	0
6348	Fungi	Ascomycota	unidentified	unidentified	unidentified	unidentified	0	0	0	0	0	0	0	0	0	0	0	0	0	0	0	0	0	0	0	9	0	0	0	0	0	0	0	0	0	0	0	0	0	0	0	0	0	0	0	0	0	0	0
6874	Fungi	Ascomycota	unidentified	unidentified	unidentified	unidentified	0	0	0	0	0	0	0	0	0	0	0	0	0	0	0	0	0	0	0	0	0	0	0	0	0	0	0	0	0	0	0	0	0	0	0	0	0	0	0	0	0	0	0
6884	Fungi	Basidiomycota	unidentified	unidentified	unidentified	unidentified	0	0	0	0	0	0	0	0	0	0	0	0	0	0	0	0	0	0	0	0	0	0	0	0	0	0	0	0	0	0	0	0	0	0	0	0	0	0	0	0	0	0	0
6904	Fungi	Basidiomycota	Agaricomycetes	Atheliales	Tylosporaceae	Amphinema	0	0	0	0	0	1	0	0	0	0	0	0	0	0	0	0	0	0	0	0	0	0	0	0	0	0	0	0	0	0	2	0	0	0	0	0	0	0	0	0	0	0	0
6907	Fungi	Basidiomycota	Agaricomycetes	Atheliales	Tylosporaceae	Amphinema	0	0	0	0	0	0	0	0	0	0	0	0	0	0	0	0	0	0	0	0	0	0	0	0	0	0	0	0	0	0	0	0	0	0	0	0	0	0	0	0	0	0	0
6921	Fungi	Ascomycota	unidentified	unidentified	unidentified	unidentified	0	0	0	0	0	0	0	0	0	0	0	0	0	0	0	0	0	0	0	0	0	0	0	0	0	0	0	0	0	0	0	0	0	0	0	0	0	0	0	0	0	0	0
6992	Fungi	Basidiomycota	Agaricomycetes	Atheliales	Tylosporaceae	Amphinema	0	0	0	0	0	0	0	0	0	0	0	0	0	0	0	0	0	0	0	0	0	0	0	0	0	0	0	0	0	0	0	0	0	0	0	0	0	0	0	0	0	0	0
7234	Fungi	Ascomycota	unidentified	unidentified	unidentified	unidentified	0	0	0	0	0	0	0	10	0	0	0	0	0	1	0	0	0	0	0	0	0	0	0	0	0	0	0	0	0	0	0	0	0	0	0	0	0	0	0	0	0	0	0
7386	Fungi	Basidiomycota	Agaricomycetes	Atheliales	Tylosporaceae	Amphinema	0	0	0	0	0	0	0	4	3	0	0	0	0	0	0	0	0	0	0	0	0	0	0	0	0	0	0	0	0	0	0	0	0	0	0	0	0	0	0	0	0	0	0
7797	Fungi	Ascomycota	Pezizomycetes	Pezizales	Pyronemataceae	Genabea	0	0	0	0	0	0	0	1	0	0	0	0	0	0	0	0	0	0	1	0	0	0	0	0	0	0	0	0	0	0	0	0	0	0	0	0	0	0	0	0	0	0	0
7853	Fungi	Ascomycota	unidentified	unidentified	unidentified	unidentified	0	0	0	0	0	0	0	1	7	0	0	0	0	0	0	0	0	0	0	0	0	0	0	0	0	0	0	0	0	0	1	0	0	0	0	0	0	0	0	0	0	0	0
7929	Fungi	Basidiomycota	Agaricomycetes	Atheliales	Tylosporaceae	Amphinema	0	0	0	0	1	0	0	0	0	0	0	0	0	0	0	0	0	0	0	0	0	0	0	0	1	0	0	0	1	0	0	0	0	0	0	0	0	0	0	0	0	0	0
7930	Fungi	Ascomycota	Pezizomycetes	Pezizales	Pyronemataceae	Genabea	0	0	0	0	0	0	0	0	0	0	0	0	0	0	0	0	0	0	0	0	0	0	0	0	0	0	0	0	0	0	0	0	0	0	0	0	0	0	0	0	0	0	0
7981	Fungi	Ascomycota	Pezizomycetes	Pezizales	Pyronemataceae	Genabea	0	0	0	0	0	0	0	0	0	0	0	0	0	0	0	0	0	0	0	0	0	0	0	0	0	0	0	0	0	0	0	0	0	0	0	0	0	0	0	0	0	0	0
8067	Fungi	Basidiomycota	unidentified	unidentified	unidentified	unidentified	0	0	0	0	0	0	0	0	0	0	0	0	0	0	0	0	0	0	0	0	0	0	0	0	0	0	0	0	0	0	0	0	0	0	0	0	0	0	0	0	0	0	0
8091	Fungi	unidentified	unidentified	unidentified	unidentified	unidentified	0	0	0	0	0	0	0	0	0	0	0	0	0	0	0	0	0	0	0	0	0	0	0	0	0	0	0	0	0	0	0	0	0	0	0	0	0	0	0	0	0	0	0
8850	Fungi	Ascomycota	unidentified	unidentified	unidentified	unidentified	0	0	0	0	0	0	0	0	0	0	0	0	0	0	0	0	0	0	0	0	0	0	0	0	0	0	0	0	0	0	0	0	0	0	0	0	0	0	0	0	0	0	0
8854	Fungi	Ascomycota	Pezizomycetes	Pezizales	Pyronemataceae	Genabea	0	0	0	0	0	0	0	3	0	0	0	0	0	0	0	0	0	0	0	0	0	0	0	0	0	0	0	0	0	0	0	0	0	0	0	0	0	0	0	0	0	0	0
8921	Fungi	unidentified	unidentified	unidentified	unidentified	unidentified	0	0	0	0	0	0	0	3	3	0	0	0	0	0	0	0	0	0	0	0	0	0	0	0	0	0	0	0	0	0	0	0	0	0	0	0	0	0	0	0	0	0	0
9489	Fungi	Basidiomycota	unidentified	unidentified	unidentified	unidentified	0	0	0	0	0	0	0	0	0	0	0	0	0	0	0	0	0	0	0	0	0	0	0	0	0	0	0	0	0	0	0	0	0	0	0	0	0	0	0	0	0	0	0
9575	Fungi	Basidiomycota	unidentified	unidentified	unidentified	unidentified	0	0	0	0	0	0	0	0	0	0	0	0	0	0	0	0	0	0	0	0	0	0	0	0	0	0	0	0	0	0	0	0	0	0	0	0	0	0	0	0	0	0	0
10817	Fungi	Basidiomycota	Cystobasidiomycetes	Cystobasidiales	Cystobasidiaceae	Cystobasidium	0	0	0	0	0	0	0	0	0	0	0	0	0	0	0	0	0	0	0	0	0	0	0	0	0	0	0	0	0	0	0	0	0	0	0	0	0	0	0	0	0	0	0
11262	Fungi	Basidiomycota	unidentified	unidentified	unidentified	unidentified	0	0	0	0	0	0	0	0	0	1	1	0	2	0	0	0	0	0	0	0	0	0	1	0	1	0	0	0	0	1	0	0	0	0	0	0	0	0	0	0	0	0	0
12388	Fungi	Mucoromycota	Mucoromycotina_Incertae sedis	Mucorales	Syncephalastraceae	Syncephalastrum	0	0	0	0	0	0	0	0	0	0	0	0	0	0	0	0	0	0	0	0	0	0	0	0	0	0	0	0	0	0	0	0	0	0	0	0	0	0	0	0	0	0	0
12621	Fungi	Ascomycota	unidentified	unidentified	unidentified	unidentified	0	0	0	0	0	0	0	0	0	0	0	0	0	0	0	0	0	0	0	0	0	0	0	0	0	0	0	0	0	0	0	0	0	0	0	0	0	0	0	0	0	0	0
12667	Fungi	Basidiomycota	unidentified	unidentified	unidentified	unidentified	3	0	0	1	0	0	1	0	0	0	0	0	1	0	0	1	1	0	0	0	0	0	2	0	0	0	0	0	0	0	0	0	0	0	0	0	0	0	0	0	0	0	0
12703	Fungi	Basidiomycota	unidentified	unidentified	unidentified	unidentified	0	0	0	0	0	1	0	0	0	0	0	0	2	0	0	1	0	0	0	0	0	0	6	0	0	0	0	0	0	0	0	0	0	0	0	0	0	0	0	0	0	0	0
13407	Fungi	Basidiomycota	unidentified	unidentified	unidentified	unidentified	0	0	0	0	0	0	0	0	0	0	0	0	0	0	0	0	0	0	0	0	0	0	0	0	0	0	0	0	0	0	0	0	0	0	0	0	0	0	0	0	0	0	0
13411	Fungi	Ascomycota	Eurotiomycetes	Eurotiales	Trichocomaceae	Aspergillus	6	0	0	0	0	0	0	0	0	0	0	0	0	0	0	0	0	0	0	0	0	0	0	0	0	0	0	1	0	0	0	0	0	0	0	0	0	0	0	0	0	0	0
13548	Fungi	Ascomycota	unidentified	unidentified	unidentified	unidentified	0	0	0	0	0	0	0	10	0	0	0	0	0	0	0	0	0	0	0	0	0	0	0	0	0	0	0	0	0	0	0	0	0	0	0	0	0	0	0	0	0	0	0
14498	Fungi	Ascomycota	unidentified	unidentified	unidentified	unidentified	0	0	0	0	0	0	0	0	0	0	0	0	0	0	0	0	0	0	0	0	0	0	0	0	0	0	0	0	0	0	0	0	0	0	0	0	0	0	0	0	0	0	0
15346	Fungi	Ascomycota	Pezizomycotina_cls_Incertae_sedis	Pezizomycotina_ord_Incertae_sedis	Pezizomycotina_fam_Incertae_sedis	Ciliophora	0	0	0	0	0	0	0	0	0	0	0	0	0	0	2	0	0	0	0	0	0	0	0	0	0	0	0	0	0	0	0	4	0	0	0	0	0	0	0	0	0	0	0
15711	Fungi	Basidiomycota	unidentified	unidentified	unidentified	unidentified	0	0	0	0	0	0	0	0	0	0	0	0	0	0	0	0	0	0	0	0	0	0	0	0	0	0	0	0	0	0	0	0	0	0	0	0	0	0	0	0	0	0	0
15757	Fungi	Basidiomycota	unidentified	unidentified	unidentified	unidentified	0	0	0	0	0	0	0	0	0	0	0	0	0	0	0	0	0	0	0	0	0	0	0	0	0	0	0	0	0	0	0	0	0	0	0	0	0	0	0	0	0	0	0
15872	Fungi	Ascomycota	Pezizomycotina_cls_Incertae_sedis	Pezizomycotina_ord_Incertae_sedis	Pezizomycotina_fam_Incertae_sedis	Ciliophora	0	0	0	0	0	0	0	4	4	0	0	0	2	0	0	0	0	0	0	0	0	0	0	0	0	0	0	0	0	0	0	0	0	0	0	0	0	0	0	0	0	0	0
16705	Fungi	Ascomycota	Pezizomycotina_cls_Incertae_sedis	Pezizomycotina_ord_Incertae_sedis	Pezizomycotina_fam_Incertae_sedis	Ciliophora	0	0	0	0	0	0	0	0	0	0	0	0	0	0	0	0	0	0	0	1	0	0	0	0	0	0	0	0	0	0	0	1	0	0	0	0	0	0	0	0	0	0	0
17926	Fungi	Ascomycota	Pezizomycotina_cls_Incertae_sedis	Pezizomycotina_ord_Incertae_sedis	Pezizomycotina_fam_Incertae_sedis	Ciliophora	0	0	0	0	0	0	0	0	6	0	0	0	0	0	0	0	0	0	0	0	0	0	0	0	0	0	0	0	0	0	3	0	0	0	0	0	0	0	0	0	0	0	0
18352	Fungi	Ascomycota	Pezizomycotina_cls_Incertae_sedis	Pezizomycotina_ord_Incertae_sedis	Pezizomycotina_fam_Incertae_sedis	Ciliophora	0	0	0	0	0	0	0	0	0	0	0	0	0	0	0	0	0	0	0	0	0	0	0	0	0	0	9	0	0	0	0	0	0	0	0	0	0	0	0	0	0	0	0
19102	Fungi	Ascomycota	Eurotiomycetes	Eurotiales	Trichocomaceae	Aspergillus	0	0	0	0	0	0	0	0	0	0	0	0	0	0	0	0	0	0	0	0	0	0	0	0	0	0	0	0	0	0	0	0	0	0	0	0	0	0	0	0	0	0	0
19189	Fungi	Ascomycota	unidentified	unidentified	unidentified	unidentified	0	0	0	0	0	0	0	3	5	0	0	0	0	0	0	0	0	0	0	0	0	0	0	0	0	0	0	0	0	0	1	0	0	0	0	0	0	0	0	0	0	0	0
19880	Fungi	Ascomycota	unidentified	unidentified	unidentified	unidentified	0	0	0	0	0	0	0	0	0	0	0	0	0	0	0	0	0	0	0	0	0	0	0	0	0	0	0	0	0	0	0	0	0	0	11	0	0	0	0	0	0	0	0
20103	Fungi	Ascomycota	unidentified	unidentified	unidentified	unidentified	0	0	0	0	0	0	0	0	7	0	0	0	0	0	0	0	0	0	0	0	0	0	0	0	0	0	0	0	0	0	4	0	0	0	0	0	0	0	0	0	0	0	0
20153	Fungi	Basidiomycota	unidentified	unidentified	unidentified	unidentified	0	0	0	0	0	0	0	0	0	0	0	0	1	0	0	0	0	0	0	0	0	0	0	0	0	0	0	0	0	0	0	0	0	0	0	0	0	0	0	0	0	0	0
20897	Fungi	Ascomycota	Eurotiomycetes	Eurotiales	Aspergillaceae	Aspergillus	0	4	1	0	2	1	1	0	0	0	0	0	0	0	0	0	0	0	0	0	0	0	0	0	1	0	0	0	1	0	0	0	0	0	0	0	0	0	0	0	0	0	0
20970	Fungi	Ascomycota	Eurotiomycetes	Eurotiales	Aspergillaceae	unidentified	0	0	0	0	0	0	0	0	0	0	0	0	0	0	0	0	0	0	0	0	0	0	0	0	0	0	0	0	0	0	0	0	0	0	0	0	0	0	0	0	0	0	0
21094	Fungi	Ascomycota	Sordariomycetes	Hypocreales	Hypocreales_fam_Incertae_sedis	Acremonium	4	0	1	0	2	0	0	0	0	0	0	0	0	0	0	0	0	0	0	0	0	0	1	0	0	0	0	0	0	0	0	0	0	0	0	0	0	0	0	0	0	0	0
21108	Fungi	Ascomycota	Sordariomycetes	Hypocreales	Hypocreaceae	Trichoderma	0	0	0	0	0	0	0	0	0	0	0	0	0	0	0	0	0	0	0	0	0	0	0	0	0	0	0	0	0	0	0	0	0	0	0	0	0	0	0	0	0	0	0
21506	Fungi	Ascomycota	Sordariomycetes	Hypocreales	Hypocreales_fam_Incertae_sedis	Emericellopsis	0	0	0	0	0	0	1	0	0	0	0	0	0	0	0	1	0	0	0	0	0	0	0	0	0	0	0	0	0	0	0	0	0	0	0	0	0	0	0	0	0	0	0
21595	Fungi	Ascomycota	Sordariomycetes	Hypocreales	Hypocreales_fam_Incertae_sedis	Emericellopsis	0	0	0	2	0	0	0	0	0	0	0	0	0	0	0	0	0	0	0	0	0	0	0	0	1	0	1	1	0	0	0	0	0	0	2	0	0	0	0	0	0	0	0
21619	Fungi	Ascomycota	Eurotiomycetes	Eurotiales	Aspergillaceae	Aspergillus	0	0	0	0	0	0	1	0	0	0	6	0	0	0	0	0	0	0	0	0	0	0	0	1	0	0	0	1	0	2	0	0	0	0	0	0	0	0	0	0	0	0	0
21902	Fungi	Ascomycota	Eurotiomycetes	Eurotiales	Aspergillaceae	Penicillium	1	1	0	1	0	1	1	0	0	0	0	0	0	0	0	1	0	0	0	0	0	0	0	0	0	0	1	1	0	2	0	0	0	0	0	0	0	0	0	0	0	0	0
22058	Fungi	Ascomycota	Eurotiomycetes	Eurotiales	Aspergillaceae	Penicillium	0	0	0	0	0	0	0	0	0	0	0	0	0	0	0	0	0	0	8	0	0	0	0	0	0	0	0	0	0	0	0	0	0	0	0	0	0	0	0	0	0	0	0
22287	Fungi	Ascomycota	Eurotiomycetes	unidentified	unidentified	unidentified	0	0	0	0	0	0	0	0	0	0	0	0	0	0	0	0	0	0	0	3	0	0	0	0	0	0	0	0	0	0	0	0	0	0	0	0	0	0	0	0	0	0	2
23552	Fungi	Ascomycota	Dothideomycetes	Pleosporales	unidentified	unidentified	0	0	0	0	0	0	0	0	0	0	0	0	0	0	0	0	0	0	0	0	0	0	0	0	0	0	0	0	0	0	0	0	0	0	0	0	0	0	0	0	0	0	0
24816	Fungi	Ascomycota	Dothideomycetes	Pleosporales	Didymellaceae	Epicoccum	0	0	0	0	0	0	0	0	0	0	0	0	0	0	0	0	0	0	0	0	0	0	0	0	0	0	0	0	0	0	0	0	0	9	0	0	0	0	0	0	0	0	0
24947	Fungi	Ascomycota	Pezizomycotina_cls_Incertae_sedis	Pezizomycotina_ord_Incertae_sedis	Pezizomycotina_fam_Incertae_sedis	Ciliophora	0	0	0	0	0	0	0	0	0	0	0	0	0	0	0	0	0	0	0	0	0	0	0	0	0	0	0	0	0	0	0	0	0	0	0	0	0	0	0	0	0	0	0
25112	Fungi	Ascomycota	Sordariomycetes	Hypocreales	Nectriaceae	Gibberella	0	0	0	0	0	0	0	0	0	0	0	0	0	0	0	0	0	0	0	0	0	0	0	0	0	0	0	0	0	0	0	0	0	0	0	0	0	0	0	0	0	0	0
25175	Fungi	Ascomycota	Dothideomycetes	Capnodiales	Neodevriesiaceae	Neodevriesia	0	0	0	0	0	0	0	0	2	0	0	0	0	0	0	0	0	0	0	0	0	0	0	0	0	0	0	0	0	0	0	0	0	0	0	0	0	0	0	0	0	0	0
25591	Fungi	Ascomycota	Dothideomycetes	Capnodiales	Mycosphaerellaceae	Phaeophleospora	0	0	0	0	0	0	0	0	0	0	0	0	0	0	0	0	0	0	0	0	0	0	0	0	0	0	0	0	0	0	0	0	0	0	0	0	0	11	0	0	0	0	0
25697	Fungi	Ascomycota	Dothideomycetes	Capnodiales	Cladosporiaceae	Cladosporium	0	0	0	0	6	0	0	0	0	0	0	1	0	0	0	0	2	0	0	0	0	0	0	0	0	0	0	1	0	0	0	0	0	0	0	0	0	0	0	0	0	0	0
25791	Fungi	Ascomycota	Dothideomycetes	Capnodiales	Cladosporiaceae	Cladosporium	0	0	0	0	1	0	0	0	0	0	0	0	0	0	0	0	0	0	0	0	0	0	0	0	0	1	0	0	0	0	0	0	0	0	0	0	0	0	0	0	0	0	0
26039	Fungi	Ascomycota	Sordariomycetes	Hypocreales	Nectriaceae	Fusarium	0	0	1	0	0	0	0	0	0	0	0	0	10	0	0	0	0	0	0	0	0	0	0	0	0	0	0	0	0	0	0	0	0	0	0	0	0	0	0	0	0	0	0
26295	Fungi	Ascomycota	Dothideomycetes	Capnodiales	Cladosporiaceae	Cladosporium	0	0	0	0	0	1	0	0	0	0	0	0	0	0	0	1	0	0	0	0	0	0	0	0	1	0	6	0	1	0	0	0	0	0	0	0	0	0	0	0	0	0	0
26320	Fungi	Ascomycota	Dothideomycetes	Capnodiales	Cladosporiaceae	Cladosporium	0	0	0	0	0	0	0	0	0	0	0	0	0	0	0	0	0	0	0	0	0	0	0	0	0	0	0	0	0	0	0	0	0	0	0	0	10	0	0	0	0	0	0
26547	Fungi	Ascomycota	Dothideomycetes	Pleosporales	Leptosphaeriaceae	Leptosphaeria	0	0	0	0	0	0	0	0	0	0	0	0	0	0	0	0	0	0	0	0	0	0	0	0	0	0	0	0	0	0	0	0	0	0	0	0	0	0	0	10	0	0	0
26566	Fungi	Ascomycota	Dothideomycetes	Capnodiales	Mycosphaerellaceae	Zasmidium	0	0	0	0	0	0	0	0	7	0	0	0	0	0	0	0	0	0	0	0	0	0	0	0	0	0	0	0	0	0	0	0	0	0	0	0	0	0	0	0	0	0	0
26763	Fungi	Ascomycota	Dothideomycetes	Capnodiales	Mycosphaerellaceae	Cercospora	0	0	0	0	0	0	0	0	0	0	0	0	0	0	0	0	0	0	0	0	0	0	0	0	0	0	0	0	0	0	0	0	0	0	0	0	0	0	0	0	0	0	0
26783	Fungi	Ascomycota	Dothideomycetes	Capnodiales	Mycosphaerellaceae	Passalora	0	0	0	0	0	0	0	0	0	0	0	0	0	0	0	0	0	0	0	0	0	0	0	0	0	0	0	0	0	0	0	0	0	0	0	0	0	0	0	0	0	0	0
26817	Fungi	Ascomycota	Dothideomycetes	Capnodiales	Mycosphaerellaceae	Passalora	0	0	0	0	0	0	0	0	0	0	0	0	0	0	0	0	0	0	0	0	0	0	0	0	0	0	0	0	0	0	0	0	0	0	0	0	0	0	0	0	0	0	0
27007	Fungi	Basidiomycota	Tremellomycetes	Tremellales	Bulleribasidiaceae	Hannaella	0	0	0	0	0	0	0	0	0	0	0	0	0	0	0	0	0	0	0	0	0	0	0	0	0	0	0	0	0	0	0	0	0	0	0	0	0	0	0	0	0	8	0
27189	Fungi	Ascomycota	Saccharomycetes	Saccharomycetales	Saccharomycetales_fam_Incertae_sedis	Candida	0	0	0	0	0	0	0	0	9	0	0	0	0	0	2	0	0	0	0	0	0	0	0	0	0	0	0	0	0	0	0	0	0	0	0	0	0	0	0	0	0	0	0
27226	Fungi	Basidiomycota	unidentified	unidentified	unidentified	unidentified	0	0	0	0	0	0	0	0	0	0	0	0	0	0	0	0	0	0	0	0	0	0	0	0	0	0	0	0	0	0	0	0	0	0	0	0	0	0	0	0	0	0	0
70	Fungi	unidentified	unidentified	unidentified	unidentified	unidentified	0	0	0	0	0	0	0	0	0	0	0	0	0	0	0	0	0	0	9	0	0	0	0	0	0	0	0	0	0	0	0	0	0	0	0	0	0	0	0	0	0	0	0
1709	Fungi	Basidiomycota	Exobasidiomycetes	Robbauerales	Robbaueraceae	Robbauera	0	0	0	0	0	0	0	0	0	0	0	2	0	0	0	0	0	0	0	0	0	0	0	0	0	0	0	1	0	0	0	0	0	0	0	0	0	0	0	1	0	0	0
4672	Fungi	Ascomycota	unidentified	unidentified	unidentified	unidentified	0	0	0	0	0	0	0	0	0	0	0	0	0	0	0	0	0	0	0	0	0	0	0	0	0	0	0	0	0	0	0	0	0	0	0	0	0	0	0	0	0	0	0
5144	Fungi	Chytridiomycota	Rhizophydiomycetes	Rhizophydiales	Alphamycetaceae	Betamyces	0	0	0	0	0	0	0	0	0	0	0	0	0	0	0	0	0	0	0	0	0	0	0	0	0	0	0	0	0	0	0	0	0	0	0	0	0	0	0	0	0	0	0
5413	Fungi	Basidiomycota	Microbotryomycetes	Sporidiobolales	Sporidiobolales_Incertae sedis	Rhodotorula	0	0	0	0	0	0	0	0	0	0	0	0	0	0	0	0	0	0	0	0	0	0	0	0	0	0	0	0	0	0	0	0	0	0	0	0	0	0	0	0	0	0	0
5764	Fungi	Basidiomycota	unidentified	unidentified	unidentified	unidentified	0	0	0	0	0	0	0	0	0	0	0	0	0	0	0	0	0	0	0	0	0	0	10	0	0	0	0	0	0	0	0	0	0	0	0	0	0	0	0	0	0	0	0
6171	Fungi	Basidiomycota	Exobasidiomycetes	Microstromatales	Microstromatales_fam_Incertae_sedis	Sympodiomycopsis	0	0	0	0	0	0	0	0	0	0	0	0	0	0	0	0	0	0	0	0	0	0	0	0	0	0	0	0	0	0	0	0	0	0	0	0	0	0	0	0	0	0	0
6211	Fungi	Chytridiomycota	unidentified	unidentified	unidentified	unidentified	0	1	0	0	0	1	0	0	0	0	0	0	0	0	0	0	0	0	0	0	0	0	0	0	0	0	0	0	0	1	0	0	0	0	0	0	0	0	0	0	0	0	0
6523	Fungi	Basidiomycota	unidentified	unidentified	unidentified	unidentified	0	0	0	0	0	0	0	7	3	0	0	0	0	0	0	0	0	0	0	0	0	0	0	0	0	0	0	0	0	0	0	0	0	0	0	0	0	0	0	0	0	0	0
6605	Fungi	Ascomycota	unidentified	unidentified	unidentified	unidentified	0	0	0	0	0	0	0	0	0	0	0	0	0	0	0	0	0	0	0	0	0	0	0	0	0	0	0	0	0	0	0	0	0	0	0	0	0	0	0	0	0	0	0
6682	Fungi	Ascomycota	unidentified	unidentified	unidentified	unidentified	0	0	0	0	0	0	0	0	0	0	0	0	0	0	0	0	0	0	0	0	0	0	0	0	0	0	0	0	0	0	0	0	0	0	0	0	0	0	0	0	0	0	0
6928	Fungi	Basidiomycota	Agaricomycetes	Atheliales	Tylosporaceae	Amphinema	0	0	0	0	0	0	0	0	0	0	0	0	0	0	0	0	0	0	0	0	0	0	0	0	0	0	0	0	0	0	0	0	0	0	0	0	0	0	0	0	0	0	0
6990	Fungi	Basidiomycota	Agaricomycetes	Atheliales	Tylosporaceae	Amphinema	0	0	0	0	0	3	5	0	0	0	0	0	0	0	0	0	0	0	0	0	0	0	0	0	0	0	0	0	0	0	0	0	0	0	0	0	0	0	0	0	0	0	0
7082	Fungi	unidentified	unidentified	unidentified	unidentified	unidentified	0	0	0	0	0	0	0	0	0	0	0	0	0	0	0	0	0	0	0	0	0	0	0	0	0	0	0	0	0	0	0	0	0	0	0	0	0	0	0	0	0	0	0
7181	Fungi	Basidiomycota	Agaricomycetes	Atheliales	Tylosporaceae	Amphinema	0	0	0	0	0	0	0	0	0	0	0	0	0	0	0	0	0	0	0	0	0	0	0	0	0	0	0	0	0	0	0	0	0	0	0	0	0	0	0	0	0	0	0
7558	Fungi	Ascomycota	unidentified	unidentified	unidentified	unidentified	0	0	0	0	0	0	0	0	1	0	0	0	0	1	0	0	0	0	0	0	0	0	0	0	0	0	0	0	0	0	2	0	0	0	0	0	0	0	0	0	0	0	0
7579	Fungi	Ascomycota	unidentified	unidentified	unidentified	unidentified	0	0	0	0	0	0	0	0	0	0	0	0	0	0	0	0	0	0	0	9	0	0	0	0	0	0	0	0	0	0	0	0	0	0	0	0	0	0	0	0	0	0	0
7717	Fungi	Ascomycota	unidentified	unidentified	unidentified	unidentified	0	0	0	0	0	0	0	0	0	0	0	0	0	0	0	0	0	0	0	0	0	0	0	0	0	0	0	0	0	0	0	0	0	0	0	0	0	0	0	0	0	0	0
8000	Fungi	Ascomycota	unidentified	unidentified	unidentified	unidentified	0	0	0	0	0	0	10	0	0	0	0	0	0	0	0	0	0	0	0	0	0	0	0	0	0	0	0	0	0	0	0	0	0	0	0	0	0	0	0	0	0	0	0
8184	Fungi	Basidiomycota	unidentified	unidentified	unidentified	unidentified	0	0	0	0	0	0	0	0	10	0	0	0	0	0	0	0	0	0	0	0	0	0	0	0	0	0	0	0	0	0	0	0	0	0	0	0	0	0	0	0	0	0	0
8784	Fungi	Ascomycota	unidentified	unidentified	unidentified	unidentified	0	0	0	0	0	0	0	0	0	0	0	0	0	0	0	0	0	0	0	0	0	0	0	0	0	0	0	0	0	0	0	0	0	0	0	0	0	0	0	10	0	0	0
9636	Fungi	Basidiomycota	unidentified	unidentified	unidentified	unidentified	0	0	0	0	0	0	0	0	0	0	0	0	0	0	0	0	0	0	0	0	0	0	0	0	0	0	0	0	0	0	0	0	0	0	0	0	0	0	0	0	0	0	0
9866	Fungi	Ascomycota	unidentified	unidentified	unidentified	unidentified	1	0	0	0	0	0	0	0	0	0	0	0	0	0	0	0	0	0	0	0	0	0	0	0	0	0	0	0	0	0	0	0	0	0	0	0	0	0	0	0	0	0	0
10538	Fungi	Basidiomycota	Cystobasidiomycetes	Cystobasidiales	Cystobasidiaceae	Cystobasidium	0	0	0	0	0	0	0	0	0	0	0	0	0	0	0	0	0	0	0	0	0	0	0	0	0	0	0	0	0	0	0	0	0	0	0	0	0	0	0	0	0	0	0
10811	Fungi	Basidiomycota	Cystobasidiomycetes	Cystobasidiales	Cystobasidiaceae	Cystobasidium	0	0	0	0	0	0	0	0	0	0	0	0	0	0	0	0	0	0	0	0	0	0	0	0	0	0	0	0	0	0	0	0	0	0	0	0	0	0	0	0	0	0	0
12632	Fungi	Ascomycota	unidentified	unidentified	unidentified	unidentified	0	0	0	0	0	0	0	0	0	0	0	0	0	0	0	0	0	0	0	0	0	0	0	0	0	0	0	0	0	0	0	0	0	0	0	0	0	0	0	0	0	0	0
12816	Fungi	Basidiomycota	unidentified	unidentified	unidentified	unidentified	0	0	0	0	0	1	0	0	0	0	0	0	0	0	0	0	0	0	0	0	0	0	0	0	0	0	0	0	0	0	0	0	0	0	0	0	0	0	0	0	0	0	0
12859	Fungi	Basidiomycota	unidentified	unidentified	unidentified	unidentified	0	0	0	0	0	0	0	0	1	0	0	0	0	0	0	0	0	0	0	0	0	0	0	0	0	0	0	0	0	0	0	0	0	0	0	0	0	0	0	0	0	0	0
13132	Fungi	Basidiomycota	Agaricomycetes	Atheliales	Tylosporaceae	Amphinema	0	0	0	0	0	0	0	0	0	0	0	0	0	0	0	0	0	0	0	0	0	0	0	0	0	0	0	0	0	0	0	0	0	0	0	0	0	0	0	0	0	0	0
13155	Fungi	Ascomycota	unidentified	unidentified	unidentified	unidentified	0	0	0	0	0	0	0	0	0	0	0	0	0	1	0	0	0	0	0	0	0	0	0	0	0	0	0	0	0	0	9	0	0	0	0	0	0	0	0	0	0	0	0
13296	Fungi	Ascomycota	Pezizomycetes	Pezizales	Pyronemataceae	Genabea	0	0	0	0	0	0	0	0	0	0	0	0	0	0	0	0	0	0	0	0	0	0	0	0	0	0	0	0	0	0	0	0	0	0	0	0	0	0	0	0	0	0	0
13413	Fungi	Ascomycota	unidentified	unidentified	unidentified	unidentified	0	0	0	0	0	1	0	0	0	0	0	0	0	0	0	0	0	0	0	0	0	0	0	0	0	0	0	0	0	0	0	0	0	0	0	0	0	0	0	0	0	0	0
13677	Fungi	Ascomycota	Eurotiomycetes	Eurotiales	Aspergillaceae	Aspergillus	0	0	0	0	0	0	0	0	0	0	0	0	0	0	0	0	0	0	0	0	0	0	0	0	0	0	0	0	0	0	0	0	0	0	0	0	0	0	0	0	0	0	0
13898	Fungi	Ascomycota	unidentified	unidentified	unidentified	unidentified	0	0	0	0	0	0	0	0	0	0	0	0	0	0	0	0	0	0	0	0	0	0	0	0	0	0	0	0	0	0	0	0	0	0	0	0	0	0	0	0	0	0	0
13944	Fungi	Ascomycota	Pezizomycotina_cls_Incertae_sedis	Pezizomycotina_ord_Incertae_sedis	Pezizomycotina_fam_Incertae_sedis	Ciliophora	0	0	0	0	0	0	0	0	0	0	0	0	0	0	0	0	0	0	0	0	0	0	0	0	0	0	0	0	0	0	0	0	0	0	0	0	0	0	0	0	0	0	0
14122	Fungi	Basidiomycota	unidentified	unidentified	unidentified	unidentified	0	0	0	0	0	0	0	0	0	0	0	0	0	0	0	0	0	0	0	0	0	0	0	0	0	0	0	0	0	0	0	0	0	0	0	0	0	0	0	0	0	0	0
14623	Fungi	Basidiomycota	unidentified	unidentified	unidentified	unidentified	0	0	0	0	0	0	0	0	0	0	0	0	0	1	0	0	0	0	0	0	0	0	0	0	0	0	0	0	0	0	1	0	0	0	0	0	0	0	0	0	0	0	0
15499	Fungi	Basidiomycota	unidentified	unidentified	unidentified	unidentified	0	0	0	0	0	0	0	0	0	0	0	0	0	0	0	0	0	0	0	0	0	0	0	0	0	0	0	0	0	0	0	0	0	0	0	0	0	0	0	0	0	0	0
15635	Fungi	Ascomycota	Eurotiomycetes	Eurotiales	Trichocomaceae	unidentified	0	2	0	5	0	0	0	0	0	0	0	0	0	0	0	0	0	0	0	0	0	0	0	1	0	0	0	0	0	0	0	0	0	0	0	0	0	0	0	0	0	0	2
16009	Fungi	Ascomycota	unidentified	unidentified	unidentified	unidentified	0	0	0	0	0	0	0	0	0	0	0	0	0	0	0	0	0	0	0	10	0	0	0	0	0	0	0	0	0	0	0	0	0	0	0	0	0	0	0	0	0	0	0
16177	Fungi	Ascomycota	Eurotiomycetes	Eurotiales	Trichocomaceae	Eurotium	1	0	0	0	0	0	6	0	0	0	0	0	0	0	0	0	0	0	0	0	0	0	0	0	0	0	1	0	0	0	0	0	0	0	0	0	0	0	0	0	0	0	0
16253	Fungi	Basidiomycota	Agaricomycetes	unidentified	unidentified	unidentified	0	0	0	0	0	0	0	0	0	0	0	0	0	0	0	0	0	0	0	0	0	0	0	0	0	0	0	0	0	0	0	0	0	0	0	0	0	0	0	0	0	0	0
16426	Fungi	Basidiomycota	unidentified	unidentified	unidentified	unidentified	0	0	0	0	0	0	1	0	0	0	1	0	0	0	0	0	0	0	0	0	0	0	0	0	0	0	0	0	0	0	0	0	0	0	0	0	0	0	0	0	0	0	0
16440	Fungi	Ascomycota	unidentified	unidentified	unidentified	unidentified	0	0	0	0	0	0	0	5	5	0	0	0	0	0	0	0	0	0	0	0	0	0	0	0	0	0	0	0	0	0	0	0	0	0	0	0	0	0	0	0	0	0	0
16701	Fungi	Ascomycota	Pezizomycotina_cls_Incertae_sedis	Pezizomycotina_ord_Incertae_sedis	Pezizomycotina_fam_Incertae_sedis	Ciliophora	0	0	0	0	0	0	0	0	0	0	0	0	0	0	0	0	0	0	0	0	0	0	0	0	0	0	0	0	0	0	0	0	0	0	0	0	0	0	0	0	0	0	0
16781	Fungi	Basidiomycota	unidentified	unidentified	unidentified	unidentified	0	0	0	0	0	0	0	0	0	0	0	0	0	0	0	0	0	0	0	0	0	0	0	0	0	0	0	0	0	0	0	0	0	0	0	0	0	0	0	0	0	0	0
17065	Fungi	Basidiomycota	Agaricomycetes	Polyporales	Ganodermataceae	Ganoderma	1	0	0	2	0	0	0	0	0	0	0	0	0	0	0	0	0	0	0	0	0	0	0	0	0	0	0	2	2	1	0	0	0	0	0	0	0	0	0	0	0	0	0
17507	Fungi	Ascomycota	Pezizomycotina_cls_Incertae_sedis	Pezizomycotina_ord_Incertae_sedis	Pezizomycotina_fam_Incertae_sedis	Ciliophora	0	0	0	0	0	0	0	0	0	0	0	0	0	0	1	0	0	0	0	0	0	0	0	0	0	0	0	0	0	0	0	2	0	0	0	0	0	0	0	0	0	0	0
17716	Fungi	Ascomycota	Pezizomycotina_cls_Incertae_sedis	Pezizomycotina_ord_Incertae_sedis	Pezizomycotina_fam_Incertae_sedis	Ciliophora	0	0	0	0	0	0	0	0	0	0	0	0	0	0	0	0	0	0	0	4	0	0	0	0	0	0	0	0	0	0	0	3	0	0	0	0	0	0	0	0	0	0	0
18980	Fungi	Ascomycota	Pezizomycotina_cls_Incertae_sedis	Pezizomycotina_ord_Incertae_sedis	Pezizomycotina_fam_Incertae_sedis	Ciliophora	0	0	0	0	0	0	0	0	0	0	0	0	0	0	0	0	0	0	0	0	0	0	0	0	0	0	0	0	0	0	0	0	0	0	10	0	0	0	0	0	0	0	0
19041	Fungi	Ascomycota	unidentified	unidentified	unidentified	unidentified	0	0	0	0	0	0	0	0	0	0	0	0	0	0	0	0	0	0	0	0	0	0	0	0	0	0	0	0	0	0	0	0	0	0	0	0	0	0	0	0	0	0	0
19273	Fungi	Ascomycota	Pezizomycotina_cls_Incertae_sedis	Pezizomycotina_ord_Incertae_sedis	Pezizomycotina_fam_Incertae_sedis	Ciliophora	0	0	0	0	0	0	0	0	0	0	0	0	0	0	0	0	0	0	0	0	0	0	0	0	0	0	0	0	0	0	0	0	0	0	0	0	0	0	0	0	0	0	0
19517	Fungi	Ascomycota	unidentified	unidentified	unidentified	unidentified	0	0	0	0	0	0	0	0	0	0	0	0	0	0	0	0	0	0	0	0	0	0	0	0	0	0	0	0	0	0	0	0	0	0	0	0	0	0	0	0	0	0	0
19653	Fungi	Ascomycota	Eurotiomycetes	Eurotiales	Trichocomaceae	Eupenicillium	0	0	1	0	0	0	1	0	0	6	0	0	0	0	0	0	0	0	0	0	0	0	1	0	0	0	1	0	0	0	0	0	0	0	0	0	0	0	0	0	0	0	0
20370	Fungi	Basidiomycota	Agaricomycetes	unidentified	unidentified	unidentified	0	0	0	0	0	0	0	0	0	0	0	0	0	0	0	0	0	0	0	0	0	0	0	0	0	0	0	0	0	0	0	0	0	0	0	0	0	0	0	0	0	0	0
20388	Fungi	Basidiomycota	unidentified	unidentified	unidentified	unidentified	0	0	0	0	0	0	0	5	5	0	0	0	0	0	0	0	0	0	0	0	0	0	0	0	0	0	0	0	0	0	0	0	0	0	0	0	0	0	0	0	0	0	0
20445	Fungi	Ascomycota	Eurotiomycetes	Eurotiales	Aspergillaceae	Penicillium	0	0	0	0	0	0	0	0	0	0	0	0	0	0	0	0	0	0	0	0	0	0	0	0	0	0	0	0	0	0	0	0	0	0	0	0	0	0	0	0	0	0	7
20518	Fungi	Ascomycota	Eurotiomycetes	Eurotiales	Aspergillaceae	Penicillium	0	0	0	1	0	0	0	0	0	0	0	0	0	0	0	0	0	0	0	0	0	0	0	0	1	0	0	2	0	0	0	0	0	0	0	0	0	0	0	0	0	0	0
20558	Fungi	Ascomycota	Eurotiomycetes	Eurotiales	Aspergillaceae	Aspergillus	0	0	0	0	0	0	0	0	0	0	0	0	0	0	0	0	0	0	0	0	0	0	0	0	0	0	0	0	0	0	0	0	0	0	0	0	0	0	0	0	0	0	0
20671	Fungi	Ascomycota	Eurotiomycetes	Eurotiales	Aspergillaceae	Aspergillus	0	0	0	0	0	0	0	0	0	0	0	0	0	0	0	0	0	0	0	0	0	0	0	0	0	0	0	0	0	0	0	0	0	0	0	0	0	0	0	0	0	0	6
21057	Fungi	Ascomycota	Sordariomycetes	Hypocreales	Hypocreales_fam_Incertae_sedis	Acremonium	1	0	1	0	2	1	0	0	0	0	0	0	0	0	0	0	0	0	0	0	0	0	0	0	0	0	0	4	0	0	0	0	0	0	0	0	0	0	0	0	0	0	0
21060	Fungi	Ascomycota	Sordariomycetes	Hypocreales	Hypocreales_fam_Incertae_sedis	Acremonium	1	0	1	0	1	1	0	0	0	0	0	0	0	0	0	0	0	0	0	0	0	0	2	0	0	0	0	0	0	2	0	0	0	0	0	0	0	0	0	0	0	0	0
21136	Fungi	Ascomycota	Eurotiomycetes	Eurotiales	Aspergillaceae	Aspergillus	0	0	0	0	0	1	0	0	0	0	0	0	0	0	0	0	1	0	0	0	0	0	0	0	1	0	0	1	0	6	0	0	0	0	0	0	0	0	0	0	0	0	0
21248	Fungi	Ascomycota	Eurotiomycetes	Eurotiales	Trichocomaceae	Eurotium	2	0	0	0	0	0	2	0	0	0	0	0	0	0	0	0	1	0	0	0	0	0	0	4	0	0	0	0	0	0	0	0	0	0	0	0	0	0	0	0	0	0	0
21270	Fungi	Ascomycota	unidentified	unidentified	unidentified	unidentified	0	0	0	0	0	0	0	0	0	0	0	0	0	0	0	0	0	0	0	0	0	0	0	0	0	0	0	0	0	0	0	0	0	0	0	0	0	0	0	0	0	0	0
21359	Fungi	Ascomycota	Sordariomycetes	Hypocreales	Hypocreales_fam_Incertae_sedis	Emericellopsis	0	0	1	1	0	0	0	0	0	0	0	0	0	0	0	0	1	0	0	0	0	0	1	0	0	0	1	0	0	0	0	0	0	0	0	0	0	0	0	0	0	0	0
21454	Fungi	Ascomycota	Sordariomycetes	Hypocreales	Hypocreales_fam_Incertae_sedis	Emericellopsis	0	0	2	0	0	0	0	0	0	1	0	0	0	0	0	0	0	0	0	0	0	0	0	0	0	0	0	0	0	0	0	0	0	0	1	0	0	0	0	0	0	0	0
21473	Fungi	Ascomycota	Sordariomycetes	Hypocreales	Hypocreales_fam_Incertae_sedis	Emericellopsis	0	0	0	0	0	0	0	0	0	0	0	0	1	0	0	0	0	0	0	0	0	0	0	0	0	1	1	0	0	0	0	0	0	0	2	0	0	0	0	0	0	0	0
22079	Fungi	Ascomycota	Eurotiomycetes	Eurotiales	Aspergillaceae	Penicillium	0	0	0	0	0	0	0	0	0	0	0	0	0	0	0	0	0	0	5	0	0	0	0	0	0	0	0	0	0	0	0	0	0	0	0	0	0	0	0	0	0	0	0
23509	Fungi	Ascomycota	Dothideomycetes	Pleosporales	Pleosporaceae	Alternaria	0	0	0	0	0	0	1	1	0	0	0	0	0	0	0	0	0	0	0	0	0	0	0	0	0	0	0	2	0	2	0	0	0	0	0	0	0	0	0	1	0	0	0
23607	Fungi	Ascomycota	Dothideomycetes	Pleosporales	Pleosporaceae	Alternaria	0	0	0	0	0	2	0	0	0	0	5	0	0	0	0	0	0	0	0	0	0	0	0	0	0	0	0	0	0	0	0	0	0	0	0	0	0	0	0	0	0	0	0
24128	Fungi	Ascomycota	Dothideomycetes	Pleosporales	Phaeosphaeriaceae	Neosetophoma	0	0	0	0	0	0	0	0	0	0	0	0	0	0	0	0	0	0	0	0	0	0	0	0	0	0	0	0	0	0	0	0	0	0	0	0	0	0	0	0	0	0	0
24245	Fungi	Ascomycota	Dothideomycetes	Pleosporales	Phaeosphaeriaceae	Phaeosphaeria	0	0	0	0	0	0	0	0	0	0	0	0	0	0	0	0	0	0	0	0	0	0	0	0	0	0	0	0	0	0	0	0	0	0	0	0	0	0	0	0	0	0	0
24423	Fungi	Ascomycota	Dothideomycetes	Pleosporales	Pleosporaceae	Alternaria	0	0	0	0	0	0	0	0	0	0	0	0	0	0	0	0	10	0	0	0	0	0	0	0	0	0	0	0	0	0	0	0	0	0	0	0	0	0	0	0	0	0	0
24459	Fungi	Ascomycota	Dothideomycetes	Pleosporales	Pyrenochaetopsidaceae	Neopyrenochaeta	0	0	0	0	0	0	0	0	0	0	0	0	0	0	0	0	0	0	0	0	0	0	0	0	0	0	0	0	0	0	0	0	0	0	0	0	0	0	0	0	8	0	0
25265	Fungi	Ascomycota	Dothideomycetes	Capnodiales	Cladosporiaceae	Cladosporium	0	0	0	0	0	0	0	0	0	0	0	0	0	0	0	0	0	0	0	0	0	0	0	0	0	0	0	0	0	0	0	0	0	0	0	0	0	0	0	0	0	0	0
25423	Fungi	Ascomycota	Dothideomycetes	Capnodiales	Mycosphaerellaceae	Cladosporium	0	0	0	0	0	0	0	0	0	0	0	0	0	0	0	0	0	0	0	0	0	0	0	0	0	0	0	0	0	0	0	0	0	0	0	0	0	0	10	0	0	0	0
25436	Fungi	Ascomycota	Dothideomycetes	Capnodiales	Mycosphaerellaceae	Cladosporium	0	0	0	0	0	0	0	0	0	0	0	0	0	0	0	0	0	0	0	0	0	0	0	0	0	0	0	0	0	0	0	0	0	0	0	0	0	0	0	0	0	0	0
25753	Fungi	Ascomycota	Dothideomycetes	Capnodiales	Cladosporiaceae	Cladosporium	0	2	0	0	3	0	0	0	0	0	0	0	0	0	0	0	0	0	0	0	0	0	1	0	0	0	0	2	0	0	0	0	0	0	0	0	0	0	0	0	0	0	0
25769	Fungi	Ascomycota	Sordariomycetes	Hypocreales	Nectriaceae	Fusarium	0	4	1	0	0	0	0	0	0	0	0	0	1	0	0	0	0	0	0	0	0	0	0	0	0	0	0	0	0	0	0	0	0	0	0	0	0	0	0	0	0	0	0
25901	Fungi	Ascomycota	Dothideomycetes	Capnodiales	Cladosporiaceae	Cladosporium	0	1	0	0	0	0	3	0	0	0	0	0	0	0	0	0	2	0	0	0	0	0	1	0	0	0	0	0	0	0	0	0	0	0	0	0	0	0	0	0	0	0	0
26011	Fungi	Ascomycota	Dothideomycetes	Capnodiales	Cladosporiaceae	Cladosporium	0	0	1	0	0	0	0	0	0	1	0	1	0	0	0	0	0	0	0	0	0	0	2	0	3	0	0	0	0	0	0	0	0	0	0	0	0	0	2	0	0	0	0
26082	Fungi	Ascomycota	Dothideomycetes	Capnodiales	Cladosporiaceae	Cladosporium	0	1	0	0	0	0	0	0	0	0	0	0	0	0	0	0	0	0	0	0	0	0	0	0	0	0	0	0	0	0	0	0	0	0	0	0	0	0	9	0	0	0	0
26335	Fungi	Ascomycota	Dothideomycetes	Capnodiales	Cladosporiaceae	Cladosporium	0	0	0	0	0	0	0	0	0	0	0	0	0	0	0	0	0	0	0	0	0	0	0	0	0	0	0	0	0	0	0	0	0	0	0	0	6	0	0	0	0	0	0
26337	Fungi	Ascomycota	Dothideomycetes	Capnodiales	Cladosporiaceae	Cladosporium	0	0	0	0	0	0	0	0	0	0	0	0	0	0	0	0	0	0	0	0	0	0	0	0	0	0	0	0	0	0	0	0	0	0	0	0	0	0	0	0	0	0	0
26540	Fungi	Ascomycota	Dothideomycetes	Capnodiales	Cladosporiaceae	Cladosporium	0	0	0	0	0	0	0	0	0	0	0	0	0	0	0	0	0	0	0	0	0	0	0	0	0	0	0	0	0	0	0	0	0	0	0	0	10	0	0	0	0	0	0
26611	Fungi	Ascomycota	Leotiomycetes	Helotiales	Helotiales_fam_Incertae_sedis	Cadophora	0	0	0	0	0	0	0	0	0	0	1	0	5	0	0	2	0	0	0	0	0	0	0	0	0	0	0	0	0	0	0	0	0	0	0	0	0	0	0	0	0	0	0
26730	Fungi	Ascomycota	Leotiomycetes	Helotiales	Sclerotiniaceae	Monilinia	0	0	0	0	0	0	0	0	0	0	0	0	0	0	0	0	0	0	0	0	0	0	0	0	0	0	0	0	0	0	0	0	0	0	0	0	0	0	0	0	0	0	0
42	Fungi	Ascomycota	unidentified	unidentified	unidentified	unidentified	0	0	0	8	0	0	0	0	0	0	0	0	0	0	0	0	0	0	0	0	0	0	0	0	0	0	0	0	0	0	0	0	0	0	0	0	0	0	0	0	0	0	0
122	Fungi	Basidiomycota	unidentified	unidentified	unidentified	unidentified	0	0	0	0	0	0	0	0	0	0	0	0	0	0	0	0	0	0	9	0	0	0	0	0	0	0	0	0	0	0	0	0	0	0	0	0	0	0	0	0	0	0	0
136	Fungi	Basidiomycota	unidentified	unidentified	unidentified	unidentified	0	0	0	0	0	0	0	0	0	0	0	0	0	0	0	0	0	0	0	0	0	0	0	0	0	0	0	0	0	9	0	0	0	0	0	0	0	0	0	0	0	0	0
409	Fungi	Ascomycota	unidentified	unidentified	unidentified	unidentified	0	0	0	0	0	0	0	0	0	0	0	0	0	0	0	0	0	0	0	0	0	0	0	0	0	0	0	0	0	0	0	0	0	0	0	0	0	0	0	0	0	0	0
412	Fungi	Ascomycota	unidentified	unidentified	unidentified	unidentified	0	0	0	0	0	0	0	0	0	0	0	0	0	0	0	0	0	0	0	0	0	0	0	0	0	0	0	0	0	0	0	0	0	0	0	0	0	0	0	0	0	0	0
742	Fungi	Ascomycota	unidentified	unidentified	unidentified	unidentified	0	0	0	0	3	5	0	0	0	0	0	0	0	0	0	0	0	0	0	0	0	0	0	0	0	0	0	0	0	0	0	0	0	0	0	0	0	0	0	0	0	0	0
879	Fungi	Basidiomycota	Agaricomycetes	unidentified	unidentified	unidentified	0	0	0	0	0	0	0	0	0	0	0	0	0	0	0	0	0	0	0	0	0	0	0	0	0	0	0	0	0	0	0	0	0	0	0	0	0	0	0	0	0	0	0
1391	Fungi	Basidiomycota	Exobasidiomycetes	Robbauerales	Robbaueraceae	Robbauera	0	0	0	0	0	0	0	0	0	0	0	2	0	0	0	0	0	0	0	0	1	0	0	1	0	0	0	0	0	0	0	0	0	0	0	0	0	0	0	0	0	0	0
1534	Fungi	Basidiomycota	Exobasidiomycetes	Robbauerales	Robbaueraceae	Robbauera	0	0	0	0	0	0	0	0	0	0	0	1	0	0	0	0	0	0	0	0	3	0	0	0	0	0	0	0	0	0	0	0	0	0	0	0	0	0	0	0	0	0	0
1935	Fungi	Basidiomycota	Exobasidiomycetes	Robbauerales	Robbaueraceae	Robbauera	0	0	0	0	0	0	0	0	0	0	0	0	0	0	0	0	0	0	0	0	0	0	0	0	0	0	0	0	0	0	0	0	0	0	0	0	0	0	0	0	0	0	0
3434	Fungi	Ascomycota	unidentified	unidentified	unidentified	unidentified	0	0	0	0	0	2	4	0	0	0	0	0	0	0	0	0	0	0	0	0	0	0	0	0	0	0	0	0	0	0	0	0	0	0	0	0	0	0	0	0	0	0	0
3596	Fungi	Basidiomycota	Exobasidiomycetes	Robbauerales	Robbaueraceae	Robbauera	0	0	0	0	0	0	0	0	0	0	0	0	0	0	0	0	0	0	0	0	0	0	0	0	0	0	0	0	0	0	0	0	0	0	0	0	0	0	0	0	0	0	0
4193	Fungi	Basidiomycota	unidentified	unidentified	unidentified	unidentified	0	0	0	0	0	0	0	0	0	0	0	0	0	0	0	0	0	0	0	0	0	0	0	0	0	0	0	0	0	0	0	0	0	0	0	0	0	0	0	9	0	0	0
4257	Fungi	Ascomycota	unidentified	unidentified	unidentified	unidentified	0	0	0	0	0	0	0	0	0	0	0	0	0	0	0	0	0	0	0	0	0	0	0	0	0	0	0	0	0	0	0	0	0	0	0	0	0	0	0	5	0	0	0
4395	Fungi	Basidiomycota	Agaricomycetes	unidentified	unidentified	unidentified	0	0	0	0	0	0	0	0	0	0	0	0	0	0	0	0	0	0	0	0	0	0	0	0	0	0	0	0	0	0	0	0	0	0	0	0	0	0	0	0	0	0	0
4406	Fungi	Ascomycota	unidentified	unidentified	unidentified	unidentified	0	0	0	0	0	0	0	0	0	0	0	0	0	0	0	0	0	0	0	0	0	0	0	0	0	0	0	0	0	0	0	0	0	0	0	0	0	0	0	4	0	0	0
4710	Fungi	Basidiomycota	Agaricostilbomycetes	Agaricostilbales	Agaricostilbaceae	Sterigmatomyces	0	0	0	0	0	0	0	0	0	0	0	0	0	0	0	0	0	0	0	0	0	0	0	0	0	0	0	0	0	0	0	0	0	0	0	0	0	0	0	0	0	0	0
5070	Fungi	Ascomycota	unidentified	unidentified	unidentified	unidentified	0	0	0	0	1	0	0	0	0	0	0	0	0	0	0	0	0	0	0	0	0	0	0	0	0	1	0	0	0	0	0	0	0	0	0	0	0	0	0	0	0	0	0
5241	Fungi	Basidiomycota	Microbotryomycetes	Sporidiobolales	Sporidiobolales_Incertae sedis	Rhodotorula	0	0	0	0	0	0	0	0	0	0	0	0	0	0	0	0	0	0	0	0	0	0	0	0	0	0	0	0	0	0	0	0	0	0	0	0	0	0	0	0	0	0	0
5276	Fungi	Basidiomycota	Microbotryomycetes	Sporidiobolales	Sporidiobolales_Incertae sedis	Rhodotorula	0	0	0	0	0	0	0	0	0	0	0	0	0	0	0	0	0	0	0	0	0	0	0	0	0	0	0	0	0	0	0	0	0	0	0	0	0	0	0	0	0	0	0
5289	Fungi	Basidiomycota	Microbotryomycetes	Sporidiobolales	Sporidiobolales_Incertae sedis	Rhodotorula	0	0	0	0	0	0	0	0	0	0	0	0	0	0	0	0	0	0	0	0	0	0	0	0	0	0	0	0	0	0	0	0	0	0	0	0	0	0	0	0	0	0	0
5291	Fungi	Basidiomycota	Microbotryomycetes	Sporidiobolales	Sporidiobolales_Incertae sedis	Rhodotorula	0	0	0	0	0	0	0	0	0	0	0	0	0	0	0	0	0	0	0	0	0	0	0	0	0	0	0	0	0	0	0	0	0	0	0	0	0	0	0	0	0	0	0
5324	Fungi	Basidiomycota	Microbotryomycetes	Sporidiobolales	Sporidiobolales_Incertae sedis	Rhodotorula	0	0	0	0	0	0	0	0	0	0	0	0	0	0	0	0	0	0	0	0	0	0	0	0	0	0	0	0	0	0	0	0	0	0	0	0	0	0	0	0	0	0	0
5492	Fungi	Basidiomycota	Microbotryomycetes	Sporidiobolales	Sporidiobolales_Incertae sedis	Rhodotorula	0	0	0	0	0	0	0	0	0	0	0	0	0	0	0	0	0	0	0	0	0	0	0	0	0	0	0	0	0	0	0	0	0	0	0	0	0	0	0	0	0	0	0
5508	Fungi	Basidiomycota	Microbotryomycetes	Sporidiobolales	Sporidiobolales_Incertae sedis	Rhodotorula	0	0	0	0	0	0	0	0	0	0	0	0	0	0	0	0	0	0	0	0	0	0	0	0	0	0	0	0	0	0	0	0	0	0	0	0	0	0	0	0	0	0	0
6382	Fungi	Basidiomycota	Exobasidiomycetes	Microstromatales	Microstromatales_fam_Incertae_sedis	Sympodiomycopsis	0	0	0	0	0	0	0	0	0	0	0	0	0	0	0	0	0	0	0	0	0	0	0	0	0	0	0	0	0	0	0	0	0	0	0	0	0	0	0	0	0	0	0
6709	Fungi	Ascomycota	unidentified	unidentified	unidentified	unidentified	0	0	0	0	0	0	0	9	0	0	0	0	0	0	0	0	0	0	0	0	0	0	0	0	0	0	0	0	0	0	0	0	0	0	0	0	0	0	0	0	0	0	0
6793	Fungi	unidentified	unidentified	unidentified	unidentified	unidentified	0	0	0	0	0	0	0	0	9	0	0	0	0	0	0	0	0	0	0	0	0	0	0	0	0	0	0	0	0	0	0	0	0	0	0	0	0	0	0	0	0	0	0
6887	Fungi	Basidiomycota	unidentified	unidentified	unidentified	unidentified	0	0	0	0	0	0	0	0	0	0	0	0	0	0	0	0	0	0	0	0	0	0	0	0	0	0	0	0	0	0	0	0	0	0	0	0	0	0	0	0	0	0	0
6889	Fungi	Basidiomycota	unidentified	unidentified	unidentified	unidentified	0	0	0	0	0	0	0	0	0	0	0	0	0	0	0	0	0	0	0	0	0	0	0	0	0	0	0	0	0	0	0	0	0	0	0	0	0	0	0	0	0	0	0
6950	Fungi	unidentified	unidentified	unidentified	unidentified	unidentified	0	0	0	0	0	0	0	0	0	0	0	0	0	0	0	0	0	0	0	0	0	0	0	0	0	0	0	0	0	0	0	0	0	0	0	0	0	0	0	0	0	0	0
6954	Fungi	Basidiomycota	Agaricomycetes	Atheliales	Tylosporaceae	Amphinema	0	0	0	0	0	0	0	0	0	0	0	0	0	0	0	0	0	0	0	0	0	0	0	0	0	0	0	0	0	0	0	0	0	0	0	0	0	0	0	0	0	0	0
7109	Fungi	Basidiomycota	Agaricomycetes	Atheliales	Tylosporaceae	Amphinema	1	0	0	0	0	6	2	0	0	0	0	0	0	0	0	0	0	0	0	0	0	0	0	0	0	0	0	0	0	0	0	0	0	0	0	0	0	0	0	0	0	0	0
7365	Fungi	Basidiomycota	Agaricomycetes	Atheliales	Tylosporaceae	Amphinema	0	0	0	0	0	0	0	0	0	0	0	0	0	0	0	0	0	0	0	0	0	0	0	0	0	0	0	0	0	0	3	0	0	0	0	0	0	0	0	0	0	0	0
7726	Fungi	Basidiomycota	unidentified	unidentified	unidentified	unidentified	0	0	0	0	0	0	0	0	0	0	0	0	0	0	0	0	0	0	0	0	0	0	0	0	0	0	0	0	0	0	0	0	0	4	0	0	0	0	0	0	0	0	0
7795	Fungi	Basidiomycota	unidentified	unidentified	unidentified	unidentified	0	0	0	0	0	0	0	0	0	0	0	0	0	0	0	0	0	0	0	0	0	0	0	0	0	0	0	0	0	0	0	0	0	0	0	0	0	0	0	0	0	0	0
8025	Fungi	Ascomycota	unidentified	unidentified	unidentified	unidentified	0	0	0	0	0	0	0	0	0	0	0	0	0	0	0	0	0	0	0	0	0	0	0	0	0	0	0	0	0	0	0	0	0	0	0	0	0	0	0	0	0	0	0
8073	Fungi	Ascomycota	unidentified	unidentified	unidentified	unidentified	0	0	0	0	0	0	0	2	0	0	0	0	0	0	0	0	0	0	0	0	0	0	0	0	0	0	0	0	0	0	1	0	0	0	0	0	0	0	0	0	0	0	0
8098	Fungi	Basidiomycota	unidentified	unidentified	unidentified	unidentified	0	0	0	0	0	0	0	0	0	0	0	0	0	0	0	0	0	0	0	0	0	0	0	0	0	0	0	0	0	0	0	0	0	0	0	0	0	0	0	0	0	0	0
8212	Fungi	Ascomycota	unidentified	unidentified	unidentified	unidentified	0	0	0	0	0	0	0	0	0	0	0	0	0	0	0	0	0	0	0	8	0	0	0	0	0	0	0	0	0	0	0	0	0	0	0	0	0	0	0	0	0	0	0
8306	Fungi	Ascomycota	unidentified	unidentified	unidentified	unidentified	0	0	0	0	0	0	0	0	0	0	0	0	0	0	0	0	0	0	0	0	0	0	0	0	0	0	0	0	0	0	0	0	0	0	0	0	0	0	0	0	0	0	0
8333	Fungi	Basidiomycota	unidentified	unidentified	unidentified	unidentified	0	6	0	0	0	0	0	0	0	0	0	0	0	0	0	0	0	0	0	0	0	0	0	0	0	0	0	0	0	3	0	0	0	0	0	0	0	0	0	0	0	0	0
8970	Fungi	Ascomycota	Pezizomycotina_cls_Incertae_sedis	Pezizomycotina_ord_Incertae_sedis	Pezizomycotina_fam_Incertae_sedis	Ciliophora	0	0	0	0	0	0	0	0	0	0	0	0	0	0	0	0	0	0	0	0	0	0	0	0	0	0	0	0	0	0	0	0	0	0	0	0	0	0	0	0	0	0	0
8979	Fungi	Ascomycota	unidentified	unidentified	unidentified	unidentified	0	0	0	0	0	0	0	0	0	0	0	0	0	0	0	0	0	0	0	0	0	0	0	0	0	0	0	0	0	0	0	0	0	0	0	0	0	0	0	0	0	0	0
8983	Fungi	Ascomycota	Pezizomycotina_cls_Incertae_sedis	Pezizomycotina_ord_Incertae_sedis	Pezizomycotina_fam_Incertae_sedis	Ciliophora	0	0	0	0	0	0	0	0	0	0	0	0	0	0	0	0	0	0	0	0	0	0	0	0	0	0	0	0	0	0	0	0	0	0	0	0	0	0	0	0	0	0	0
9025	Fungi	Ascomycota	Pezizomycotina_cls_Incertae_sedis	Pezizomycotina_ord_Incertae_sedis	Pezizomycotina_fam_Incertae_sedis	Ciliophora	0	0	0	0	0	0	0	0	0	0	0	0	0	0	0	0	0	0	0	0	0	0	0	0	0	0	0	0	0	0	0	0	0	0	0	0	0	0	0	0	0	0	0
9138	Fungi	Basidiomycota	unidentified	unidentified	unidentified	unidentified	0	0	0	0	0	0	0	8	1	0	0	0	0	0	0	0	0	0	0	0	0	0	0	0	0	0	0	0	0	0	0	0	0	0	0	0	0	0	0	0	0	0	0
9450	Fungi	Ascomycota	unidentified	unidentified	unidentified	unidentified	0	0	0	0	0	0	0	0	0	0	0	0	0	0	0	0	0	0	0	7	0	0	0	0	0	0	0	0	0	0	0	0	0	0	0	0	0	0	0	0	0	0	0
9618	Fungi	Basidiomycota	unidentified	unidentified	unidentified	unidentified	0	0	0	0	0	0	0	0	0	0	0	0	0	0	0	0	0	0	0	0	0	0	0	0	0	0	0	0	0	0	0	0	0	0	0	0	0	0	0	0	0	0	0
9635	Fungi	Basidiomycota	unidentified	unidentified	unidentified	unidentified	0	0	0	0	0	0	0	0	0	0	0	0	0	0	0	0	0	0	0	0	0	0	0	0	0	0	0	0	0	0	0	0	0	0	0	0	0	0	0	0	0	0	0
10044	Fungi	Ascomycota	unidentified	unidentified	unidentified	unidentified	0	0	0	0	0	0	2	0	0	0	0	0	0	0	0	0	0	0	0	0	0	0	0	0	0	0	0	0	0	0	0	0	0	0	0	0	0	0	0	0	0	0	0
10154	Fungi	Basidiomycota	unidentified	unidentified	unidentified	unidentified	0	0	0	0	0	0	0	0	0	0	0	0	0	0	0	0	0	0	0	0	0	0	0	0	0	0	0	0	0	0	0	0	0	9	0	0	0	0	0	0	0	0	0
10863	Fungi	Basidiomycota	Cystobasidiomycetes	Cystobasidiales	Cystobasidiaceae	Cystobasidium	0	0	0	0	0	0	0	0	0	0	0	0	0	0	0	0	0	0	0	0	0	0	0	0	0	0	0	0	0	0	0	0	0	0	0	0	0	0	0	0	0	0	0
11053	Fungi	Ascomycota	Pezizomycetes	Pezizales	Pyronemataceae	Genabea	0	0	0	0	0	0	0	0	0	0	0	0	0	0	0	0	0	0	0	0	0	0	0	0	0	0	0	0	0	0	0	0	0	0	0	0	0	0	0	9	0	0	0
11064	Fungi	Basidiomycota	unidentified	unidentified	unidentified	unidentified	0	0	0	0	0	0	0	0	0	0	0	0	0	0	0	0	0	0	0	0	0	0	1	0	0	0	0	0	0	0	0	0	0	0	0	0	0	0	0	0	0	0	0
11188	Fungi	Ascomycota	Pezizomycetes	Pezizales	Pyronemataceae	Genabea	0	0	0	0	0	0	0	0	0	0	0	0	0	0	0	0	0	0	0	0	0	0	0	0	0	0	0	0	0	0	0	0	0	0	0	0	0	0	0	0	0	0	0
11389	Fungi	Basidiomycota	unidentified	unidentified	unidentified	unidentified	0	0	0	0	0	1	0	0	0	0	1	0	2	0	0	1	0	0	0	0	0	0	0	0	0	0	0	0	0	0	0	0	0	0	0	0	0	0	0	0	0	0	0
11677	Fungi	Ascomycota	unidentified	unidentified	unidentified	unidentified	0	0	0	0	0	0	0	1	0	0	0	0	0	1	0	0	1	0	0	1	0	0	0	0	0	0	0	0	0	0	2	0	0	0	0	0	0	0	0	0	0	0	0
12251	Fungi	Basidiomycota	unidentified	unidentified	unidentified	unidentified	1	0	0	2	0	0	1	0	0	0	0	0	0	0	0	0	0	0	0	0	0	0	1	0	0	0	1	0	1	1	0	0	0	0	0	0	0	0	0	0	0	0	0
12275	Fungi	Mucoromycota	Mucoromycotina_Incertae sedis	Mucorales	Syncephalastraceae	Syncephalastrum	0	0	0	0	0	0	0	0	0	0	0	0	0	0	0	0	0	0	0	0	0	0	0	0	0	0	0	0	0	0	0	0	0	0	0	0	0	0	0	0	0	0	0
12291	Fungi	Mucoromycota	Mucoromycotina_Incertae sedis	Mucorales	Syncephalastraceae	Syncephalastrum	0	0	0	0	0	0	0	0	0	0	0	0	0	0	0	0	0	0	0	0	0	0	0	0	0	0	0	0	0	0	0	0	0	0	0	0	0	0	0	0	0	0	0
12492	Fungi	Ascomycota	Sordariomycetes	Hypocreales	Hypocreales_fam_Incertae_sedis	Trichothecium	0	0	0	0	0	0	0	0	0	0	0	0	0	0	0	0	0	0	0	0	0	0	0	0	0	0	0	0	0	0	0	0	0	0	0	0	0	0	0	0	0	0	0
12929	Fungi	Basidiomycota	Agaricomycetes	Atheliales	Tylosporaceae	Amphinema	0	0	0	0	0	7	0	0	0	0	0	0	0	0	0	0	0	0	0	0	0	0	0	0	0	0	0	0	0	0	0	0	0	0	0	0	0	0	0	0	0	0	0
13165	Fungi	Ascomycota	Pezizomycotina_cls_Incertae_sedis	Pezizomycotina_ord_Incertae_sedis	Pezizomycotina_fam_Incertae_sedis	Ciliophora	0	0	0	0	0	0	0	0	0	0	0	0	0	0	0	0	0	0	0	6	0	0	0	0	0	0	0	0	0	0	0	0	0	0	0	0	0	0	0	0	0	0	0
13191	Fungi	Ascomycota	Saccharomycetes	Saccharomycetales	Debaryomycetaceae	Yamadazyma	0	0	0	1	2	1	0	0	0	0	0	0	0	0	0	0	0	0	0	0	0	0	0	0	0	0	0	0	1	0	0	0	0	0	0	0	0	0	0	0	0	0	0
13198	Fungi	Ascomycota	Saccharomycetes	Saccharomycetales	Debaryomycetaceae	Yamadazyma	0	0	1	1	0	0	0	0	0	0	0	0	0	0	0	0	0	0	0	0	0	0	0	0	0	3	0	0	0	0	0	0	0	0	0	0	0	0	0	0	0	0	0
13211	Fungi	Ascomycota	Saccharomycetes	Saccharomycetales	Debaryomycetaceae	Yamadazyma	0	0	0	1	0	0	0	0	0	0	0	0	0	0	0	0	0	0	0	0	0	0	0	0	0	1	0	0	0	0	0	0	0	0	0	0	0	0	0	0	0	0	0
13344	Fungi	Basidiomycota	unidentified	unidentified	unidentified	unidentified	0	0	0	0	0	0	0	0	0	0	0	0	0	0	0	0	0	0	0	0	0	0	0	0	0	0	0	0	0	0	0	0	0	0	0	0	0	0	0	0	0	0	0
13582	Fungi	Ascomycota	Eurotiomycetes	Eurotiales	Aspergillaceae	Aspergillus	0	2	1	0	0	0	1	0	0	0	0	0	0	0	0	0	1	0	0	0	0	0	0	0	0	0	0	0	0	1	0	0	0	0	0	0	0	0	0	0	0	0	0
13605	Fungi	Ascomycota	Eurotiomycetes	Eurotiales	Aspergillaceae	Aspergillus	0	0	0	0	0	0	0	0	0	0	0	0	0	0	0	0	0	0	0	0	0	0	0	0	0	0	0	0	0	0	0	0	0	0	0	0	0	0	0	0	0	0	0
14323	Fungi	Basidiomycota	unidentified	unidentified	unidentified	unidentified	0	0	0	0	0	0	0	0	0	0	0	0	0	0	0	0	0	0	0	0	0	0	0	0	0	0	0	0	0	0	0	0	0	0	0	0	0	0	0	0	0	0	0
14350	Fungi	Basidiomycota	unidentified	unidentified	unidentified	unidentified	0	0	0	0	0	0	0	0	0	0	0	0	0	0	0	0	0	0	0	0	0	0	0	0	0	0	0	0	0	0	0	0	0	0	0	0	0	0	0	0	0	0	0
14629	Fungi	Basidiomycota	unidentified	unidentified	unidentified	unidentified	0	0	0	0	0	0	0	0	0	0	0	0	0	0	0	0	0	0	0	0	0	0	0	0	0	0	0	0	0	0	1	0	0	0	0	0	0	0	0	0	0	0	0
14858	Fungi	Ascomycota	unidentified	unidentified	unidentified	unidentified	0	0	0	0	0	0	0	0	0	0	0	0	0	1	0	0	0	0	0	6	0	0	0	0	0	0	0	0	0	0	2	0	0	0	0	0	0	0	0	0	0	0	0
15327	Fungi	Basidiomycota	unidentified	unidentified	unidentified	unidentified	0	0	0	0	0	0	0	0	1	0	0	0	0	0	0	0	0	0	0	0	0	0	0	0	0	0	0	0	0	0	0	0	0	0	0	0	0	0	0	0	0	0	0
16028	Fungi	Ascomycota	unidentified	unidentified	unidentified	unidentified	0	0	0	0	0	0	0	0	0	0	0	0	0	0	0	0	0	0	0	9	0	0	0	0	0	0	0	0	0	0	0	0	0	0	0	0	0	0	0	0	0	0	0
16322	Fungi	Ascomycota	unidentified	unidentified	unidentified	unidentified	0	0	0	0	0	0	0	1	0	0	2	0	0	0	0	0	0	0	0	0	0	0	0	0	0	0	0	0	0	0	0	0	0	0	0	0	0	0	0	0	0	0	0
16644	Fungi	Basidiomycota	unidentified	unidentified	unidentified	unidentified	0	0	0	0	0	0	0	0	0	0	0	0	0	0	0	0	0	0	0	0	0	0	0	0	0	0	0	0	0	0	0	0	0	0	0	0	0	0	0	0	0	0	0
16778	Fungi	Basidiomycota	Agaricomycetes	Atheliales	Tylosporaceae	Amphinema	0	0	0	0	0	0	0	7	0	0	0	0	0	0	0	0	0	0	0	0	0	0	0	0	0	0	0	0	0	0	0	0	0	0	0	0	0	0	0	0	0	0	0
17191	Fungi	Ascomycota	Pezizomycotina_cls_Incertae_sedis	Pezizomycotina_ord_Incertae_sedis	Pezizomycotina_fam_Incertae_sedis	Ciliophora	0	0	0	0	7	0	0	0	0	2	0	0	0	0	0	0	0	0	0	0	0	0	0	0	0	0	0	0	0	0	0	0	0	0	0	0	0	0	0	0	0	0	0
17820	Fungi	Ascomycota	unidentified	unidentified	unidentified	unidentified	0	0	0	0	0	0	0	0	0	0	0	0	0	0	0	0	0	0	0	0	0	0	0	0	0	0	0	0	0	0	0	0	0	0	0	0	0	0	0	0	0	0	0
17905	Fungi	Ascomycota	Pezizomycotina_cls_Incertae_sedis	Pezizomycotina_ord_Incertae_sedis	Pezizomycotina_fam_Incertae_sedis	Ciliophora	0	0	0	0	0	0	0	0	0	0	0	0	0	0	0	0	0	0	0	1	0	0	0	0	0	0	0	0	0	0	1	0	0	0	6	0	0	0	0	0	0	0	0
18813	Fungi	Ascomycota	Pezizomycetes	Pezizales	Pyronemataceae	Genabea	0	0	0	0	0	0	0	0	0	0	0	0	0	0	0	0	0	0	0	0	0	0	0	0	0	0	0	0	0	0	0	0	0	0	0	0	0	0	0	0	0	0	0
18920	Fungi	Basidiomycota	Agaricomycetes	unidentified	unidentified	unidentified	0	0	0	0	0	0	0	0	0	0	0	0	0	0	0	0	0	0	0	0	0	0	0	0	0	0	0	2	0	0	0	0	0	0	0	0	0	0	0	0	0	0	0
19012	Fungi	Ascomycota	Eurotiomycetes	Eurotiales	Aspergillaceae	unidentified	0	0	0	0	0	0	0	0	0	0	0	0	0	0	0	0	0	0	0	0	0	0	0	0	0	0	0	0	0	0	0	0	0	0	0	0	0	0	0	0	0	0	8
19511	Fungi	Basidiomycota	unidentified	unidentified	unidentified	unidentified	0	0	0	0	0	0	0	0	0	0	0	0	0	0	0	0	0	0	0	0	0	0	0	0	0	0	0	0	0	0	0	0	0	0	0	0	0	0	0	0	0	0	0
19542	Fungi	Ascomycota	unidentified	unidentified	unidentified	unidentified	0	0	0	0	0	0	0	0	0	0	0	0	0	0	0	0	0	0	0	0	0	0	0	0	0	0	0	0	0	0	0	0	0	0	0	0	0	0	0	0	0	0	0
19553	Fungi	Ascomycota	Pezizomycotina_cls_Incertae_sedis	Pezizomycotina_ord_Incertae_sedis	Pezizomycotina_fam_Incertae_sedis	Ciliophora	0	0	0	0	0	0	0	0	0	0	0	0	0	0	0	0	0	0	0	0	0	0	0	0	0	0	0	0	0	0	0	0	0	0	0	0	0	0	0	0	0	0	0
19562	Fungi	Mucoromycota	Mucoromycotina_Incertae sedis	Mucorales	Mucoraceae	Mucor	0	0	0	0	0	0	0	0	0	0	0	0	0	0	0	0	0	0	0	0	0	0	0	0	0	0	0	0	0	0	0	0	0	0	0	0	0	0	0	0	0	0	0
19851	Fungi	Ascomycota	unidentified	unidentified	unidentified	unidentified	0	0	0	0	0	0	0	0	1	0	0	0	0	0	0	0	0	0	0	0	0	0	0	0	0	0	0	0	0	2	0	0	0	0	0	0	0	0	0	0	0	0	0
20205	Fungi	Ascomycota	Eurotiomycetes	Eurotiales	Aspergillaceae	Aspergillus	0	0	0	0	0	0	0	0	0	0	0	0	0	0	0	0	0	0	0	0	0	0	0	0	0	0	0	0	0	0	0	0	0	0	0	0	0	0	0	0	0	0	0
20784	Fungi	Rozellomycota	unidentified	unidentified	unidentified	unidentified	0	0	0	0	0	0	0	0	0	0	0	0	0	0	0	0	0	0	0	0	0	0	0	0	0	0	0	0	0	0	0	0	0	0	0	0	0	0	0	9	0	0	0
20795	Fungi	Ascomycota	Eurotiomycetes	Eurotiales	Aspergillaceae	Aspergillus	0	0	0	0	0	0	0	0	0	0	0	0	0	0	0	0	0	0	0	0	0	0	1	0	0	0	0	0	0	0	0	0	0	0	0	0	0	0	0	0	0	0	0
20830	Fungi	Ascomycota	Eurotiomycetes	Eurotiales	Trichocomaceae	Aspergillus	0	0	0	0	0	1	0	0	0	0	0	0	0	0	0	0	0	0	0	0	0	0	0	0	0	0	0	0	0	0	0	0	0	0	0	0	0	0	0	0	0	0	0
21077	Fungi	Ascomycota	Eurotiomycetes	Eurotiales	Aspergillaceae	Penicillium	0	0	0	1	0	0	0	0	0	0	0	0	0	0	0	0	0	0	0	0	0	0	0	0	0	0	0	0	1	0	0	0	0	0	0	0	0	0	0	0	0	0	0
21255	Fungi	Ascomycota	Eurotiomycetes	Eurotiales	Aspergillaceae	Aspergillus	0	1	0	0	0	0	2	0	0	0	1	0	0	0	0	0	0	0	0	0	0	0	0	0	0	0	0	0	0	1	0	0	0	0	0	0	0	0	0	0	0	0	0
21449	Fungi	Ascomycota	Sordariomycetes	Hypocreales	Hypocreales_fam_Incertae_sedis	Emericellopsis	1	0	0	0	0	0	0	0	0	0	0	0	0	0	0	0	0	0	0	0	0	0	0	0	0	0	0	0	0	0	0	0	0	0	0	0	0	0	0	0	0	0	0
22207	Fungi	Ascomycota	Eurotiomycetes	Eurotiales	Aspergillaceae	Penicillium	0	1	0	0	0	0	0	0	0	0	0	0	0	0	0	0	0	0	4	0	0	0	0	0	0	0	0	0	0	0	0	0	0	0	0	0	0	0	0	0	0	0	0
22209	Fungi	Ascomycota	Eurotiomycetes	Eurotiales	Aspergillaceae	Penicillium	0	0	0	0	0	0	0	0	0	0	0	0	0	0	0	0	0	0	7	0	0	0	0	0	0	0	0	0	0	0	0	0	0	0	0	0	0	0	0	0	0	0	0
22239	Fungi	Ascomycota	unidentified	unidentified	unidentified	unidentified	0	0	0	0	0	0	0	0	0	0	0	0	0	0	0	0	0	0	0	0	0	0	0	0	0	0	0	0	0	0	9	0	0	0	0	0	0	0	0	0	0	0	0
22275	Fungi	Ascomycota	Eurotiomycetes	Eurotiales	Aspergillaceae	Penicillium	0	0	0	0	0	0	0	0	0	0	0	0	0	0	0	0	0	0	0	0	0	0	0	0	0	0	0	0	0	0	0	0	0	0	0	0	0	0	0	0	0	0	0
22531	Fungi	Ascomycota	Eurotiomycetes	Eurotiales	Aspergillaceae	Aspergillus	0	0	0	0	0	0	0	0	0	0	0	0	0	0	0	0	0	0	0	0	0	0	0	0	0	0	0	0	0	0	0	0	0	0	0	0	0	0	0	0	0	0	0
22586	Fungi	Ascomycota	Eurotiomycetes	Eurotiales	Trichocomaceae	Eupenicillium	0	0	0	0	0	0	1	0	0	2	0	0	3	0	0	0	0	0	0	0	0	0	0	0	0	0	0	0	0	0	0	0	0	0	0	0	0	0	0	0	0	0	0
22779	Fungi	Ascomycota	Eurotiomycetes	Eurotiales	Trichocomaceae	Talaromyces	0	0	0	0	0	0	0	0	0	0	0	0	0	0	0	0	0	0	0	0	0	0	0	0	0	0	0	0	0	0	0	0	0	0	0	0	0	0	0	0	3	0	0
23110	Fungi	Ascomycota	Eurotiomycetes	Eurotiales	Trichocomaceae	Talaromyces	0	0	0	0	0	0	0	0	0	0	0	0	0	0	0	0	0	0	0	0	0	0	0	0	0	0	0	0	0	0	0	0	0	0	0	0	0	0	0	0	0	0	0
23617	Fungi	Ascomycota	Eurotiomycetes	Eurotiales	Aspergillaceae	Aspergillus	0	0	0	0	0	0	0	0	0	0	0	0	0	0	0	0	0	0	0	0	0	0	0	0	0	0	0	0	0	0	0	0	0	0	0	0	0	0	0	0	0	0	0
23652	Fungi	Ascomycota	Dothideomycetes	Pleosporales	Pleosporaceae	Alternaria	0	1	3	0	0	0	0	0	0	0	0	0	0	0	0	0	0	0	0	0	0	0	0	0	0	0	0	0	0	0	0	0	0	0	0	0	0	0	0	0	0	0	0
24053	Fungi	Ascomycota	Eurotiomycetes	Eurotiales	Aspergillaceae	Aspergillus	0	0	0	0	0	0	0	0	0	0	0	0	0	0	0	0	0	0	0	0	0	0	0	0	0	0	0	0	0	0	0	0	0	0	0	0	0	0	0	0	0	0	0
24057	Fungi	Ascomycota	Eurotiomycetes	Eurotiales	Trichocomaceae	Talaromyces	0	0	0	0	0	0	0	0	0	0	0	0	0	0	0	0	0	0	0	0	0	0	0	0	0	0	0	0	0	0	0	0	0	0	0	0	0	0	0	0	0	0	0
24454	Fungi	Ascomycota	Dothideomycetes	Pleosporales	Didymellaceae	Phoma	0	0	0	0	0	0	0	0	0	0	0	0	0	0	0	0	0	0	0	0	0	0	0	0	0	0	0	0	0	0	0	0	0	0	0	0	0	0	0	9	0	0	0
24662	Fungi	Ascomycota	Dothideomycetes	Pleosporales	Didymellaceae	Atradidymella	0	0	0	0	0	0	0	0	0	0	0	0	0	0	0	0	0	0	0	0	0	0	0	0	0	0	0	0	0	0	0	0	0	7	0	0	0	0	0	0	0	0	0
24765	Fungi	Ascomycota	Dothideomycetes	Dothideales	Dothideales_fam_Incertae_sedis	Hortaea	0	0	0	0	0	0	0	0	0	0	0	0	0	0	0	0	0	0	0	0	0	0	0	0	8	0	0	0	0	0	0	0	0	0	0	0	0	0	0	0	0	0	0
24795	Fungi	Ascomycota	Dothideomycetes	Pleosporales	Didymellaceae	Epicoccum	0	0	0	0	0	0	0	0	0	0	0	0	0	0	0	0	0	0	0	0	0	0	0	0	0	0	0	0	0	0	0	0	0	8	0	0	0	0	0	0	0	0	0
24964	Fungi	Ascomycota	Sordariomycetes	Hypocreales	Nectriaceae	Gibberella	0	0	0	0	0	0	0	0	0	0	0	0	0	0	0	0	0	0	0	0	0	0	0	0	0	0	0	0	0	0	0	0	0	0	0	0	0	0	0	0	0	0	0
25053	Fungi	Ascomycota	Dothideomycetes	Capnodiales	Neodevriesiaceae	Neodevriesia	0	0	0	0	0	0	0	0	0	0	0	0	0	0	0	0	0	0	0	0	0	0	0	9	0	0	0	0	0	0	0	0	0	0	0	0	0	0	0	0	0	0	0
25143	Fungi	Ascomycota	Pezizomycotina_cls_Incertae_sedis	Pezizomycotina_ord_Incertae_sedis	Pezizomycotina_fam_Incertae_sedis	Ciliophora	0	0	0	0	0	0	0	0	0	0	0	0	0	0	0	0	0	0	0	0	0	0	0	0	0	0	0	0	0	0	0	0	0	0	0	0	0	0	0	0	0	0	0
25190	Fungi	Ascomycota	Eurotiomycetes	Onygenales	Onygenales_fam_Incertae_sedis	Chrysosporium	0	0	0	0	0	0	0	0	0	0	0	0	0	0	0	0	0	0	0	0	0	0	0	0	0	0	0	0	0	0	0	0	0	0	0	0	0	0	0	0	0	0	0
25444	Fungi	Ascomycota	Dothideomycetes	Capnodiales	Cladosporiaceae	Cladosporium	0	0	0	0	4	1	0	0	0	0	0	0	0	0	0	0	0	0	0	0	0	0	0	0	0	0	0	0	0	0	0	0	0	0	0	0	0	0	0	0	0	0	0
25597	Fungi	Ascomycota	Dothideomycetes	Capnodiales	Mycosphaerellaceae	Phaeophleospora	0	0	0	0	0	0	0	0	0	0	0	0	0	0	0	0	0	0	0	0	0	0	0	0	0	0	0	0	0	0	0	0	0	0	0	0	0	9	0	0	0	0	0
25691	Fungi	Ascomycota	Dothideomycetes	Capnodiales	Cladosporiaceae	unidentified	0	0	0	0	0	0	0	0	0	0	0	0	0	0	0	0	1	0	0	0	0	0	0	0	0	0	0	0	1	1	0	0	0	0	0	0	0	0	2	0	0	0	0
25762	Fungi	Ascomycota	Sordariomycetes	Hypocreales	Nectriaceae	Gibberella	0	0	1	0	0	0	0	0	0	0	0	0	0	0	0	0	0	0	0	0	0	0	0	0	0	0	0	0	0	0	0	0	0	0	0	0	0	0	0	0	0	0	0
25934	Fungi	Ascomycota	Dothideomycetes	Capnodiales	Cladosporiaceae	Cladosporium	1	0	0	0	1	0	1	0	0	1	0	0	0	0	0	0	1	0	0	0	0	0	0	0	0	0	0	0	0	0	0	0	0	0	0	0	0	0	1	0	0	0	0
26065	Fungi	Ascomycota	Dothideomycetes	Capnodiales	Cladosporiaceae	Cladosporium	0	0	0	0	0	0	0	0	0	0	0	0	0	0	0	0	6	0	0	0	0	0	1	0	1	0	0	0	0	0	0	0	0	0	0	0	0	0	1	0	0	0	0
26118	Fungi	Ascomycota	Dothideomycetes	Capnodiales	Cladosporiaceae	Cladosporium	0	0	0	0	0	0	0	0	0	0	0	0	0	0	0	0	0	0	0	0	0	0	0	0	9	0	0	0	0	0	0	0	0	0	0	0	0	0	0	0	0	0	0
26365	Fungi	Ascomycota	Leotiomycetes	Helotiales	Helotiales_fam_Incertae_sedis	Cadophora	0	0	0	0	0	0	0	0	0	0	1	0	1	0	0	1	0	0	0	0	0	0	0	0	0	0	0	0	0	0	0	0	0	0	0	0	0	0	1	0	0	0	0
26432	Fungi	Ascomycota	Dothideomycetes	Capnodiales	Mycosphaerellaceae	Davidiella	0	0	0	0	0	0	0	0	0	0	0	0	0	0	0	0	0	0	0	0	0	0	0	0	0	0	0	0	0	0	0	0	0	0	0	0	8	0	0	0	0	0	0
26563	Fungi	Ascomycota	Leotiomycetes	Helotiales	Helotiales_fam_Incertae_sedis	Cadophora	1	0	0	0	0	1	0	0	0	0	0	0	1	0	0	0	1	0	0	0	0	0	0	0	0	0	0	0	0	0	0	0	0	0	0	0	0	0	0	0	0	0	0
26583	Fungi	Ascomycota	Dothideomycetes	Capnodiales	Capnodiaceae	Capnodium	0	0	0	0	0	0	0	0	9	0	0	0	0	0	0	0	0	0	0	0	0	0	0	0	0	0	0	0	0	0	0	0	0	0	0	0	0	0	0	0	0	0	0
26642	Fungi	Ascomycota	Leotiomycetes	Helotiales	Helotiales_fam_Incertae_sedis	Cadophora	0	0	0	0	0	1	0	0	0	0	1	0	0	0	0	0	1	0	0	0	0	0	0	0	1	0	0	0	1	0	0	0	0	0	0	0	0	0	0	0	0	0	0
26759	Fungi	Ascomycota	Dothideomycetes	Capnodiales	Mycosphaerellaceae	Sphaerulina	0	0	0	0	0	0	2	0	0	0	3	0	0	0	0	0	0	0	0	0	0	0	0	0	0	0	0	0	2	0	0	0	0	0	0	0	0	0	0	0	0	0	0
26877	Fungi	Ascomycota	Dothideomycetes	Capnodiales	Mycosphaerellaceae	Passalora	0	0	0	0	0	0	0	0	0	0	0	0	0	0	0	0	0	0	0	0	0	0	0	0	0	0	0	0	0	0	0	0	0	0	0	0	0	0	0	0	0	0	0
27165	Fungi	Basidiomycota	unidentified	unidentified	unidentified	unidentified	0	0	0	0	0	0	0	0	0	0	0	0	0	0	0	0	0	0	0	0	0	0	0	0	0	0	0	0	0	0	0	0	0	0	0	0	0	0	0	0	0	0	0
335	Fungi	Ascomycota	unidentified	unidentified	unidentified	unidentified	0	0	0	0	0	0	0	0	0	0	0	0	0	0	0	0	0	0	0	0	0	0	0	0	0	0	0	0	0	0	0	0	0	0	0	0	0	0	0	0	0	0	0
969	Fungi	Ascomycota	unidentified	unidentified	unidentified	unidentified	0	4	0	3	0	0	0	0	0	0	0	0	0	0	0	0	0	0	0	0	0	0	0	0	0	0	0	0	0	0	0	0	0	0	0	0	0	0	0	0	0	0	0
1186	Fungi	Ascomycota	unidentified	unidentified	unidentified	unidentified	0	0	0	0	0	0	0	0	0	0	0	0	0	0	0	0	0	0	0	0	0	0	0	0	0	0	0	0	0	0	0	0	0	0	0	0	0	0	0	8	0	0	0
1559	Fungi	Basidiomycota	Exobasidiomycetes	Robbauerales	Robbaueraceae	Robbauera	0	0	0	0	0	0	0	0	0	0	0	0	0	0	0	0	0	0	0	0	1	0	0	0	0	0	0	0	0	0	0	0	0	0	0	0	0	0	0	0	0	0	0
1634	Fungi	Basidiomycota	Exobasidiomycetes	Robbauerales	Robbaueraceae	Robbauera	0	0	0	0	0	0	0	0	0	0	0	1	0	0	0	0	0	0	0	0	2	0	0	0	0	0	0	0	0	0	0	0	0	0	0	0	0	0	0	0	0	0	0
1953	Fungi	Basidiomycota	Exobasidiomycetes	Robbauerales	Robbaueraceae	Robbauera	0	0	0	0	0	0	0	0	0	0	0	0	0	0	0	0	0	0	0	0	0	0	0	0	0	0	0	0	0	0	0	0	0	0	0	0	0	0	0	0	0	0	0
2023	Fungi	Basidiomycota	Exobasidiomycetes	Robbauerales	Robbaueraceae	Robbauera	0	0	0	0	0	0	0	0	0	0	0	0	0	0	0	0	0	0	0	0	0	0	0	0	0	0	0	0	0	0	0	0	0	0	0	0	0	0	0	0	0	0	0
2179	Fungi	Basidiomycota	unidentified	unidentified	unidentified	unidentified	0	0	0	0	0	0	0	0	0	8	0	0	0	0	0	0	0	0	0	0	0	0	0	0	0	0	0	0	0	0	0	0	0	0	0	0	0	0	0	0	0	0	0
2223	Fungi	Basidiomycota	Exobasidiomycetes	Robbauerales	Robbaueraceae	Robbauera	0	0	0	0	0	0	0	0	0	0	0	1	0	0	0	0	0	0	0	0	3	0	0	0	0	0	0	0	0	0	0	0	0	0	0	0	0	0	0	0	0	0	0
2844	Fungi	Basidiomycota	unidentified	unidentified	unidentified	unidentified	0	0	0	0	0	0	0	0	0	0	0	0	0	0	0	0	0	0	0	1	0	0	0	0	0	0	0	0	0	0	0	0	0	0	0	0	0	0	0	0	0	0	0
3515	Fungi	Basidiomycota	Exobasidiomycetes	Robbauerales	Robbaueraceae	Robbauera	0	0	0	0	0	0	0	0	0	0	0	0	0	0	0	0	0	0	0	0	0	0	0	0	0	0	0	0	0	0	0	0	0	0	0	0	0	0	0	1	0	0	0
3991	Fungi	Basidiomycota	unidentified	unidentified	unidentified	unidentified	0	0	0	0	0	0	0	0	0	0	0	0	0	0	0	0	0	0	0	0	0	0	0	0	0	0	0	0	0	0	0	0	0	0	0	0	0	0	0	0	0	0	0
4140	Fungi	Basidiomycota	Agaricomycetes	unidentified	unidentified	unidentified	0	0	0	0	0	0	0	0	0	0	0	0	0	0	0	0	0	0	0	8	0	0	0	0	0	0	0	0	0	0	0	0	0	0	0	0	0	0	0	0	0	0	0
4191	Fungi	Ascomycota	unidentified	unidentified	unidentified	unidentified	0	0	0	0	0	0	0	0	0	0	0	0	0	0	0	0	0	0	0	0	0	0	0	0	0	0	0	0	0	0	0	0	0	0	0	0	0	0	0	0	0	0	0
4466	Fungi	Ascomycota	unidentified	unidentified	unidentified	unidentified	0	0	0	0	8	0	0	0	0	0	0	0	0	0	0	0	0	0	0	0	0	0	0	0	0	0	0	0	0	0	0	0	0	0	0	0	0	0	0	0	0	0	0
4783	Fungi	Basidiomycota	unidentified	unidentified	unidentified	unidentified	0	0	0	0	0	0	0	0	0	0	0	0	0	0	0	0	0	0	0	0	0	0	0	0	0	0	0	0	0	0	0	0	0	0	0	0	0	0	0	0	0	0	0
4929	Fungi	Basidiomycota	unidentified	unidentified	unidentified	unidentified	0	0	0	0	0	0	1	0	0	0	7	0	0	0	0	0	0	0	0	0	0	0	0	0	0	0	0	0	0	0	0	0	0	0	0	0	0	0	0	0	0	0	0
5171	Fungi	Ascomycota	unidentified	unidentified	unidentified	unidentified	0	0	0	0	0	0	0	0	0	0	0	0	0	0	0	0	0	0	0	0	0	0	0	0	0	0	0	0	0	0	0	0	0	0	0	0	0	0	0	0	0	0	0
5286	Fungi	Basidiomycota	Microbotryomycetes	Sporidiobolales	Sporidiobolales_Incertae sedis	Rhodotorula	0	0	0	0	0	0	0	0	0	0	0	0	0	0	0	0	0	0	0	0	0	0	0	0	0	0	0	0	0	0	0	0	0	0	0	0	0	0	0	0	0	0	0
5412	Fungi	Basidiomycota	Microbotryomycetes	Sporidiobolales	Sporidiobolales_Incertae sedis	Rhodotorula	0	0	0	0	0	0	0	0	0	0	0	0	0	0	0	0	0	0	0	0	0	0	0	0	0	0	0	0	0	0	0	0	0	0	0	0	0	0	0	0	0	0	0
5422	Fungi	Basidiomycota	Microbotryomycetes	Sporidiobolales	Sporidiobolales_Incertae sedis	Rhodotorula	0	0	0	0	0	0	0	0	0	0	0	0	0	0	0	0	0	0	0	0	0	0	0	0	0	0	0	0	0	0	0	0	0	0	0	0	0	0	0	0	0	0	0
5669	Fungi	Ascomycota	unidentified	unidentified	unidentified	unidentified	5	0	0	0	0	0	0	0	0	0	2	0	0	0	0	0	0	0	0	0	0	0	0	0	0	0	0	0	1	0	0	0	0	0	0	0	0	0	0	0	0	0	0
6197	Fungi	Basidiomycota	Exobasidiomycetes	Microstromatales	Microstromatales_fam_Incertae_sedis	Sympodiomycopsis	0	0	0	0	0	0	0	0	0	0	0	0	0	0	0	0	0	0	0	0	0	0	0	0	0	0	0	0	0	0	0	0	0	0	0	0	0	0	0	0	0	0	0
6242	Fungi	Chytridiomycota	unidentified_Chytridiomycota	unidentified_Chytridiomycota	unidentified_Chytridiomycota	unidentified_Chytridiomycota	0	1	0	0	0	0	1	0	0	0	0	0	0	0	0	0	0	0	0	0	0	0	0	0	0	0	0	0	0	0	0	0	0	0	0	0	0	0	0	0	0	0	0
6245	Fungi	Chytridiomycota	unidentified_Chytridiomycota	unidentified_Chytridiomycota	unidentified_Chytridiomycota	unidentified_Chytridiomycota	0	0	1	0	0	0	0	0	0	0	0	0	0	0	0	0	0	0	0	0	0	0	0	0	0	0	0	0	0	1	0	0	0	0	0	0	0	0	0	0	0	0	0
6366	Fungi	Basidiomycota	Exobasidiomycetes	Microstromatales	Microstromatales_fam_Incertae_sedis	Sympodiomycopsis	0	0	0	0	0	0	0	0	0	0	0	0	0	0	0	0	0	0	0	0	0	0	0	0	0	0	0	0	0	0	0	0	0	0	0	0	0	0	0	0	0	0	0
6443	Fungi	Ascomycota	Pezizomycotina_cls_Incertae_sedis	Pezizomycotina_ord_Incertae_sedis	Pezizomycotina_fam_Incertae_sedis	Ciliophora	0	0	0	0	0	0	0	0	0	0	0	0	0	0	0	0	0	0	0	0	0	0	0	0	0	0	0	0	0	0	0	0	0	0	0	0	0	0	0	0	0	0	0
6657	Fungi	Basidiomycota	Agaricomycetes	Atheliales	Tylosporaceae	Amphinema	0	0	0	0	0	0	0	0	0	0	0	0	0	0	0	0	0	0	0	0	0	0	0	0	0	0	0	0	0	0	0	0	0	0	0	0	0	0	0	0	0	0	0
6870	Fungi	unidentified	unidentified	unidentified	unidentified	unidentified	0	0	0	0	0	5	0	0	0	0	0	0	0	0	0	0	0	0	1	0	0	0	0	0	0	0	0	0	0	0	0	0	0	0	0	0	0	0	0	0	0	0	0
6922	Fungi	unidentified	unidentified	unidentified	unidentified	unidentified	0	0	0	0	0	0	0	0	0	0	0	0	0	0	0	0	0	0	0	0	0	0	0	0	0	0	0	0	0	0	0	0	0	0	0	0	0	0	0	0	0	0	0
7011	Fungi	Ascomycota	unidentified	unidentified	unidentified	unidentified	0	0	0	0	0	0	0	0	0	0	0	0	0	0	0	0	0	0	0	0	0	0	0	0	0	0	0	0	0	0	0	0	0	0	0	0	0	0	0	0	0	0	0
7067	Fungi	Basidiomycota	Agaricomycetes	Atheliales	Tylosporaceae	Amphinema	0	0	0	0	0	0	0	0	0	0	0	0	0	0	0	0	0	0	0	0	0	0	0	0	0	0	0	0	0	0	0	0	0	0	0	0	0	0	0	0	0	0	0
7119	Fungi	Basidiomycota	Agaricomycetes	Atheliales	Tylosporaceae	Amphinema	0	0	0	0	0	0	0	0	0	0	0	0	0	0	0	0	0	0	0	0	0	0	0	0	0	0	0	0	0	0	0	0	0	0	0	0	0	0	0	0	0	0	0
7282	Fungi	Basidiomycota	unidentified	unidentified	unidentified	unidentified	0	0	0	0	0	0	0	0	0	0	0	0	0	0	0	0	0	0	0	0	0	0	0	0	0	0	0	0	0	0	0	0	0	0	0	0	0	0	0	0	0	0	0
7301	Fungi	Basidiomycota	unidentified	unidentified	unidentified	unidentified	0	0	0	0	0	0	0	6	0	0	0	0	0	0	0	0	0	0	0	0	0	0	0	0	0	0	0	0	0	0	2	0	0	0	0	0	0	0	0	0	0	0	0
7499	Fungi	Basidiomycota	Agaricomycetes	Atheliales	Tylosporaceae	Amphinema	0	0	0	0	0	0	0	0	8	0	0	0	0	0	0	0	0	0	0	0	0	0	0	0	0	0	0	0	0	0	0	0	0	0	0	0	0	0	0	0	0	0	0
7636	Fungi	unidentified	unidentified	unidentified	unidentified	unidentified	0	0	0	0	0	0	0	0	0	0	0	0	0	0	0	0	0	0	0	0	0	0	0	0	0	0	0	0	0	0	0	8	0	0	0	0	0	0	0	0	0	0	0
7661	Fungi	unidentified	unidentified	unidentified	unidentified	unidentified	0	0	0	0	0	0	0	0	0	0	0	0	0	0	0	0	0	0	0	0	0	0	0	0	0	0	0	0	0	0	0	0	0	0	0	0	0	0	0	0	0	0	0
7741	Fungi	unidentified	unidentified	unidentified	unidentified	unidentified	0	0	0	0	0	0	0	0	0	0	0	0	0	0	0	0	0	0	0	0	0	0	0	0	0	0	0	0	0	0	0	0	0	0	0	0	0	0	0	0	0	0	0
7802	Fungi	Basidiomycota	unidentified	unidentified	unidentified	unidentified	0	0	0	0	0	0	0	1	0	0	0	0	0	0	0	0	0	0	0	0	0	0	0	0	0	0	0	0	0	0	2	0	0	0	0	0	0	0	0	5	0	0	0
8038	Fungi	Ascomycota	Pezizomycotina_cls_Incertae_sedis	Pezizomycotina_ord_Incertae_sedis	Pezizomycotina_fam_Incertae_sedis	Ciliophora	0	0	0	0	0	0	0	0	0	0	0	0	0	0	0	0	0	0	0	0	0	0	0	0	0	0	0	0	0	0	0	0	0	0	0	0	0	0	0	0	0	0	0
8071	Fungi	Ascomycota	unidentified	unidentified	unidentified	unidentified	0	0	0	0	0	0	0	1	6	0	0	0	0	0	0	0	0	0	0	0	0	0	0	0	0	0	0	0	0	0	1	0	0	0	0	0	0	0	0	0	0	0	0
8171	Fungi	unidentified	unidentified	unidentified	unidentified	unidentified	0	0	0	0	0	0	0	0	2	0	0	0	0	1	0	0	0	0	0	0	0	0	0	0	0	0	0	0	0	0	5	0	0	0	0	0	0	0	0	0	0	0	0
8315	Fungi	Ascomycota	Pezizomycetes	Pezizales	Pyronemataceae	Genabea	0	0	0	0	0	0	0	0	0	0	0	0	0	0	0	0	0	0	0	0	0	0	0	0	0	0	0	0	0	0	0	0	0	0	0	0	0	0	0	0	0	0	0
8429	Fungi	Basidiomycota	unidentified	unidentified	unidentified	unidentified	0	0	0	0	0	0	0	0	0	0	0	0	0	0	0	0	0	0	0	0	0	0	0	0	0	0	0	0	8	0	0	0	0	0	0	0	0	0	0	0	0	0	0
8501	Fungi	Basidiomycota	unidentified	unidentified	unidentified	unidentified	0	0	0	0	0	0	0	7	0	0	0	0	0	0	0	0	0	0	0	0	0	0	0	0	0	0	0	0	0	0	1	0	0	0	0	0	0	0	0	0	0	0	0
8682	Fungi	Ascomycota	Pezizomycotina_cls_Incertae_sedis	Pezizomycotina_ord_Incertae_sedis	Pezizomycotina_fam_Incertae_sedis	Ciliophora	0	0	0	0	0	0	0	0	0	0	0	0	0	0	0	0	0	0	0	0	0	0	0	0	0	0	0	0	0	0	0	0	0	0	0	0	0	0	0	0	0	0	0
9263	Fungi	Ascomycota	unidentified	unidentified	unidentified	unidentified	0	0	0	0	0	0	0	0	0	0	0	0	0	0	0	0	0	0	0	0	0	0	0	0	0	0	0	0	0	0	0	0	0	0	0	0	0	0	0	0	0	0	0
9325	Fungi	Ascomycota	unidentified	unidentified	unidentified	unidentified	0	0	0	0	0	0	0	0	0	0	0	0	0	0	0	0	0	0	0	0	0	0	0	0	0	0	0	0	0	0	0	0	0	0	0	0	0	4	0	0	0	0	0
9701	Fungi	Basidiomycota	Cystobasidiomycetes	Cystobasidiomycetes_ord_Incertae_sedis	Symmetrosporaceae	Symmetrospora	0	0	0	0	0	0	0	0	0	0	0	0	0	0	0	0	0	0	0	0	0	0	0	0	0	0	0	0	0	0	0	0	0	0	0	0	0	0	0	0	0	0	0
9902	Fungi	Basidiomycota	Agaricomycetes	Agaricales	Psathyrellaceae	Coprinellus	0	0	0	0	0	0	0	0	0	0	0	0	0	0	0	0	0	0	0	0	0	0	0	0	0	0	0	0	0	0	0	0	0	0	0	0	0	0	0	0	0	0	0
10344	Fungi	Basidiomycota	unidentified	unidentified	unidentified	unidentified	0	0	0	0	0	0	0	0	0	0	0	0	0	0	0	0	0	0	0	0	0	0	0	0	0	0	0	0	0	0	0	0	0	0	0	0	8	0	0	0	0	0	0
10524	Fungi	Basidiomycota	Cystobasidiomycetes	Cystobasidiales	Cystobasidiaceae	Cystobasidium	0	0	0	0	0	0	0	0	0	0	0	0	0	0	0	0	0	0	0	0	0	0	0	0	0	0	0	0	0	0	0	0	0	0	0	0	0	0	0	0	0	0	0
10534	Fungi	Basidiomycota	Cystobasidiomycetes	Cystobasidiales	Cystobasidiaceae	Cystobasidium	0	0	0	0	0	0	0	0	0	0	0	0	0	0	0	0	0	0	0	0	0	0	0	0	0	0	0	0	0	0	0	0	0	0	0	0	0	0	0	0	0	0	0
10837	Fungi	Basidiomycota	Cystobasidiomycetes	Cystobasidiales	Cystobasidiaceae	Cystobasidium	0	0	0	0	0	0	0	0	0	0	0	0	0	0	0	0	0	0	0	0	0	0	0	0	0	0	0	0	0	0	0	0	0	0	0	0	0	0	0	0	0	0	0
11355	Fungi	Ascomycota	unidentified	unidentified	unidentified	unidentified	0	0	0	0	0	0	0	1	1	0	0	0	0	0	0	0	0	0	0	0	0	0	0	0	0	0	0	0	0	0	5	0	0	0	0	0	0	0	0	0	0	0	0
12274	Fungi	Mucoromycota	Mucoromycotina_Incertae sedis	Mucorales	Syncephalastraceae	Syncephalastrum	0	0	0	0	0	0	0	0	0	0	0	0	0	0	0	0	0	0	0	0	0	0	0	0	0	0	0	0	0	0	0	0	0	0	0	0	0	0	0	0	0	0	0
12765	Fungi	Ascomycota	unidentified	unidentified	unidentified	unidentified	0	0	0	0	0	0	0	0	0	0	0	0	0	0	0	0	0	0	0	0	0	0	0	0	0	0	0	0	0	0	0	0	0	0	0	0	0	0	0	0	0	0	0
12788	Fungi	Ascomycota	Saccharomycetes	Saccharomycetales	Debaryomycetaceae	Yamadazyma	0	1	0	0	0	0	0	0	0	0	0	0	0	0	0	0	0	0	0	0	0	0	0	0	0	0	0	0	0	0	0	0	0	0	0	0	0	0	0	0	0	0	0
12809	Fungi	Basidiomycota	unidentified	unidentified	unidentified	unidentified	0	0	0	0	0	0	0	0	0	0	0	0	0	0	0	0	0	0	0	0	0	0	0	0	0	0	0	0	0	0	0	0	0	0	0	0	0	0	0	0	0	0	0
12990	Fungi	Ascomycota	Saccharomycetes	Saccharomycetales	Debaryomycetaceae	Yamadazyma	0	1	0	1	0	0	0	0	0	0	0	0	0	0	0	0	0	0	0	0	0	0	0	0	0	2	0	0	0	0	0	0	0	0	0	0	0	0	0	0	0	0	0
13166	Fungi	Ascomycota	Pezizomycotina_cls_Incertae_sedis	Pezizomycotina_ord_Incertae_sedis	Pezizomycotina_fam_Incertae_sedis	Ciliophora	0	0	0	0	0	0	0	0	0	0	0	0	0	0	0	0	0	0	0	8	0	0	0	0	0	0	0	0	0	0	0	0	0	0	0	0	0	0	0	0	0	0	0
13197	Fungi	Ascomycota	Saccharomycetes	Saccharomycetales	Debaryomycetaceae	Yamadazyma	0	0	1	1	1	0	0	0	0	0	0	0	0	0	0	0	0	0	0	0	0	0	0	0	0	4	0	0	0	0	0	0	0	0	0	0	0	0	0	0	0	0	0
13276	Fungi	Ascomycota	unidentified	unidentified	unidentified	unidentified	0	0	0	0	0	0	0	0	0	0	0	0	0	0	0	0	0	0	0	0	0	0	0	0	0	0	0	0	0	0	0	0	0	0	0	0	0	0	0	0	0	0	0
13307	Fungi	Basidiomycota	unidentified	unidentified	unidentified	unidentified	0	0	0	0	0	0	0	0	0	0	0	0	0	0	0	0	0	0	0	0	0	0	0	0	0	0	0	0	0	0	0	0	0	0	0	0	0	0	0	0	0	0	0
13390	Fungi	Basidiomycota	unidentified	unidentified	unidentified	unidentified	0	0	0	0	0	0	0	0	0	0	0	0	0	0	0	0	0	0	0	0	0	0	0	0	0	0	0	0	0	0	0	0	0	0	0	0	0	0	0	0	0	0	0
13477	Fungi	unidentified	unidentified	unidentified	unidentified	unidentified	0	0	0	0	0	0	0	4	2	0	0	0	0	0	0	0	0	0	0	0	0	0	0	0	0	0	0	0	0	0	0	0	0	0	0	0	0	0	0	0	0	0	0
13616	Fungi	Ascomycota	Eurotiomycetes	Eurotiales	Aspergillaceae	Aspergillus	0	0	0	0	0	0	0	0	0	0	0	0	0	0	0	0	0	0	0	0	0	0	0	0	0	0	0	0	0	0	0	0	0	0	0	0	0	0	0	0	0	0	0
13641	Fungi	Ascomycota	Eurotiomycetes	Eurotiales	Aspergillaceae	Aspergillus	0	0	0	0	0	0	0	0	0	0	0	0	0	0	0	0	0	0	0	0	0	0	0	0	0	0	0	0	0	0	0	0	0	0	0	0	0	0	0	0	0	0	0
13675	Fungi	Ascomycota	Eurotiomycetes	Eurotiales	Aspergillaceae	Aspergillus	0	0	0	0	0	0	0	0	0	0	0	0	0	0	0	0	0	0	0	0	0	0	0	0	0	0	0	0	0	0	0	0	0	0	0	0	0	0	0	0	0	0	0
13755	Fungi	Ascomycota	Eurotiomycetes	Eurotiales	Aspergillaceae	Aspergillus	0	0	0	0	0	0	0	0	0	0	0	0	0	0	0	0	0	0	0	0	0	0	0	0	0	0	0	0	0	0	0	0	0	0	0	0	0	0	0	0	0	0	0
13775	Fungi	Ascomycota	Eurotiomycetes	Eurotiales	Aspergillaceae	Aspergillus	0	0	0	0	0	0	0	0	0	0	0	0	0	0	0	0	0	0	0	0	0	0	0	0	0	0	0	1	0	0	0	0	0	0	0	0	0	0	0	0	0	0	0
13778	Fungi	Ascomycota	Eurotiomycetes	Eurotiales	Aspergillaceae	Aspergillus	0	0	0	0	0	0	0	0	0	0	0	0	0	0	0	0	0	0	0	0	0	0	0	0	0	0	0	0	0	0	0	0	0	0	0	0	0	0	0	0	0	0	0
13802	Fungi	Ascomycota	Eurotiomycetes	Eurotiales	Aspergillaceae	Aspergillus	3	0	0	0	0	0	0	0	0	0	0	0	0	0	0	0	0	0	0	0	0	0	0	0	0	0	0	1	0	0	0	0	0	0	0	0	0	0	0	0	0	0	0
13892	Fungi	Basidiomycota	unidentified	unidentified	unidentified	unidentified	0	0	0	0	0	0	0	0	0	0	0	0	0	0	0	0	0	0	0	0	0	0	0	0	0	0	0	0	0	0	0	0	0	0	0	0	0	0	0	0	0	0	0
13975	Fungi	Basidiomycota	unidentified	unidentified	unidentified	unidentified	0	0	0	0	0	0	0	0	0	0	0	0	0	0	0	0	0	0	0	0	0	0	0	0	0	0	0	0	0	0	0	0	0	0	0	0	0	0	0	0	0	0	0
14024	Fungi	Ascomycota	Pezizomycotina_cls_Incertae_sedis	Pezizomycotina_ord_Incertae_sedis	Pezizomycotina_fam_Incertae_sedis	Ciliophora	0	0	0	0	0	0	0	0	0	0	0	0	0	0	0	0	0	0	0	0	0	0	0	0	0	0	0	0	0	0	0	0	0	0	0	0	0	0	0	0	0	0	0
14303	Fungi	Ascomycota	Pezizomycotina_cls_Incertae_sedis	Pezizomycotina_ord_Incertae_sedis	Pezizomycotina_fam_Incertae_sedis	Ciliophora	0	0	0	0	0	0	0	0	0	0	0	0	0	0	0	0	0	0	0	0	0	0	0	0	0	0	0	0	0	0	0	0	0	0	0	0	0	0	0	0	0	0	0
14801	Fungi	Ascomycota	unidentified	unidentified	unidentified	unidentified	0	0	0	0	0	0	0	8	0	0	0	0	0	0	0	0	0	0	0	0	0	0	0	0	0	0	0	0	0	0	0	0	0	0	0	0	0	0	0	0	0	0	0
14871	Fungi	Ascomycota	Pezizomycotina_cls_Incertae_sedis	Pezizomycotina_ord_Incertae_sedis	Pezizomycotina_fam_Incertae_sedis	Ciliophora	0	0	0	0	0	0	0	4	0	0	0	0	0	0	0	0	0	0	0	4	0	0	0	0	0	0	0	0	0	0	0	0	0	0	0	0	0	0	0	0	0	0	0
15219	Fungi	Ascomycota	Pezizomycotina_cls_Incertae_sedis	Pezizomycotina_ord_Incertae_sedis	Pezizomycotina_fam_Incertae_sedis	Ciliophora	0	0	0	0	0	0	0	0	0	0	0	0	0	0	0	0	0	0	0	0	0	0	0	0	0	0	0	0	0	0	0	0	0	0	0	0	0	0	0	0	0	0	0
15502	Fungi	Basidiomycota	unidentified	unidentified	unidentified	unidentified	0	0	0	0	0	0	0	4	0	0	0	0	0	1	0	0	0	0	0	0	0	0	0	0	0	0	0	0	0	0	3	0	0	0	0	0	0	0	0	0	0	0	0
15723	Fungi	Basidiomycota	unidentified	unidentified	unidentified	unidentified	0	0	0	0	0	0	0	0	0	0	0	0	0	0	0	0	0	0	0	0	0	0	0	0	0	0	0	0	0	0	0	0	0	0	0	0	0	0	0	0	0	0	0
16036	Fungi	Ascomycota	unidentified	unidentified	unidentified	unidentified	0	0	0	0	0	0	0	1	0	0	0	0	0	0	0	0	0	0	0	7	0	0	0	0	0	0	0	0	0	0	0	0	0	0	0	0	0	0	0	0	0	0	0
16138	Fungi	Basidiomycota	Tremellomycetes	Tremellales	Rhynchogastremataceae	Papiliotrema	0	0	0	0	0	0	0	0	0	0	0	0	0	0	1	0	0	0	0	0	0	0	0	0	0	0	0	0	0	0	0	0	0	0	0	0	0	0	0	0	0	0	0
16216	Fungi	Ascomycota	Eurotiomycetes	Eurotiales	Trichocomaceae	Eurotium	0	2	0	0	0	0	1	0	0	0	0	0	0	0	0	0	0	0	0	0	0	0	0	1	0	0	1	0	0	0	0	0	0	0	0	0	0	0	0	0	0	0	0
16429	Fungi	Basidiomycota	Agaricomycetes	Atheliales	Tylosporaceae	Amphinema	0	0	0	0	0	0	0	1	0	0	0	0	0	0	0	0	0	0	0	0	0	0	0	0	0	0	0	0	0	0	0	0	0	0	7	0	0	0	0	0	0	0	0
[truncated: 5,923 more rows]
[truncated: 52 more columns]

## Sheet: Table S4
phylum	class	order	family	genus	OTUs	Reads
Aphelidiomycota	unidentified	unidentified	unidentified	unidentified	1	39
Ascomycota	Dothideomycetes	Botryosphaeriales	Aplosporellaceae	Aplosporella	1	32
Ascomycota	Dothideomycetes	Botryosphaeriales	Botryosphaeriaceae	Botryosphaeria	1	1
Ascomycota	Dothideomycetes	Capnodiales	Capnodiaceae	Capnodium	1	9
Ascomycota	Dothideomycetes	Capnodiales	Cladosporiaceae	Cladosporium	377	122028
Ascomycota	Dothideomycetes	Capnodiales	Cladosporiaceae	Toxicocladosporium	2	8
Ascomycota	Dothideomycetes	Capnodiales	Cladosporiaceae	unidentified	25	104
Ascomycota	Dothideomycetes	Capnodiales	Mycosphaerellaceae	Cercospora	1	11
Ascomycota	Dothideomycetes	Capnodiales	Mycosphaerellaceae	Cladosporium	33	4404
Ascomycota	Dothideomycetes	Capnodiales	Mycosphaerellaceae	Davidiella	18	10426
Ascomycota	Dothideomycetes	Capnodiales	Mycosphaerellaceae	Mycosphaerella	18	200
Ascomycota	Dothideomycetes	Capnodiales	Mycosphaerellaceae	Passalora	34	4488
Ascomycota	Dothideomycetes	Capnodiales	Mycosphaerellaceae	Phaeophleospora	33	5026
Ascomycota	Dothideomycetes	Capnodiales	Mycosphaerellaceae	Sphaerulina	14	1087
Ascomycota	Dothideomycetes	Capnodiales	Mycosphaerellaceae	unidentified	3	16
Ascomycota	Dothideomycetes	Capnodiales	Mycosphaerellaceae	Zasmidium	1	11
Ascomycota	Dothideomycetes	Capnodiales	Neodevriesiaceae	Neodevriesia	14	4997
Ascomycota	Dothideomycetes	Capnodiales	Neodevriesiaceae	unidentified	1	2
Ascomycota	Dothideomycetes	Capnodiales	Teratosphaeriaceae	Acidomyces	1	1
Ascomycota	Dothideomycetes	Capnodiales	Teratosphaeriaceae	Capnobotryella	1	1
Ascomycota	Dothideomycetes	Capnodiales	Teratosphaeriaceae	Hortaea	2	2
Ascomycota	Dothideomycetes	Capnodiales	Teratosphaeriaceae	Penidiella	1	2
Ascomycota	Dothideomycetes	Capnodiales	unidentified	unidentified	1	1
Ascomycota	Dothideomycetes	Dothideales	Aureobasidiaceae	Aureobasidium	26	30576
Ascomycota	Dothideomycetes	Dothideales	Dothideales_fam_Incertae_sedis	Hortaea	37	7709
Ascomycota	Dothideomycetes	Dothideales	Dothioraceae	Kabatiella	2	2
Ascomycota	Dothideomycetes	Dothideales	Dothioraceae	Pringsheimia	2	4
Ascomycota	Dothideomycetes	Dothideales	Dothioraceae	unidentified	1	1
Ascomycota	Dothideomycetes	Dothideomycetes_Incertae sedis	Pseudeurotiaceae	Pseudogymnoascus	2	3
Ascomycota	Dothideomycetes	Dothideomycetes_Incertae sedis	Pseudeurotiaceae	Teberdinia	1	2
Ascomycota	Dothideomycetes	Pleosporales	Coniothyriaceae	Coniothyrium	2	40
Ascomycota	Dothideomycetes	Pleosporales	Corynesporascaceae	Corynespora	7	397
Ascomycota	Dothideomycetes	Pleosporales	Cucurbitariaceae	Pyrenochaeta	15	4847
Ascomycota	Dothideomycetes	Pleosporales	Cucurbitariaceae	Pyrenochaetopsis	3	33
Ascomycota	Dothideomycetes	Pleosporales	Cucurbitariaceae	Seltsamia	1	2
Ascomycota	Dothideomycetes	Pleosporales	Dictyosporiaceae	Pseudoconiothyrium	1	5
Ascomycota	Dothideomycetes	Pleosporales	Didymellaceae	Ascochyta	1	6
Ascomycota	Dothideomycetes	Pleosporales	Didymellaceae	Atradidymella	5	36
Ascomycota	Dothideomycetes	Pleosporales	Didymellaceae	Epicoccum	39	33119
Ascomycota	Dothideomycetes	Pleosporales	Didymellaceae	Leptosphaerulina	1	149
Ascomycota	Dothideomycetes	Pleosporales	Didymellaceae	Neodidymelliopsis	1	3
Ascomycota	Dothideomycetes	Pleosporales	Didymellaceae	Paraboeremia	12	93
Ascomycota	Dothideomycetes	Pleosporales	Didymellaceae	Peyronellaea	2	321
Ascomycota	Dothideomycetes	Pleosporales	Didymellaceae	Phoma	16	1761
Ascomycota	Dothideomycetes	Pleosporales	Didymellaceae	unidentified	5	119
Ascomycota	Dothideomycetes	Pleosporales	Didymosphaeriaceae	Didymosphaeria	2	97
Ascomycota	Dothideomycetes	Pleosporales	Didymosphaeriaceae	Paracamarosporium	1	6
Ascomycota	Dothideomycetes	Pleosporales	Didymosphaeriaceae	Paraconiothyrium	5	640
Ascomycota	Dothideomycetes	Pleosporales	Didymosphaeriaceae	Paraphaeosphaeria	2	2
Ascomycota	Dothideomycetes	Pleosporales	Didymosphaeriaceae	Pseudopithomyces	1	3
Ascomycota	Dothideomycetes	Pleosporales	Didymosphaeriaceae	unidentified	1	6
Ascomycota	Dothideomycetes	Pleosporales	Lentitheciaceae	Darksidea	1	1
Ascomycota	Dothideomycetes	Pleosporales	Lentitheciaceae	Keissleriella	1	36
Ascomycota	Dothideomycetes	Pleosporales	Leptosphaeriaceae	Leptosphaeria	18	2286
Ascomycota	Dothideomycetes	Pleosporales	Leptosphaeriaceae	Paraphoma	3	14
Ascomycota	Dothideomycetes	Pleosporales	Leptosphaeriaceae	Sphaerellopsis	2	96
Ascomycota	Dothideomycetes	Pleosporales	Lindgomycetaceae	Hongkongmyces	1	2
Ascomycota	Dothideomycetes	Pleosporales	Massarinaceae	Stagonospora	3	39
Ascomycota	Dothideomycetes	Pleosporales	Montagnulaceae	Paraconiothyrium	1	1
Ascomycota	Dothideomycetes	Pleosporales	Montagnulaceae	Paraphaeosphaeria	2	2
Ascomycota	Dothideomycetes	Pleosporales	Periconiaceae	Periconia	5	506
Ascomycota	Dothideomycetes	Pleosporales	Phaeosphaeriaceae	Neosetophoma	3	111
Ascomycota	Dothideomycetes	Pleosporales	Phaeosphaeriaceae	Paraphoma	1	33
Ascomycota	Dothideomycetes	Pleosporales	Phaeosphaeriaceae	Phaeosphaeria	38	9376
Ascomycota	Dothideomycetes	Pleosporales	Phaeosphaeriaceae	Phaeosphaeriopsis	1	2
Ascomycota	Dothideomycetes	Pleosporales	Phaeosphaeriaceae	Setophaeosphaeria	2	25
Ascomycota	Dothideomycetes	Pleosporales	Phaeosphaeriaceae	unidentified	3	29
Ascomycota	Dothideomycetes	Pleosporales	Pleomassariaceae	Helminthosporium	1	26
Ascomycota	Dothideomycetes	Pleosporales	Pleosporaceae	Alternaria	146	78410
Ascomycota	Dothideomycetes	Pleosporales	Pleosporaceae	Bipolaris	1	1
Ascomycota	Dothideomycetes	Pleosporales	Pleosporaceae	Cochliobolus	1	1
Ascomycota	Dothideomycetes	Pleosporales	Pleosporaceae	Curvularia	2	318
Ascomycota	Dothideomycetes	Pleosporales	Pleosporaceae	Exserohilum	1	8
Ascomycota	Dothideomycetes	Pleosporales	Pleosporaceae	Neocamarosporium	1	1
Ascomycota	Dothideomycetes	Pleosporales	Pleosporaceae	Pleospora	2	113
Ascomycota	Dothideomycetes	Pleosporales	Pleosporaceae	Stemphylium	1	3
Ascomycota	Dothideomycetes	Pleosporales	Pleosporaceae	unidentified	3	199
Ascomycota	Dothideomycetes	Pleosporales	Pleosporales_fam_Incertae_sedis	Nigrograna	2	6
Ascomycota	Dothideomycetes	Pleosporales	Pleosporales_fam_Incertae_sedis	Pseudodiplodia	2	138
Ascomycota	Dothideomycetes	Pleosporales	Pyrenochaetopsidaceae	Neopyrenochaeta	3	14
Ascomycota	Dothideomycetes	Pleosporales	Sporormiaceae	Preussia	6	195
Ascomycota	Dothideomycetes	Pleosporales	Sporormiaceae	Westerdykella	6	408
Ascomycota	Dothideomycetes	Pleosporales	Teichosporaceae	unidentified	1	2
Ascomycota	Dothideomycetes	Pleosporales	Thyridariaceae	Roussoella	1	1
Ascomycota	Dothideomycetes	Pleosporales	Torulaceae	Torula	1	2
Ascomycota	Dothideomycetes	Pleosporales	unidentified	unidentified	22	731
Ascomycota	Dothideomycetes	Tubeufiales	Tubeufiaceae	Helicosporium	1	4
Ascomycota	Dothideomycetes	unidentified	unidentified	unidentified	2	3
Ascomycota	Dothideomycetes	Venturiales	Sympoventuriaceae	Ochroconis	2	120
Ascomycota	Eurotiomycetes	Chaetothyriales	Herpotrichiellaceae	Exophiala	10	722
Ascomycota	Eurotiomycetes	Chaetothyriales	Trichomeriaceae	Knufia	2	2
Ascomycota	Eurotiomycetes	Chaetothyriales	Trichomeriaceae	Lithohypha	1	5
Ascomycota	Eurotiomycetes	Chaetothyriales	unidentified	unidentified	2	5
Ascomycota	Eurotiomycetes	Eurotiales	Aspergillaceae	Aspergillus	454	54641
Ascomycota	Eurotiomycetes	Eurotiales	Aspergillaceae	Penicillium	307	40580
Ascomycota	Eurotiomycetes	Eurotiales	Aspergillaceae	unidentified	33	14621
Ascomycota	Eurotiomycetes	Eurotiales	Eurotiales_Incertae sedis	Thermomyces	1	13
Ascomycota	Eurotiomycetes	Eurotiales	Trichocomaceae	Aspergillus	22	22009
Ascomycota	Eurotiomycetes	Eurotiales	Trichocomaceae	Eupenicillium	29	19051
Ascomycota	Eurotiomycetes	Eurotiales	Trichocomaceae	Eurotium	59	5795
Ascomycota	Eurotiomycetes	Eurotiales	Trichocomaceae	Penicillium	11	82400
Ascomycota	Eurotiomycetes	Eurotiales	Trichocomaceae	Talaromyces	176	51636
Ascomycota	Eurotiomycetes	Eurotiales	Trichocomaceae	unidentified	11	5819
Ascomycota	Eurotiomycetes	Eurotiales	unidentified	unidentified	6	280
Ascomycota	Eurotiomycetes	Eurotiomycetes_Incertae sedis	Eurotiomycetes_Incertae sedis	Sarcinomyces	1	20
Ascomycota	Eurotiomycetes	Onygenales	Ajellomycetaceae	Histoplasma	1	7
Ascomycota	Eurotiomycetes	Onygenales	Arthrodermataceae	Microsporum	1	234
Ascomycota	Eurotiomycetes	Onygenales	Gymnoascaceae	Gymnoascus	1	1
Ascomycota	Eurotiomycetes	Onygenales	Onygenaceae	Chrysosporium	1	3
Ascomycota	Eurotiomycetes	Onygenales	Onygenales_fam_Incertae_sedis	Chrysosporium	11	766
Ascomycota	Eurotiomycetes	unidentified	unidentified	unidentified	23	1691
Ascomycota	Leotiomycetes	Erysiphales	Erysiphaceae	Podosphaera	1	2
Ascomycota	Leotiomycetes	Erysiphales	Erysiphaceae	Sawadaea	1	2
Ascomycota	Leotiomycetes	Helotiales	Dermateaceae	Marssonina	1	33
Ascomycota	Leotiomycetes	Helotiales	Dermateaceae	Mollisia	1	510
Ascomycota	Leotiomycetes	Helotiales	Helotiaceae	Cadophora	3	7
Ascomycota	Leotiomycetes	Helotiales	Helotiales_fam_Incertae_sedis	Amphobotrys	1	2
Ascomycota	Leotiomycetes	Helotiales	Helotiales_fam_Incertae_sedis	Cadophora	34	38751
Ascomycota	Leotiomycetes	Helotiales	Hyaloscyphaceae	unidentified	1	2
Ascomycota	Leotiomycetes	Helotiales	Sclerotiniaceae	Botrytis	1	24
Ascomycota	Leotiomycetes	Helotiales	Sclerotiniaceae	Ciboria	1	33
Ascomycota	Leotiomycetes	Helotiales	Sclerotiniaceae	Monilinia	2	13
Ascomycota	Leotiomycetes	Helotiales	unidentified	unidentified	4	142
Ascomycota	Leotiomycetes	Helotiales	Vibrisseaceae	Phialocephala	5	292
Ascomycota	Leotiomycetes	Thelebolales	Pseudeurotiaceae	Geomyces	1	2
Ascomycota	Leotiomycetes	Thelebolales	Pseudeurotiaceae	Pseudeurotium	3	24
Ascomycota	Leotiomycetes	Thelebolales	Pseudeurotiaceae	Pseudogymnoascus	5	869
Ascomycota	Leotiomycetes	unidentified	unidentified	unidentified	1	7
Ascomycota	Orbiliomycetes	Orbiliales	Orbiliaceae	Arthrobotrys	1	209
Ascomycota	Pezizomycetes	Pezizales	Pyronemataceae	Genabea	132	1685
Ascomycota	Pezizomycetes	Pezizales	Pyronemataceae	Geopora	2	6
Ascomycota	Pezizomycetes	Pezizales	unidentified	unidentified	1	3
Ascomycota	Pezizomycotina_cls_Incertae_sedis	Pezizomycotina_ord_Incertae_sedis	Pezizomycotina_fam_Incertae_sedis	Ciliophora	839	157297
Ascomycota	Pezizomycotina_cls_Incertae_sedis	Pezizomycotina_ord_Incertae_sedis	Pezizomycotina_fam_Incertae_sedis	Irpicomyces	1	2
Ascomycota	Pezizomycotina_Incertae sedis	Pezizomycotina_Incertae sedis	Pezizomycotina_Incertae sedis	Dokmaia	2	3
Ascomycota	Pezizomycotina_Incertae sedis	Pezizomycotina_Incertae sedis	Pezizomycotina_Incertae sedis	Knufia	1	2
Ascomycota	Pezizomycotina_Incertae sedis	Pezizomycotina_Incertae sedis	Pezizomycotina_Incertae sedis	Ochroconis	2	546
Ascomycota	Saccharomycetes	Saccharomycetales	Debaryomycetaceae	Debaryomyces	1	1
Ascomycota	Saccharomycetes	Saccharomycetales	Debaryomycetaceae	Meyerozyma	5	5650
Ascomycota	Saccharomycetes	Saccharomycetales	Debaryomycetaceae	Scheffersomyces	1	1
Ascomycota	Saccharomycetes	Saccharomycetales	Debaryomycetaceae	Yamadazyma	58	6054
Ascomycota	Saccharomycetes	Saccharomycetales	Phaffomycetaceae	Wickerhamomyces	1	5
Ascomycota	Saccharomycetes	Saccharomycetales	Pichiaceae	Pichia	1	2
Ascomycota	Saccharomycetes	Saccharomycetales	Saccharomycetaceae	Debaryomyces	1	145
Ascomycota	Saccharomycetes	Saccharomycetales	Saccharomycetaceae	Kluyveromyces	2	15
Ascomycota	Saccharomycetes	Saccharomycetales	Saccharomycetaceae	Lachancea	1	2
Ascomycota	Saccharomycetes	Saccharomycetales	Saccharomycetaceae	Saccharomyces	1	3
Ascomycota	Saccharomycetes	Saccharomycetales	Saccharomycetales_fam_Incertae_sedis	Candida	23	15969
Ascomycota	Saccharomycetes	Saccharomycetales	Saccharomycetales_fam_Incertae_sedis	Starmerella	1	1
Ascomycota	Saccharomycetes	Saccharomycetales	Saccharomycetales_Incertae sedis	Candida	1	17
Ascomycota	Sordariomycetes	Coniochaetales	Coniochaetaceae	Coniochaeta	4	66
Ascomycota	Sordariomycetes	Diaporthales	Diaporthaceae	Diaporthe	1	1
Ascomycota	Sordariomycetes	Diaporthales	Valsaceae	Cytospora	2	5
Ascomycota	Sordariomycetes	Diaporthales	Valsaceae	Phomopsis	1	25
Ascomycota	Sordariomycetes	Glomerellales	Glomerellaceae	Colletotrichum	1	2
Ascomycota	Sordariomycetes	Glomerellales	Plectosphaerellaceae	Chordomyces	1	1
Ascomycota	Sordariomycetes	Glomerellales	Plectosphaerellaceae	Lectera	1	1
Ascomycota	Sordariomycetes	Glomerellales	Plectosphaerellaceae	Plectosphaerella	1	4
Ascomycota	Sordariomycetes	Hypoceales	Catabotrydaceae	Botryosporium	1	3
Ascomycota	Sordariomycetes	Hypocreales	Bionectriaceae	Bionectria	1	18
Ascomycota	Sordariomycetes	Hypocreales	Bionectriaceae	Clonostachys	1	3
Ascomycota	Sordariomycetes	Hypocreales	Clavicipitaceae	Metarhizium	4	181
Ascomycota	Sordariomycetes	Hypocreales	Cordycipitaceae	Akanthomyces	1	3
Ascomycota	Sordariomycetes	Hypocreales	Cordycipitaceae	Beauveria	3	17
Ascomycota	Sordariomycetes	Hypocreales	Cordycipitaceae	Cordyceps	2	8
Ascomycota	Sordariomycetes	Hypocreales	Cordycipitaceae	Engyodontium	11	1740
Ascomycota	Sordariomycetes	Hypocreales	Cordycipitaceae	Parengyodontium	17	32564
Ascomycota	Sordariomycetes	Hypocreales	Cordycipitaceae	Simplicillium	1	1036
Ascomycota	Sordariomycetes	Hypocreales	Hypocreaceae	Hypocrea	5	8934
Ascomycota	Sordariomycetes	Hypocreales	Hypocreaceae	Trichoderma	29	10975
Ascomycota	Sordariomycetes	Hypocreales	Hypocreaceae	unidentified	1	2
Ascomycota	Sordariomycetes	Hypocreales	Hypocreales_fam_Incertae_sedis	Acremonium	35	3598
Ascomycota	Sordariomycetes	Hypocreales	Hypocreales_fam_Incertae_sedis	Emericellopsis	93	26060
Ascomycota	Sordariomycetes	Hypocreales	Hypocreales_fam_Incertae_sedis	Sarocladium	9	786
Ascomycota	Sordariomycetes	Hypocreales	Hypocreales_fam_Incertae_sedis	Trichothecium	1	9
Ascomycota	Sordariomycetes	Hypocreales	Hypocreales_fam_Incertae_sedis	Ustilaginoidea	1	2
Ascomycota	Sordariomycetes	Hypocreales	Hypocreales_Incertae sedis	Acremonium	6	970
Ascomycota	Sordariomycetes	Hypocreales	Hypocreales_Incertae sedis	Emericellopsis	2	111
Ascomycota	Sordariomycetes	Hypocreales	Hypocreales_Incertae sedis	Myrothecium	1	8
Ascomycota	Sordariomycetes	Hypocreales	Hypocreales_Incertae sedis	Sarocladium	3	2872
Ascomycota	Sordariomycetes	Hypocreales	Nectriaceae	Calcarisporium	7	1133
Ascomycota	Sordariomycetes	Hypocreales	Nectriaceae	Fusarium	62	7623
Ascomycota	Sordariomycetes	Hypocreales	Nectriaceae	Gibberella	21	4751
Ascomycota	Sordariomycetes	Hypocreales	Nectriaceae	Haematonectria	1	97
Ascomycota	Sordariomycetes	Hypocreales	Nectriaceae	Thyronectria	1	1
Ascomycota	Sordariomycetes	Hypocreales	Nectriaceae	unidentified	1	1
Ascomycota	Sordariomycetes	Hypocreales	Ophiocordycipitaceae	Ophiocordyceps	1	2
Ascomycota	Sordariomycetes	Hypocreales	Ophiocordycipitaceae	Purpureocillium	8	2361
Ascomycota	Sordariomycetes	Hypocreales	Ophiocordycipitaceae	Tolypocladium	2	168
Ascomycota	Sordariomycetes	Hypocreales	Sarocladiaceae	Parasarocladium	4	181
Ascomycota	Sordariomycetes	Hypocreales	Stachybotryaceae	Alfaria	1	1
Ascomycota	Sordariomycetes	Hypocreales	Stachybotryaceae	Stachybotrys	2	16
Ascomycota	Sordariomycetes	Hypocreales	Stachybotryaceae	Striaticonidium	1	2
Ascomycota	Sordariomycetes	Hypocreales	unidentified	unidentified	3	370
Ascomycota	Sordariomycetes	Magnaporthales	Magnaporthaceae	Buergenerula	1	1
Ascomycota	Sordariomycetes	Microascales	Halosphaeriaceae	Corollospora	1	17
Ascomycota	Sordariomycetes	Microascales	Microascaceae	Microascus	3	264
Ascomycota	Sordariomycetes	Microascales	Microascaceae	Scedosporium	2	208
Ascomycota	Sordariomycetes	Microascales	unidentified	unidentified	7	210
Ascomycota	Sordariomycetes	Myrmecridiales	Myrmecridiaceae	Myrmecridium	1	1
Ascomycota	Sordariomycetes	Pleurotheciales	Pleurotheciaceae	Phaeoisaria	2	114
Ascomycota	Sordariomycetes	Sordariales	Cephalothecaceae	Phialemonium	1	4
Ascomycota	Sordariomycetes	Sordariales	Chaetomiaceae	Botryotrichum	4	208
Ascomycota	Sordariomycetes	Sordariales	Chaetomiaceae	Chaetomium	12	1324
Ascomycota	Sordariomycetes	Sordariales	Chaetomiaceae	Thielavia	4	9
Ascomycota	Sordariomycetes	Sordariales	Chaetomiaceae	unidentified	4	75
Ascomycota	Sordariomycetes	Sordariales	Sordariaceae	Neurospora	1	1
Ascomycota	Sordariomycetes	Sordariomycetidae_Incertae sedis	Magnaporthaceae	Harpophora	1	1
Ascomycota	Sordariomycetes	Sordariomycetidae_Incertae sedis	Plectosphaerellaceae	Gibellulopsis	1	89
Ascomycota	Sordariomycetes	Togniniales	Togniniaceae	Phaeoacremonium	1	1
Ascomycota	Sordariomycetes	Trichosphaeriales	Trichosphaeriaceae	Nigrospora	25	2162
Ascomycota	Sordariomycetes	Trichosphaeriales	Trichosphaeriaceae	unidentified	2	2
Ascomycota	Sordariomycetes	Trichosphaeriales	Trichosphaeriales_Incertae sedis	Khuskia	1	1
Ascomycota	Sordariomycetes	unidentified	unidentified	unidentified	5	95
Ascomycota	Sordariomycetes	Xylariales	Apiosporaceae	Apiospora	3	65
Ascomycota	Sordariomycetes	Xylariales	Apiosporaceae	Arthrinium	1	1
Ascomycota	Sordariomycetes	Xylariales	Beltraniaceae	Beltraniella	1	1
Ascomycota	Sordariomycetes	Xylariales	Diatrypaceae	Eutypa	2	3
Ascomycota	Sordariomycetes	Xylariales	Diatrypaceae	Eutypella	3	9
Ascomycota	Sordariomycetes	Xylariales	Diatrypaceae	Peroneutypa	3	873
Ascomycota	Sordariomycetes	Xylariales	Sporocadaceae	Neopestalotiopsis	1	1
Ascomycota	Sordariomycetes	Xylariales	Sporocadaceae	Pestalotiopsis	22	8023
Ascomycota	Sordariomycetes	Xylariales	unidentified	unidentified	1	1
Ascomycota	Sordariomycetes	Xylariales	Xylariaceae	Ascotricha	4	225
Ascomycota	Sordariomycetes	Xylariales	Xylariales_fam_Incertae_sedis	Hansfordia	1	1
Ascomycota	Sordariomycetes	Xylariales	Xylariales_fam_Incertae_sedis	Phialemoniopsis	2	7
Ascomycota	unidentified	unidentified	unidentified	unidentified	1223	73945
Basidiomycota	Agaricomycetes	Agaricales	Agaricaceae	Tulostoma	4	176
Basidiomycota	Agaricomycetes	Agaricales	Agaricaceae	unidentified	1	1
Basidiomycota	Agaricomycetes	Agaricales	Amanitaceae	unidentified	2	2
Basidiomycota	Agaricomycetes	Agaricales	Lycoperdaceae	Lycoperdon	2	5
Basidiomycota	Agaricomycetes	Agaricales	Pleurotaceae	Pleurotus	6	2064
Basidiomycota	Agaricomycetes	Agaricales	Psathyrellaceae	Coprinellus	23	1304
Basidiomycota	Agaricomycetes	Agaricales	Psathyrellaceae	Coprinopsis	8	2398
Basidiomycota	Agaricomycetes	Agaricales	Psathyrellaceae	Psathyrella	1	2
Basidiomycota	Agaricomycetes	Agaricales	unidentified	unidentified	1	4
Basidiomycota	Agaricomycetes	Atheliales	Tylosporaceae	Amphinema	254	10562
Basidiomycota	Agaricomycetes	Boletales	Suillaceae	Suillus	1	3
Basidiomycota	Agaricomycetes	Geastrales	Geastraceae	Geastrum	2	9
Basidiomycota	Agaricomycetes	Phallales	Phallaceae	Phallus	2	6
Basidiomycota	Agaricomycetes	Polyporales	Ganodermataceae	Ganoderma	99	38306
Basidiomycota	Agaricomycetes	Polyporales	Irpicaceae	Emmia	17	5906
Basidiomycota	Agaricomycetes	Polyporales	Irpicaceae	Flavodon	1	1
Basidiomycota	Agaricomycetes	Polyporales	Irpicaceae	Irpex	1	1
Basidiomycota	Agaricomycetes	Polyporales	Phanerochaetaceae	Phanerochaete	1	6
Basidiomycota	Agaricomycetes	Trechisporales	Hydnodontaceae	Trechispora	4	690
Basidiomycota	Agaricomycetes	Trechisporales	Trechisporales_fam_Incertae_sedis	Sistotremastrum	1	1
Basidiomycota	Agaricomycetes	unidentified	unidentified	unidentified	109	15318
Basidiomycota	Agaricostilbomycetes	Agaricostilbales	Agaricostilbaceae	Sterigmatomyces	5	258
Basidiomycota	Agaricostilbomycetes	Agaricostilbales	Kondoaceae	Kondoa	1	2
Basidiomycota	Agaricostilbomycetes	Agaricostilbales	Kondoaceae	unidentified	1	1
Basidiomycota	Cystobasidiomycetes	Cystobasidiales	Cystobasidiaceae	Cystobasidium	50	5320
Basidiomycota	Cystobasidiomycetes	Cystobasidiales	Cystobasidiaceae	Occultifur	2	3
Basidiomycota	Cystobasidiomycetes	Cystobasidiomycetes_ord_Incertae_sedis	Symmetrosporaceae	Symmetrospora	13	855
Basidiomycota	Cystobasidiomycetes	Erythrobasidiales	Erythrobasidiaceae	Erythrobasidium	2	8
Basidiomycota	Cystobasidiomycetes	Erythrobasidiales	Erythrobasidiales_fam_Incertae_sedis	Sakaguchia	2	73
Basidiomycota	Cystobasidiomycetes	unidentified	unidentified	unidentified	1	8007
Basidiomycota	Exobasidiomycetes	Georgefischeriales	Gjaerumiaceae	Gjaerumia	8	1721
Basidiomycota	Exobasidiomycetes	Microstromatales	Microstromataceae	Sympodiomycopsis	1	2
Basidiomycota	Exobasidiomycetes	Microstromatales	Microstromatales_fam_Incertae_sedis	Sympodiomycopsis	48	2699
Basidiomycota	Exobasidiomycetes	Robbauerales	Robbaueraceae	Robbauera	502	140974
Basidiomycota	Malasseziomycetes	Malasseziales	Malasseziaceae	Malassezia	3	3
Basidiomycota	Microbotryomycetes	Microbotryomycetes_ord_Incertae_sedis	Chrysozymaceae	Sampaiozyma	1	409
Basidiomycota	Microbotryomycetes	Sporidiobolales	Sporidiobolaceae	Rhodotorula	8	4243
Basidiomycota	Microbotryomycetes	Sporidiobolales	Sporidiobolaceae	Sporidiobolus	1	2
Basidiomycota	Microbotryomycetes	Sporidiobolales	Sporidiobolales_Incertae sedis	Rhodotorula	230	21628
Basidiomycota	Microbotryomycetes	Sporidiobolales	Sporidiobolales_Incertae sedis	Sporobolomyces	1	2
Basidiomycota	Microbotryomycetes	Sporidiobolales	Sporidiobolales_Incertae sedis	unidentified	1	2
Basidiomycota	Microbotryomycetes	unidentified	unidentified	unidentified	2	59
Basidiomycota	Pucciniomycetes	Pucciniales	Melampsoraceae	Melampsora	1	1
Basidiomycota	Pucciniomycetes	Pucciniales	Phakopsoraceae	Phakopsora	1	1
Basidiomycota	Tremellomycetes	Cystofilobasidiales	Cystofilobasidiaceae	Cystofilobasidium	1	12
Basidiomycota	Tremellomycetes	Filobasidiales	Filobasidiaceae	Filobasidium	1	61
Basidiomycota	Tremellomycetes	Tremellales	Bulleraceae	Bullera	1	6
Basidiomycota	Tremellomycetes	Tremellales	Bulleribasidiaceae	Dioszegia	1	1
Basidiomycota	Tremellomycetes	Tremellales	Bulleribasidiaceae	Hannaella	15	33501
Basidiomycota	Tremellomycetes	Tremellales	Bulleribasidiaceae	Vishniacozyma	10	18604
Basidiomycota	Tremellomycetes	Tremellales	Rhynchogastremataceae	Papiliotrema	7	680
Basidiomycota	Tremellomycetes	Tremellales	Tremellaceae	Cryptococcus	5	28
Basidiomycota	Tremellomycetes	Tremellales	Tremellales_Incertae sedis	Bulleromyces	1	2
Basidiomycota	Tremellomycetes	Trichosporonales	Trichosporonaceae	Apiotrichum	1	1
Basidiomycota	Tremellomycetes	Trichosporonales	Trichosporonaceae	Asterotremella	1	5
Basidiomycota	Tremellomycetes	Trichosporonales	Trichosporonaceae	Cutaneotrichosporon	4	3153
Basidiomycota	Tremellomycetes	Trichosporonales	Trichosporonaceae	Trichosporon	1	1
Basidiomycota	Tremellomycetes	unidentified	unidentified	unidentified	2	4
Basidiomycota	Tritirachiomycetes	Tritirachiales	Tritirachiaceae	Tritirachium	1	5
Basidiomycota	unidentified	unidentified	unidentified	unidentified	995	90858
Basidiomycota	Ustilaginomycotina_Incertae sedis	Malasseziales	Malasseziales_Incertae sedis	Malassezia	5	1558
Basidiomycota	Wallemiomycetes	Wallemiales	Wallemiaceae	Wallemia	2	24
Chytridiomycota	Lobulomycetes	Lobulomycetales	Lobulomycetaceae	unidentified	1	6
Chytridiomycota	Rhizophydiomycetes	Rhizophydiales	Alphamycetaceae	Betamyces	3	32
Chytridiomycota	Rhizophydiomycetes	Rhizophydiales	unidentified	unidentified	2	1405
Chytridiomycota	Spizellomycetes	Spizellomycetales	Powellomycetaceae	Powellomyces	4	405
Chytridiomycota	unidentified	unidentified	unidentified	unidentified	46	8757
Chytridiomycota	unidentified_Chytridiomycota	unidentified_Chytridiomycota	unidentified_Chytridiomycota	unidentified_Chytridiomycota	12	854
Mortierellomycota	Mortierellomycetes	Mortierellales	Mortierellaceae	Mortierella	3	1545
Mucoromycota	Mucoromycotina_Incertae sedis	Mucorales	Mucoraceae	Mucor	11	3319
Mucoromycota	Mucoromycotina_Incertae sedis	Mucorales	Syncephalastraceae	Syncephalastrum	48	6027
Rozellomycota	Rozellomycota_cls_Incertae_sedis	Rozellomycota_ord_Incertae_sedis	Rozellomycota_fam_Incertae_sedis	Paramicrosporidium	1	3
Rozellomycota	Rozellomycotina_cls_Incertae_sedis	Branch03	unidentified	unidentified	2	19
Rozellomycota	Rozellomycotina_cls_Incertae_sedis	GS07	unidentified	unidentified	1	1
Rozellomycota	Rozellomycotina_cls_Incertae_sedis	GS08	unidentified	unidentified	2	20
Rozellomycota	unidentified	unidentified	unidentified	unidentified	9	469
unidentified	unidentified	unidentified	unidentified	unidentified	219	4700

## Sheet: TableS5
OTUID	QD_269	QD_100	QD_276	QD_278	QD_103	QD_137	QD_151	QD_216	QD_238	QD_248	QD_249	QD_250	QD_253	QD_265	QD_266	QD_267	QD_268	QD_270	QD_275	QD_280	QD_282	QD_288	QD_297	QD_254	QD_283	QD_98	QD_212	QD_217	QD_113	QD_142	QD_105	QD_101	QD_138	QD_135	QD_104	QD_115	QD_133	QD_230	QD_235	QD_252	QD_257	QD_259	QD_271	QD_287	QD_131	QD_110	QD_99	QD_102	QD_106
8527	8413	0	5393	5281	0	0	0	0	0	0	4	0	6	4148	4867	3594	4542	3683	4386	7085	7314	0	0	0	0	0	0	0	0	0	0	2	0	0	0	0	0	0	0	8	0	0	7425	0	0	0	0	0	0
9236	334	1844	359	45	789	2	3	6111	124	0	24	92	0	316	210	11	0	780	234	169	209	83	24	303	0	1884	0	0	17	3426	1792	1620	1928	1	2408	1049	0	7	57	2644	2	0	238	424	0	2	1803	2254	2571
739	43	0	11	40	0	29	0	0	5445	1	0	0	3792	22	963	1	87	575	38	14	59	3	1	1201	2311	1788	0	0	1	93	183	27	0	0	207	3768	11349	12068	616	7615	7425	928	1775	1710	0	0	1501	13	10
11902	342	1077	417	312	2443	1404	0	22	97	0	25	4	6	0	313	0	63	0	382	365	772	173	415	624	3270	1927	0	0	1	1852	1950	2858	2410	1	2415	7	1	7	368	1	0	0	294	0	7399	329	1066	2864	2356
134	183	0	56	135	0	30	0	0	3698	0	0	1	4070	75	22	4	333	287	16	7	211	7	4	3375	1688	2593	0	0	0	449	32	21	1	0	73	5321	6697	1	589	4109	10411	642	6	1352	0	0	5649	44	48
17150	0	913	0	0	565	2	0	0	0	0	0	0	0	0	0	1	0	0	0	0	0	0	0	695	1	458	0	2744	2064	694	1443	880	303	1	445	3	0	2	0	0	0	241	106	0	0	468	337	1002	568
8555	0	0	0	0	0	0	0	0	0	0	0	0	0	0	0	0	0	0	0	0	0	0	0	0	0	0	1	0	0	0	0	0	0	0	0	0	0	0	0	0	0	0	0	0	0	0	0	0	0
12349	0	0	0	0	0	0	0	0	0	0	3	0	0	0	666	0	0	0	22	0	0	4	0	0	0	0	0	63	0	0	0	27	0	0	0	0	0	0	0	0	0	0	0	0	0	0	0	0	0
11597	0	0	338	370	0	0	0	0	0	0	0	4	3265	200	0	1	0	0	227	116	91	0	0	0	0	0	0	0	0	0	0	0	0	0	0	0	0	0	150	0	273	0	1	1742	0	0	0	0	0
24023	0	597	0	0	57	0	0	0	0	0	3	1	0	0	0	0	0	0	2	0	0	51	0	0	0	0	1	0	0	0	0	0	0	18315	4	0	0	0	2	0	0	0	0	0	1	0	0	0	0
20174	235	421	342	324	566	0	0	1	0	0	0	0	1	810	703	256	0	0	66	305	844	0	0	3	0	113	2674	4139	3	589	591	519	516	0	0	3	0	0	0	0	0	28	0	214	1	105	152	656	382
10358	5	276	113	0	1839	246	0	0	0	0	0	0	0	293	0	3	1492	0	38	0	0	0	0	364	1	877	0	0	459	345	597	290	680	0	8	3488	0	0	11	0	0	0	4	11	0	0	9	660	293
12035	0	1169	0	97	602	3	2	734	0	0	7	0	0	0	0	1	0	0	174	81	0	0	0	527	1	972	0	0	0	0	588	688	735	1	396	3879	1	0	0	0	0	0	3	0	4	0	0	566	339
20343	0	0	0	0	0	0	0	0	0	0	0	0	0	0	0	0	0	0	0	0	0	0	0	0	0	0	0	9119	0	0	0	0	0	0	0	0	0	0	0	0	0	0	0	0	0	0	0	0	0
25333	2338	0	2377	1208	0	0	0	0	0	0	0	0	0	787	613	1174	2459	1033	1565	1244	1268	0	0	0	0	0	0	0	0	0	0	0	0	0	0	0	0	0	0	2	0	0	1443	0	0	0	0	0	0
9725	0	1034	0	48	201	4806	0	0	0	0	0	0	0	0	0	0	0	0	0	0	0	0	0	253	0	305	0	0	0	0	138	278	389	1	21	0	0	0	0	0	0	0	0	0	0	307	0	276	198
5690	591	0	575	1823	0	1124	0	0	0	0	1	0	1	515	1025	1900	128	0	246	551	729	4	0	42	0	0	0	0	1805	2	174	63	11	0	0	0	0	0	140	0	0	0	0	0	0	0	0	107	180
12487	0	478	0	0	0	0	0	0	0	0	0	1	0	0	0	0	0	0	0	0	0	0	0	0	0	0	0	0	1	345	0	0	0	0	0	0	0	0	0	0	0	0	0	0	0	0	0	0	0
23648	0	2	68	70	0	0	9430	19	0	0	0	0	0	0	0	0	0	341	405	296	24	0	238	0	0	0	0	0	0	0	0	0	0	0	0	5	0	0	0	2	0	0	0	0	0	0	0	3	155
143	0	0	0	0	0	0	0	0	0	0	0	0	0	0	0	0	0	0	0	0	0	0	0	1	434	0	0	0	0	0	0	0	0	0	0	0	0	8	0	0	0	0	0	0	0	0	0	0	0
25235	0	0	267	108	0	0	0	0	0	0	0	0	1	0	0	0	0	0	2	231	228	1	15	0	0	0	0	0	0	0	10	0	292	0	0	0	0	5687	0	0	0	0	0	381	0	0	103	0	13
18788	0	8	0	0	0	2	0	0	0	0	14	7	0	0	0	0	0	0	0	0	0	141	6	204	0	0	0	0	0	0	197	17	0	0	0	0	0	0	164	0	0	0	0	0	4464	0	1	0	0
8052	0	0	0	3	0	0	0	0	0	0	0	0	0	0	581	0	0	0	0	0	0	0	0	0	0	0	0	5	0	0	0	5	0	0	0	0	0	0	0	0	0	0	0	0	0	204	0	0	0
10488	0	0	0	0	0	0	0	0	0	0	0	0	0	0	0	0	0	0	0	0	0	0	0	0	0	0	0	0	0	0	0	0	0	0	0	0	0	0	0	0	0	0	0	0	0	0	0	0	0
16066	0	0	0	0	0	0	0	1	0	0	0	0	0	0	0	0	0	0	1044	0	0	0	0	0	0	0	178	80	0	0	0	0	0	0	0	0	0	3	7	0	0	0	0	0	0	0	0	0	0
12334	0	131	176	101	430	0	0	211	0	0	0	0	0	0	3	0	0	3	38	0	0	1	1	176	0	0	0	0	448	1	151	35	336	0	1	0	0	0	0	0	0	0	0	0	0	220	274	493	283
9386	0	0	0	0	0	0	0	0	0	0	0	0	0	0	0	0	0	0	0	0	0	9	0	0	0	0	0	0	0	0	0	0	0	0	0	0	0	31	0	0	0	0	0	0	0	0	0	0	0
6311	0	0	0	0	0	0	0	0	0	0	0	0	0	1380	441	785	0	435	0	0	0	87	0	0	0	0	0	0	0	0	0	0	0	0	0	0	0	0	0	0	0	1848	144	0	0	0	0	0	0
25043	22	95	104	2	29	0	0	236	7	0	7	6	0	14	12	1	0	32	10	16	12	24	3	25	0	81	0	0	186	180	139	125	369	0	167	45	0	1	3	139	0	0	7	413	1	0	75	126	251
10353	0	0	0	0	0	0	0	0	0	0	0	0	0	0	0	0	0	0	0	0	0	0	0	0	0	0	5860	0	0	0	0	0	0	0	0	0	0	0	0	0	0	0	0	0	0	0	0	0	0
8427	0	0	0	0	0	0	4	2408	0	0	0	0	0	0	0	0	0	0	12	0	0	0	2	0	0	0	0	0	0	0	6	78	799	0	0	0	0	0	0	0	4	0	0	1417	0	32	0	0	132
20864	0	0	0	0	0	0	0	0	0	0	1	0	0	0	0	0	1	369	0	2	0	3	0	19	5082	0	0	0	0	0	0	0	0	0	0	0	0	0	0	0	0	0	0	0	0	0	0	0	0
12526	0	0	0	60	0	0	0	0	0	0	0	0	0	0	0	0	0	0	0	0	0	1	0	0	0	0	5569	0	0	0	0	0	0	0	0	0	0	0	0	0	0	0	0	0	0	0	0	0	0
9754	203	0	0	0	172	1	0	0	0	0	0	0	0	1	0	0	183	0	8	0	35	0	0	43	1	155	0	0	138	0	272	237	138	0	737	0	0	0	0	0	0	0	151	0	0	0	0	175	54
10510	0	0	0	0	0	0	0	0	0	0	0	0	0	0	0	0	0	0	0	0	0	0	0	0	0	0	0	0	0	0	0	0	0	0	0	0	0	0	0	0	0	0	0	0	0	0	0	0	0
23934	0	0	0	0	0	0	0	0	0	0	22	0	0	0	0	0	0	0	0	0	0	12	0	0	0	1	0	0	0	0	4	0	5	0	0	1	0	0	0	0	0	0	0	0	0	0	0	4	2
23360	0	0	0	0	0	4763	0	0	0	0	0	0	0	0	0	0	0	0	0	0	0	0	0	0	0	0	0	0	0	0	2	0	0	0	0	0	0	0	0	0	0	0	0	0	0	0	0	0	0
18709	0	0	0	0	0	0	0	0	82	3	0	0	0	0	0	7	0	0	0	0	0	0	0	0	0	0	197	0	0	0	0	0	0	0	0	0	0	4	700	0	0	1499	0	0	0	0	0	0	0
25081	0	0	0	0	0	0	0	0	0	0	0	0	0	0	0	0	0	0	0	0	0	0	0	0	0	0	0	0	0	0	0	0	0	0	0	0	0	0	0	0	0	0	0	0	0	0	0	0	0
25410	0	57	0	0	33	0	0	0	0	0	0	0	0	0	0	0	0	0	0	0	0	0	0	51	0	42	0	119	92	35	94	112	58	0	30	0	0	0	0	0	0	11	3	0	0	24	20	119	86
11707	0	67	0	0	698	1011	0	0	0	0	0	0	0	1	0	0	3	0	0	0	0	0	0	3	0	244	0	0	5	63	113	154	117	0	0	10	0	5	0	0	0	0	0	0	0	0	173	78	247
26609	0	0	0	0	0	0	0	0	0	0	0	0	0	0	0	0	0	0	0	0	0	0	0	0	0	0	0	0	0	0	0	0	0	0	0	0	0	0	0	0	0	0	0	0	0	0	0	0	0
3747	0	4	0	0	0	0	0	0	0	0	0	0	0	0	0	0	0	0	0	0	0	0	0	0	0	0	0	0	0	0	0	0	120	0	0	0	0	0	0	0	0	0	0	0	3859	0	0	0	15
20743	3	0	398	816	0	2	0	0	0	0	0	0	0	0	1233	11	280	425	207	177	133	0	0	2	0	0	0	0	25	0	5	2	1	0	0	0	0	0	0	0	0	0	0	0	0	0	0	7	8
23951	2	0	0	0	0	0	0	0	0	12	52	4	0	0	0	0	0	0	0	0	0	3	0	0	0	0	0	0	0	0	0	0	0	0	0	0	0	0	0	0	0	0	0	0	0	0	0	0	0
17470	0	48	0	0	187	0	0	0	0	0	0	0	0	0	0	3	0	0	0	0	0	0	0	0	0	24	0	0	2	452	59	221	0	1	0	1	0	1	0	0	0	0	0	0	0	0	0	67	318
23594	0	0	87	0	0	0	0	0	55	0	0	0	2470	0	0	0	1	0	47	136	77	0	0	68	0	0	0	0	338	5	126	3	0	0	0	0	0	0	50	2	0	0	0	0	0	0	0	0	0
23301	0	0	0	0	0	0	0	0	0	0	0	0	0	0	0	0	0	0	0	0	0	1	0	0	0	0	0	0	0	0	0	58	0	0	0	0	0	0	0	0	0	0	0	0	0	0	555	442	0
23960	0	0	0	0	0	0	0	0	0	0	0	0	0	0	0	0	0	0	0	0	0	0	0	0	0	0	302	400	0	0	0	0	0	0	0	0	6	0	4	0	0	0	2	0	0	0	0	0	0
20920	0	0	0	0	0	0	0	0	0	0	0	0	0	0	0	0	0	0	0	0	0	0	0	0	0	0	0	0	0	0	0	0	0	0	0	0	0	0	0	0	0	0	0	0	0	0	0	0	0
19664	0	10	6	12	28	0	0	21	0	1	0	0	0	0	0	0	0	260	2	0	0	0	3	20	0	0	0	0	44	0	15	55	26	0	0	0	0	0	0	0	0	0	0	0	0	10	20	80	36
13796	0	0	0	137	0	0	0	0	0	0	2	0	0	0	0	0	0	0	0	0	0	1	0	0	0	0	0	0	0	0	0	0	0	0	0	0	0	0	0	0	0	1854	0	0	0	0	0	0	0
20605	0	297	0	57	0	1	0	0	0	6	0	0	0	0	0	0	0	0	0	0	0	1	6	6	0	0	0	0	1	317	93	27	22	0	527	0	0	0	0	0	0	0	0	0	0	0	250	270	207
16080	1	44	0	0	79	103	0	0	0	0	0	0	0	9	0	9	0	1	0	1	4	3	0	32	0	48	0	0	39	112	57	109	50	0	65	1	1	0	273	0	0	98	1	0	1	0	139	69	62
23361	2	21	5	110	34	21	0	0	3	0	2	0	0	0	9	0	7	0	10	3	13	3	25	23	42	28	0	0	0	30	238	51	65	0	713	0	0	0	4	0	0	0	9	0	85	8	16	62	101
24324	3	0	62	76	0	0	0	0	0	0	34	37	0	0	0	0	407	0	0	115	80	76	12	0	0	0	0	0	0	0	7	5	0	0	0	0	0	1	0	0	0	0	0	15	0	0	0	94	0
[truncated: 3,471 more rows]
[truncated: 56 more columns]
